# Supplementary material for: Impact of ivermectin and vector control on onchocerciasis transmission in Togo: Assessing the empirical evidence on trends in infection and entomological indicators
Source: PLoS Negl Trop Dis. 2024 Jul 22;18(7):e0012312. doi: 10.1371/journal.pntd.0012312 (PMC11293710; doi:10.1371/journal.pntd.0012312)
Supplement: S1 Database — (XLSX) [file pntd.0012312.s001.xlsx]

## Sheet: ReadMe
S1 Database: Available databases
Supplement to: Impact of ivermectin and vector control on onchocerciasis transmission in Togo: assessing the empirical evidence on trends in infection and entomological indicators.
Authors: Natalie V.S. Vinkeles Melchers1,2#, Sibabi Agoro3, Kwamy Togbey3, Koffi Padjoudoum3, Ibrahim Gado Telou3, Potchoziou Karabou3, Touka Djatho3, Michel Datagni3, Ameyo Monique Dorkenoo4, Yao Kassankogno5†, Rachel Bronzan6, Wilma A. Stolk2
Author affiliation: 1. Health & Society Group, Social Sciences Department, Wageningen University & Research, Wageningen, The Netherlands. 2. Department of Public Health, Erasmus MC, University Medical Center Rotterdam, Rotterdam, The Netherlands. 3. National Institute of Hygiene, Ministry of Health, Public Hygiene and Universal Access to Care, Lomé, Togo. 4. Faculté Des Sciences de La Santé, Univ…
Correspondence to: Natalie V.S. Vinkeles Melchers, PhD. MSc. MPH. Health & Society Group, Social Sciences Department, Wageningen University & Research, Hollandseweg 1, 6706 KN Wageningen, The Netherlands Email: natalie.vinkelesmelchers@wur.nl
† Deceased.
This excel file consists of seven tab-pages
1. Skin snip (mf) prevalence
2. OV16 prevalence
3. Prevalence of other diagnostic measures (e.g., palpable nodules)
4. Entomological database including vector control
5. MDA history at the village-level
6. MDA history at the district-level
7. References
Please read Text S2 for a detailed description of the tab-pages and variables.

## Sheet: 1. Skin snip
VILCODE	VILNOM	VILPAY	PAYNOM	BAS_CODE	BASNOM	SIZ	VECTOR_START	VECTOR_END	GBA_CODE	GBALIB	PHASE_CODE	PHANOM	DIS_CODE	DISNOM	REG_CODE	REGNOM	PC_CODE	PCLIBE	LAT.DD	LON.DD	Survey_year	REC_BASE	PRE_BASE	EXA	POS_BASE	PREV_cr	PREV_st	CMFL	CECI	DIAGNOSIS	DATABASE	Pre.control	Period			Endem_class
444	Abossoumkope	5	TOGO	159	YEGUE/ASUKAWKAW	No	1988	2002	19	Asukawkaw	9	SUD	45	Blitta	14	Centrale	2620	ASSOUKOKO	8.1	0.61	1987	196	172	150	100	66.67	66.3	10.95	0	Skin snip	15	Yes	Pre-control			>=60 - <80%
444	Abossoumkope	5	TOGO	159	YEGUE/ASUKAWKAW	No	1988	2002	19	Asukawkaw	9	SUD	45	Blitta	14	Centrale	2620	ASSOUKOKO	8.1	0.61	2000	333	322	237	0	0	0	0	0	Skin snip	15	No	End Phase OCP (1999-2004)			0-<10%
444	Abossoumkope	5	TOGO	159	YEGUE/ASUKAWKAW	No	1988	2002	19	Asukawkaw	9	SUD	45	Blitta	14	Centrale	2620	ASSOUKOKO	8.1	0.61	1980	159	123	117	78	66.67	68.9	11.36	0.6	Skin snip	15	Yes	Pre-control			>=60 - <80%
444	Abossoumkope	5	TOGO	159	YEGUE/ASUKAWKAW	No	1988	2002	19	Asukawkaw	9	SUD	45	Blitta	14	Centrale	NA	YÉGUÉ	8.11	0.64	2008	429	NA	205	0	0	0	0	NA	Skin snip	4	No	Not considered in mapping			0-<10%
444	Abossoumkope	5	TOGO	159	YEGUE/ASUKAWKAW	No	1988	2002	19	Asukawkaw	9	SUD	45	Blitta	14	Centrale	NA	YÉGUÉ	8.11	0.64	2013	80	NA	59	0	0	0	0	NA	Skin snip	4	No	Recent (>=2012)			0-<10%
4155	Abouda	5	TOGO	45	KARA	Yes	1977	2007	30	Oti	3	III E	54	Kozah	15	Kara	NA	NA	9.53	1.24	2002	NA	NA	319	10	3.13	3.13	NA	NA	Skin snip	3	No	End Phase OCP (1999-2004)			0-<10%
4155	Abouda	5	TOGO	45	KARA	Yes	1977	2007	30	Oti	3	III E	54	Kozah	15	Kara	NA	NA	9.53	1.24	2005	NA	NA	215	1	0.47	0.47	NA	NA	Skin snip	3	No	Not considered in mapping			0-<10%
4155	Abouda	5	TOGO	45	KARA	Yes	1977	2007	30	Oti	3	III E	54	Kozah	15	Kara	NA	NA	9.53	1.24	2002	378	NA	319	10	3.13	2.9	0.08	NA	Skin snip	4	No	End Phase OCP (1999-2004)			0-<10%
5015	Abouloukope	5	TOGO	24	AMOU/MONO	No	1989	2002	25	Mono	9	SUD	66	Ogou	17	Plateaux	2614	AMOUTCHOU	7.33	1.16	2000	501	499	270	3	1.11	1.2	0.04	2.4	Skin snip	15	No	End Phase OCP (1999-2004)			0-<10%
5015	Abouloukope	5	TOGO	24	AMOU/MONO	No	1989	2002	25	Mono	9	SUD	66	Ogou	17	Plateaux	2614	AMOUTCHOU	7.33	1.16	1989	490	457	432	259	59.95	67	22.73	NA	Skin snip	15	Yes	Pre-control			>=60 - <80%
5015	Abouloukope	5	TOGO	24	AMOU/MONO	No	1989	2002	25	Mono	9	SUD	66	Ogou	17	Plateaux	2614	AMOUTCHOU	7.33	1.16	1996	512	490	245	34	13.88	16.2	0.67	0	Skin snip	15	No	Not considered in mapping			>=10 - <30%
NA	Adeteyo	5	TOGO	45	KARA	Yes	1977	2007	30	Oti	3	III E	54	Kozah	15	Kara	NA	ATCHANGBADÈ	NA	NA	2016	65	NA	42	0	0	0	0	NA	Skin snip	4	No	Recent (>=2012)			0-<10%
5194	Adibo	5	TOGO	160	OGOU/MONO	Yes	1989	2007	25	Mono	3	III E	51	Dankpen	15	Kara	2618	SIRKA	7.9	1.48	1991	106	97	97	35	36.08	42.1	3.75	1.1	Skin snip	15	No	Not considered in mapping			>=30 - <60%
5194	Adibo	5	TOGO	160	OGOU/MONO	Yes	1989	2007	25	Mono	3	III E	51	Dankpen	15	Kara	2618	SIRKA	7.9	1.48	1990	120	118	98	42	42.86	43.6	7.42	0.7	Skin snip	15	No	Not considered in mapping			>=30 - <60%
5194	Adibo	5	TOGO	160	OGOU/MONO	Yes	1989	2007	25	Mono	3	III E	51	Dankpen	15	Kara	2618	SIRKA	7.9	1.48	2002	NA	NA	266	4	1.5	1.5	NA	NA	Skin snip	3	No	End Phase OCP (1999-2004)			0-<10%
5194	Adibo	5	TOGO	160	OGOU/MONO	Yes	1989	2007	25	Mono	3	III E	51	Dankpen	15	Kara	2618	SIRKA	7.9	1.48	2005	NA	NA	247	1	0.4	0.4	NA	NA	Skin snip	3	No	Not considered in mapping			0-<10%
NA	Adikpe	5	TOGO	61	Yoto/Haho	No	1988	2002	29	Haho	9	SUD	56	Yoto	16	Maritime	2628	ZAFI	6.68	1.34	2017	94	NA	66	0	0	0	0	NA	Skin snip	4	No	Recent (>=2012)			0-<10%
5016	Adjabouloukoukope	5	TOGO	24	AMOU/MONO	No	1989	2002	25	Mono	9	SUD	66	Ogou	17	Plateaux	2632	ADEDAKOPE	7.31	1.23	1998	353	337	270	21	7.78	8.9	0.24	0.4	Skin snip	15	No	Not considered in mapping			0-<10%
5016	Adjabouloukoukope	5	TOGO	24	AMOU/MONO	No	1989	2002	25	Mono	9	SUD	66	Ogou	17	Plateaux	2632	ADEDAKOPE	7.31	1.23	1989	229	192	189	102	53.97	64.2	14.36	NA	Skin snip	15	Yes	Pre-control			>=30 - <60%
5016	Adjabouloukoukope	5	TOGO	24	AMOU/MONO	No	1989	2002	25	Mono	9	SUD	66	Ogou	17	Plateaux	2632	ADEDAKOPE	7.31	1.23	1993	326	304	186	92	49.46	45.2	2.92	0.6	Skin snip	15	No	Not considered in mapping			>=30 - <60%
5016	Adjabouloukoukope	5	TOGO	24	AMOU/MONO	No	1989	2002	25	Mono	9	SUD	66	Ogou	17	Plateaux	2632	ADEDAKOPE	7.31	1.23	2005	NA	NA	180	1	0.56	0.56	NA	NA	Skin snip	3	No	Not considered in mapping			0-<10%
5016	Adjabouloukoukope	5	TOGO	24	AMOU/MONO	No	1989	2002	25	Mono	9	SUD	66	Ogou	17	Plateaux	NA	GLÉI	7.34	1.21	2012	309	NA	176	2	1.14	0.9	0.02	NA	Skin snip	4	No	Recent (>=2012)			0-<10%
5016	Adjabouloukoukope	5	TOGO	24	AMOU/MONO	No	1989	2002	25	Mono	9	SUD	66	Ogou	17	Plateaux	NA	GLÉI	7.34	1.21	2001	292	NA	204	6	2.94	3.1	0.08	NA	Skin snip	4	No	End Phase OCP (1999-2004)			0-<10%
5181	Adouroukope + Assan.	5	TOGO	95	MONO	No	1989	2002	25	Mono (Mono)	9	SUD	66	Ogou	17	Plateaux	2604	ATCHINEDJI	7.53	1.23	1998	86	81	45	4	8.89	4.6	0.2	11.1	Skin snip	15	No	Not considered in mapping			0-<10%
5181	Adouroukope + Assan.	5	TOGO	95	MONO	No	1989	2002	25	Mono (Mono)	9	SUD	66	Ogou	17	Plateaux	2604	ATCHINEDJI	7.53	1.23	1990	168	156	129	66	51.16	63.5	14.92	NA	Skin snip	15	No	Not considered in mapping			>=30 - <60%
5181	Adouroukope + Assan.	5	TOGO	95	MONO	No	1989	2002	25	Mono (Mono)	9	SUD	66	Ogou	17	Plateaux	2604	ATCHINEDJI	7.53	1.23	1992	97	82	59	27	45.76	41.5	8.33	NA	Skin snip	15	No	Not considered in mapping			>=30 - <60%
5181	Adouroukope + Assan.	5	TOGO	95	MONO	No	1989	2002	25	Mono (Mono)	9	SUD	66	Ogou	17	Plateaux	2604	ATCHINEDJI	7.53	1.23	1994	91	91	36	6	16.67	17.7	0.67	NA	Skin snip	15	No	Not considered in mapping			>=10 - <30%
5181	Adouroukope + Assan.	5	TOGO	95	MONO	No	1989	2002	25	Mono (Mono)	9	SUD	66	Ogou	17	Plateaux	2604	ATCHINEDJI	7.53	1.23	2005	NA	NA	49	0	0	NA	NA	NA	Skin snip	3	No	Not considered in mapping			0-<10%
5181	Adouroukope + Assan.	5	TOGO	95	MONO	No	1989	2002	25	Mono (Mono)	9	SUD	66	Ogou	17	Plateaux	NA	AGBONOU	7.54	1.24	2015	119	NA	82	0	0	0	0	NA	Skin snip	4	No	Recent (>=2012)			0-<10%
5181	Adouroukope + Assan.	5	TOGO	95	MONO	No	1989	2002	25	Mono (Mono)	9	SUD	66	Ogou	17	Plateaux	NA	AGBONOU	7.54	1.24	2001	86	NA	59	3	5.08	4	0.11	NA	Skin snip	4	No	End Phase OCP (1999-2004)			0-<10%
NA	Afangadji	5	TOGO	61	Yoto/Haho	No	1988	2002	29	Haho	9	SUD	56	Yoto	16	Maritime	NA	KOUVÉ	6.76	1.45	2015	354	NA	212	3	1.42	2	0.08	NA	Skin snip	4	No	Recent (>=2012)			0-<10%
NA	Afangadji	5	TOGO	61	Yoto/Haho	No	1988	2002	29	Haho	9	SUD	56	Yoto	16	Maritime	NA	COUVÉ	6.76	1.45	2017	109	NA	76	1	1.32	1.1	0.06	NA	Skin snip	4	No	Recent (>=2012)			0-<10%
5017	Afikope	5	TOGO	24	AMOU/MONO	No	1989	2002	25	Mono	9	SUD	66	Ogou	17	Plateaux	2619	GOUBI	7.39	1.21	1989	291	271	259	136	52.51	56.1	14.16	NA	Skin snip	15	Yes	Pre-control			>=30 - <60%
5017	Afikope	5	TOGO	24	AMOU/MONO	No	1989	2002	25	Mono	9	SUD	66	Ogou	17	Plateaux	2619	GOUBI	7.39	1.21	1993	311	302	195	68	34.87	34.8	1.77	NA	Skin snip	15	No	Not considered in mapping			>=30 - <60%
5017	Afikope	5	TOGO	24	AMOU/MONO	No	1989	2002	25	Mono	9	SUD	66	Ogou	17	Plateaux	2619	GOUBI	7.39	1.21	1998	267	252	194	3	1.55	1.9	0.08	0.4	Skin snip	15	No	Not considered in mapping			0-<10%
5017	Afikope	5	TOGO	24	AMOU/MONO	No	1989	2002	25	Mono	9	SUD	66	Ogou	17	Plateaux	NA	DATCHA	7.39	1.21	2012	273	NA	164	0	0	0	0	NA	Skin snip	4	No	Recent (>=2012)			0-<10%
5017	Afikope	5	TOGO	24	AMOU/MONO	No	1989	2002	25	Mono	9	SUD	66	Ogou	17	Plateaux	2619	GOUBI	7.39	1.21	2001	257	NA	205	0	0	0	0	NA	Skin snip	4	No	End Phase OCP (1999-2004)			0-<10%
4112	Afokonou	5	TOGO	158	SIO (ZIO)	No	1988	2002	25	Sio	9	SUD	57	Zio	16	Maritime	2633	KPEDJI	6.28	1.04	2002	NA	NA	117	2	1.71	1.71	NA	NA	Skin snip	3	No	End Phase OCP (1999-2004)			0-<10%
4112	Afokonou	5	TOGO	158	SIO (ZIO)	No	1988	2002	25	Sio	9	SUD	57	Zio	16	Maritime	2633	KPEDJI	6.28	1.04	2005	NA	NA	101	1	0.99	0.99	NA	NA	Skin snip	3	No	Not considered in mapping			0-<10%
4112	Afokonou	5	TOGO	158	SIO (ZIO)	No	1988	2002	25	Sio	9	SUD	57	Zio	16	Maritime	NA	ALOKOÉGBÉ	6.28	1.05	2011	152	NA	85	0	0	0	0	NA	Skin snip	4	No	Not considered in mapping			0-<10%
4112	Afokonou	5	TOGO	158	SIO (ZIO)	No	1988	2002	25	Sio	9	SUD	57	Zio	16	Maritime	NA	ALOKOÉGBÉ	6.28	1.05	2015	74	NA	64	0	0	0	0	NA	Skin snip	4	No	Recent (>=2012)			0-<10%
NA	Afomonou	5	TOGO	95	MONO	No	1989	2002	25	Mono (Mono)	9	SUD	2	Bas-Mono	16	Maritime	NA	AGOMÉ GLOZOU	6.55	1.69	2012	136	NA	111	1	0.9	0.9	0.02	NA	Skin snip	4	No	Recent (>=2012)			0-<10%
5951	Agbamassoumou	5	TOGO	136	MO-PENJARI	Yes	1977	2007	19	Mô (Pendjari)	9	SUD	46	Sotouboua	14	Centrale	NA9	NA	8.38	0.37	2009	407	NA	252	3	1.19	0.01	0	NA	Skin snip	4	No	Not considered in mapping			0-<10%
5951	Agbamassoumou	5	TOGO	136	MO-PENJARI	Yes	1977	2007	19	Mô (Pendjari)	9	SUD	46	Sotouboua	14	Centrale	NA	BOULOHOU	8.38	0.37	2012	466	NA	256	0	0	0	0	NA	Skin snip	4	No	Recent (>=2012)			0-<10%
5951	Agbamassoumou	5	TOGO	136	MO-PENJARI	Yes	1977	2007	19	Mô (Pendjari)	9	SUD	46	Sotouboua	14	Centrale	NA9	NA	8.38	0.37	2006	NA	NA	164	6	3.66	3.8	0.08	NA	Skin snip	4	No	Not considered in mapping			0-<10%
5951	Agbamassoumou	5	TOGO	136	MO-PENJARI	Yes	1977	2007	19	Mô (Pendjari)	3	III E	46	Sotouboua	14	Centrale	NA9	NA	8.6333	0.6166	2000	364	354	274	34	12.41	15.4	0.33	0.3	Skin snip	15	No	End Phase OCP (1999-2004)			>=10 - <30%
5951	Agbamassoumou	5	TOGO	136	MO-PENJARI	Yes	1977	2007	19	Mô (Pendjari)	3	III E	46	Sotouboua	14	Centrale	NA9	NA	8.6333	0.6166	2003	NA	NA	167	7	4.19	4.19	NA	NA	Skin snip	3	No	End Phase OCP (1999-2004)			0-<10%
5951	Agbamassoumou	5	TOGO	136	MO-PENJARI	Yes	1977	2007	19	Mô (Pendjari)	3	III E	46	Sotouboua	14	Centrale	NA9	NA	8.6333	0.6166	2006	NA	NA	165	6	3.64	3.64	NA	NA	Skin snip	3	No	Not considered in mapping			0-<10%
5951	Agbamassoumou	5	TOGO	136	MO-PENJARI	Yes	1977	2007	19	Mô (Pendjari)	3	III E	46	Sotouboua	14	Centrale	NA9	NA	8.6333	0.6166	2009	NA	NA	252	2	0.79	0.79	NA	NA	Skin snip	3	No	Not considered in mapping			0-<10%
NA	Agbandi-Mono	5	TOGO	95	MONO	No	1989	2002	25	Mono (Mono)	9	SUD	45	Blitta	14	Centrale	NA	AGBANDI	NA	NA	2015	433	NA	304	1	0.33	0.4	0	NA	Skin snip	4	No	Recent (>=2012)			0-<10%
NA	Agbang2	5	TOGO	45	KARA	Yes	1977	2007	30	Oti	3	III E	54	Kozah	15	Kara	NA	KPINDI	NA	NA	2016	93	NA	73	0	0	0	0	NA	Skin snip	4	No	Recent (>=2012)			0-<10%
NA	Agbansoda	5	TOGO	45	KARA	Yes	1977	2007	30	Oti	3	III E	54	Kozah	15	Kara	NA	BÈBÈDA	NA	NA	2016	103	NA	73	0	0	0	0	NA	Skin snip	4	No	Recent (>=2012)			0-<10%
4454	Agbarada	5	TOGO	39	OTI-PENDJARI	Yes	1977	2007	30	Oti	3	III E	3	Binah	15	Kara	NA	NA	6.13	1.22	2005	367	NA	231	4	1.73	1.4	0.03	NA	Skin snip	4	No	Not considered in mapping			0-<10%
4454	Agbarada	5	TOGO	39	OTI-PENDJARI	Yes	1977	2007	30	Oti	3	III E	3	Binah	15	Kara	NA	NA	6.13365	1.22311	2005	NA	NA	231	4	1.73	1.73	NA	NA	Skin snip	3	No	Not considered in mapping			0-<10%
NA	Agborou Kope	5	TOGO	24	AMOU/MONO	No	1989	2002	25	Mono	9	SUD	66	Ogou	17	Plateaux	NA	GLÉI	7.34	1.24	2012	266	NA	129	0	0	0	0	NA	Skin snip	4	No	Recent (>=2012)			0-<10%
5054	Aglago-Kope	5	TOGO	280	EGBI/TODJE	No	1988	2002	60	Todzie (Aka, Dévého)	9	SUD	58	Agou	17	Plateaux	NA9	NA	6.11	0.76	1989	178	158	133	3	2.26	2.4	0.07	2.4	Skin snip	15	No	Not considered in mapping			0-<10%
5054	Aglago-Kope	5	TOGO	280	EGBI/TODJE	No	1988	2002	60	Todzie (Aka, Dévého)	9	SUD	58	Agou	17	Plateaux	NA9	NA	6.11	0.76	2002	NA	NA	156	0	0	0	NA	NA	Skin snip	3	No	End Phase OCP (1999-2004)			0-<10%
5185	Aglamassoe	5	TOGO	95	MONO	No	1989	2002	25	Mono (Mono)	9	SUD	65	Moyen-Mono	17	Plateaux	2605	TETETOU	7.04	1.6	1992	471	415	373	200	53.62	60.8	12.35	NA	Skin snip	15	No	Not considered in mapping			>=30 - <60%
5185	Aglamassoe	5	TOGO	95	MONO	No	1989	2002	25	Mono (Mono)	9	SUD	65	Moyen-Mono	17	Plateaux	2605	TETETOU	7.04	1.6	1994	406	401	186	69	37.1	33.1	0.87	0.6	Skin snip	15	No	Not considered in mapping			>=30 - <60%
5185	Aglamassoe	5	TOGO	95	MONO	No	1989	2002	25	Mono (Mono)	9	SUD	65	Moyen-Mono	17	Plateaux	2605	TETETOU	7.04	1.6	1990	324	292	239	133	55.65	67	16.72	NA	Skin snip	15	No	Not considered in mapping			>=30 - <60%
5185	Aglamassoe	5	TOGO	95	MONO	No	1989	2002	25	Mono (Mono)	9	SUD	65	Moyen-Mono	17	Plateaux	2605	TETETOU	7.04	1.6	2004	NA	NA	250	2	0.8	NA	NA	NA	Skin snip	3	No	Not considered in mapping			0-<10%
5185	Aglamassoe	5	TOGO	95	MONO	No	1989	2002	25	Mono (Mono)	9	SUD	65	Moyen-Mono	17	Plateaux	2605	TETETOU	7.04	1.6	2014	NA	NA	32	0	0	NA	NA	NA	Skin snip	2	No	Recent (>=2012)			0-<10%
5185	Aglamassoe	5	TOGO	95	MONO	No	1989	2002	25	Mono (Mono)	9	SUD	65	Moyen-Mono	17	Plateaux	2605	TETETOU	7.04	1.6	2013	239	NA	154	1	0.65	0.2	0.01	NA	Skin snip	4	No	Recent (>=2012)			0-<10%
NA	Agnam Cope	5	TOGO	96	KRA/MONO	No	1977	2007	30	Mono (Kra)	9	SUD	62	Haho	17	Plateaux	NA	WAHALA	7.1	1.07907	2013	129	NA	97	0	0	0	0	NA	Skin snip	4	No	Recent (>=2012)			0-<10%
5169	Agodeka	5	TOGO	12	ANIE/MONO	No	1989	2002	25	Mono (Anié)	9	SUD	45	Blitta	14	Centrale	2607	PAGALA	8.15	0.96	2000	185	155	137	0	0	0	0	0.5	Skin snip	15	No	End Phase OCP (1999-2004)			0-<10%
5169	Agodeka	5	TOGO	12	ANIE/MONO	No	1989	2002	25	Mono (Anié)	9	SUD	45	Blitta	14	Centrale	2607	PAGALA	8.15	0.96	1990	216	210	168	105	62.5	71.3	31.48	0.6	Skin snip	15	No	Not considered in mapping			>=60 - <80%
5169	Agodeka	5	TOGO	12	ANIE/MONO	No	1989	2002	25	Mono (Anié)	9	SUD	45	Blitta	14	Centrale	NA	PAGALA GARE	8.09	0.59	2012	287	NA	175	0	0	0	0	NA	Skin snip	4	No	Recent (>=2012)			0-<10%
NA	Agokplame	5	TOGO	158	SIO (ZIO)	No	1988	2002	25	Sio	9	SUD	58	Agou	17	Plateaux	NA	KOLOGAN	6.83	0.86	2012	223	NA	201	0	0	0	0	NA	Skin snip	4	No	Recent (>=2012)			0-<10%
NA	Agomenou	5	TOGO	158	SIO (ZIO)	No	1988	2002	25	Sio	9	SUD	57	Zio	16	Maritime	NA	ALOKOÉGBÉ	6.46	1.08	2015	74	NA	65	0	0	0	0	NA	Skin snip	4	No	Recent (>=2012)			0-<10%
5049	Agote	5	TOGO	24	AMOU/MONO	No	1989	2002	25	Mono	9	SUD	63	Kloto	17	Plateaux	2624	ILLIGO	7.21	0.81	1989	326	283	265	28	10.57	11.1	0.35	2.4	Skin snip	15	Yes	Pre-control			>=10 - <30%
NA	Agotime	5	TOGO	158	SIO (ZIO)	No	1988	2002	25	Sio	9	SUD	1	Avé	16	Maritime	NA	ANYRON	6.53	1	2015	233	NA	144	0	0	0	0	NA	Skin snip	4	No	Recent (>=2012)			0-<10%
NA	Agoto	5	TOGO	61	Yoto/Haho	No	1988	2002	29	Haho	9	SUD	56	Yoto	16	Maritime	NA	YOTO-COPÉ	6.77	1.33	2017	76	NA	54	0	0	0	0	NA	Skin snip	4	No	Recent (>=2012)			0-<10%
5559	Agoudouvou	5	TOGO	290	TODJE	No	1988	2002	60	Todzie (Aka, Dévého)	9	SUD	58	Agou	17	Plateaux	2627	TOKPO	6.73	0.76	1995	476	476	405	14	3.46	4	0.18	0.8	Skin snip	15	No	Not considered in mapping			0-<10%
5559	Agoudouvou	5	TOGO	290	TODJE	No	1988	2002	60	Todzie (Aka, Dévého)	9	SUD	58	Agou	17	Plateaux	2627	TOKPO	6.73	0.77	2001	433	NA	264	0	0	0	0	NA	Skin snip	4	No	End Phase OCP (1999-2004)			0-<10%
583	Agoumana	5	TOGO	160	OGOU/MONO	No	1989	2002	25	Mono (Mono)	9	SUD	47	Tchamba	14	Centrale	2619	GOUBI	8.46	1.5	1989	132	120	118	60	50.85	57.1	10.17	5.9	Skin snip	15	Yes	Pre-control			>=30 - <60%
583	Agoumana	5	TOGO	160	OGOU/MONO	No	1989	2002	25	Mono (Mono)	9	SUD	47	Tchamba	14	Centrale	2619	GOUBI	8.46	1.5	1999	429	NA	376	8	2.13	2.1	NA	NA	Skin snip	15	No	End Phase OCP (1999-2004)			0-<10%
583	Agoumana	5	TOGO	160	OGOU/MONO	No	1989	2002	25	Mono (Mono)	9	SUD	47	Tchamba	14	Centrale	2619	GOUBI	8.46	1.5	2002	NA	NA	276	5	1.81	1.81	NA	NA	Skin snip	3	No	End Phase OCP (1999-2004)			0-<10%
583	Agoumana	5	TOGO	160	OGOU/MONO	No	1989	2002	25	Mono (Mono)	9	SUD	47	Tchamba	14	Centrale	2619	GOUBI	8.46	1.5	2007	NA	NA	200	2	1	NA	NA	NA	Skin snip	3	No	Not considered in mapping			0-<10%
583	Agoumana	5	TOGO	95	MONO	No	1989	2002	25	Mono (Mono)	9	SUD	47	Tchamba	14	Centrale	NA	BAGO	8.52	1.49	2012	468	NA	241	0	0	0	0	NA	Skin snip	4	No	Recent (>=2012)			0-<10%
583	Agoumana	5	TOGO	95	MONO	No	1989	2002	25	Mono (Mono)	9	SUD	47	Tchamba	14	Centrale	NA	BAGO	8.52	1.49	1999	429	NA	377	8	2.12	2.3	0.05	NA	Skin snip	4	No	End Phase OCP (1999-2004)			0-<10%
NA	Ahlon Dzindzi	5	TOGO	#N/A	MENOU	No	1989	2002	NA	Mono	9	SUD	67	Wawa	17	Plateaux	NA	NA	NA	NA	2008	296	NA	197	1	0.51	0.2	0	NA	Skin snip	4	No	Not considered in mapping			0-<10%
5622	Aho-Lao	5	TOGO	45	KARA	Yes	1977	2007	30	Oti	3	III E	54	Kozah	15	Kara	1606	SARAKAWA	9.56	1.01	1996	274	274	228	108	47.37	53.1	7.9	NA	Skin snip	15	No	Not considered in mapping			>=30 - <60%
5622	Aho-Lao	5	TOGO	45	KARA	Yes	1977	2007	30	Oti	3	III E	54	Kozah	15	Kara	1606	SARAKAWA	9.56	1.01	2000	587	568	368	84	22.83	23.8	0.83	0	Skin snip	15	No	End Phase OCP (1999-2004)			>=10 - <30%
4455	Akatchenou	5	TOGO	NA	NA	No	NA	NA	NA	NA	NA	NA	NA	NA	NA	NA	NA	NA	NA	NA	2005	NA	NA	64	2	3.13	NA	NA	NA	Skin snip	3	No	Not considered in mapping			0-<10%
4117	Akati	5	TOGO	158	SIO (ZIO)	No	1988	2002	25	Sio	9	SUD	NA	NA	16	Maritime	NA	NA	NA	NA	2002	NA	NA	239	0	0	NA	NA	NA	Skin snip	3	No	End Phase OCP (1999-2004)			0-<10%
NA	Akati Zogbe	5	TOGO	22	HAHO	No	1988	2002	29	Haho	9	SUD	57	Zio	16	Maritime	NA	GAMÉ-SÉVA	6.7	1.22	2015	517	NA	283	0	0	0	0	NA	Skin snip	4	No	Recent (>=2012)			0-<10%
NA	Akati Zogbe	5	TOGO	22	HAHO	No	1988	2002	29	Haho	9	SUD	57	Zio	16	Maritime	NA	GAMÉ-SÉVA	6.7	1.22	2002	333	NA	239	0	0	0	0	NA	Skin snip	4	No	End Phase OCP (1999-2004)			0-<10%
4126	Akawolo	5	TOGO	160	OGOU/MONO	No	1989	2002	25	Mono (Mono)	9	SUD	47	Tchamba	14	Centrale	NA	BAGO	8.27	1.36	2011	421	NA	233	0	0	0	0	NA	Skin snip	4	No	Not considered in mapping			0-<10%
4126	Akawolo	5	TOGO	160	OGOU/MONO	No	1989	2002	25	Mono (Mono)	9	SUD	47	Tchamba	14	Centrale	NA	NA	8.27	1.36	2002	410	NA	384	21	5.47	7.2	0.29	NA	Skin snip	4	No	End Phase OCP (1999-2004)			0-<10%
4126	Akawolo	5	TOGO	160	OGOU/MONO	No	1989	2002	25	Mono (Mono)	9	SUD	47	Tchamba	14	Centrale	NA	NA	NA	NA	2002	NA	NA	384	21	5.47	5.47	NA	NA	Skin snip	3	No	End Phase OCP (1999-2004)			0-<10%
4113	Ake-Kondji	5	TOGO	290	SIO (ZIO)	No	1988	2002	25	Sio	9	SUD	57	Zio	16	Maritime	2627	TOKPO	6.7833	0.9166	2002	NA	NA	304	2	0.66	0.66	NA	NA	Skin snip	3	No	End Phase OCP (1999-2004)			0-<10%
4113	Ake-Kondji	5	TOGO	290	SIO (ZIO)	No	1988	2002	25	Sio	9	SUD	57	Zio	16	Maritime	2627	TOKPO	6.7833	0.9166	2005	NA	NA	143	0	0	NA	NA	NA	Skin snip	3	No	Not considered in mapping			0-<10%
4113	Ake-Kondji	5	TOGO	158	SIO (ZIO)	No	1988	2002	25	Sio	9	SUD	57	Zio	16	Maritime	NA	TOKPO	6.7833	0.9166	2011	343	NA	188	0	0	0	0	NA	Skin snip	4	No	Not considered in mapping			0-<10%
4113	Ake-Kondji	5	TOGO	158	SIO (ZIO)	No	1988	2002	25	Sio	9	SUD	57	Zio	16	Maritime	2627	TOKPO	6.7833	0.9166	2002	327	NA	304	2	0.66	0.8	0.02	NA	Skin snip	4	No	End Phase OCP (1999-2004)			0-<10%
4113	Ake-Kondji	5	TOGO	158	SIO (ZIO)	No	1988	2002	25	Sio	9	SUD	57	Zio	16	Maritime	2627	TOKPO	6.7833	0.9166	2005	297	NA	145	0	0	0	0	NA	Skin snip	4	No	Not considered in mapping			0-<10%
4113	Ake-Kondji	5	TOGO	158	SIO (ZIO)	No	1988	2002	25	Sio	9	SUD	57	Zio	16	Maritime	NA	TOKPO	6.7833	0.9166	2015	250	NA	183	0	0	0	0	NA	Skin snip	4	No	Recent (>=2012)			0-<10%
452	Akladjenou	5	TOGO	95	MONO	No	1989	2002	25	Mono (Mono)	9	SUD	55	Lacs	16	Maritime	2628	ZAFI	6.61	1.61	1981	240	228	186	44	23.66	30.1	1.61	1	Skin snip	15	Yes	Pre-control			>=10 - <30%
452	Akladjenou	5	TOGO	95	MONO	No	1989	2002	25	Mono (Mono)	9	SUD	55	Lacs	16	Maritime	2628	ZAFI	6.61	1.61	2007	NA	NA	80	0	0	NA	NA	NA	Skin snip	3	No	Not considered in mapping			0-<10%
452	Akladjenou	5	TOGO	61	Yoto/Haho	No	1988	2002	29	Haho	9	SUD	56	Yoto	16	Maritime	NA	TOKPLI	6.36	1.37	2011	436	NA	197	0	0	0	0	NA	Skin snip	4	No	Not considered in mapping			0-<10%
452	Akladjenou	5	TOGO	61	Yoto/Haho	No	1988	2002	29	Haho	9	SUD	56	Yoto	16	Maritime	2628	ZAFI	6.36	1.37	2001	355	NA	232	0	0	0	0	NA	Skin snip	4	No	End Phase OCP (1999-2004)			0-<10%
452	Akladjenou	5	TOGO	61	Yoto/Haho	No	1988	2002	29	Haho	9	SUD	56	Yoto	16	Maritime	NA	TOKPLI	6.36	1.37	2017	154	NA	107	0	0	0	0	NA	Skin snip	4	No	Recent (>=2012)			0-<10%
4138	Akpaka	5	TOGO	95	MONO	No	1989	2002	25	Mono (Mono)	9	SUD	61	Est-Mono	17	Plateaux	2603	KPESSI	8.24	1.15	2002	NA	NA	130	3	2.31	2.31	NA	NA	Skin snip	3	No	End Phase OCP (1999-2004)			0-<10%
4138	Akpaka	5	TOGO	160	OGOU/MONO	No	1989	2002	25	Mono (Mono)	9	SUD	47	Tchamba	14	Centrale	NA	AFFOSSALA	8.24	1.15	2011	113	NA	74	0	0	0	0	NA	Skin snip	4	No	Not considered in mapping			0-<10%
4469	Alabade Atsoude	5	TOGO	95	MONO	No	1989	2002	25	Mono (Mono)	9	SUD	61	Est-Mono	17	Plateaux	2634	AKABA	7.88	1.23	2007	NA	NA	168	2	1.19	1.19	NA	NA	Skin snip	3	No	Not considered in mapping			0-<10%
4469	Alabade Atsoude	5	TOGO	95	MONO	No	1989	2002	25	Mono (Mono)	9	SUD	61	Est-Mono	17	Plateaux	2634	AKABA	7.88	1.23	2013	NA	NA	204	0	0	NA	NA	NA	Skin snip	3	No	Recent (>=2012)			0-<10%
4469	Alabade Atsoude	5	TOGO	95	MONO	No	1989	2002	25	Mono (Mono)	9	SUD	61	Est-Mono	17	Plateaux	2634	AKABA	7.88	1.24	2004	311	NA	59	3	5.08	3	0.02	NA	Skin snip	4	No	Not considered in mapping			0-<10%
4469	Alabade Atsoude	5	TOGO	95	MONO	No	1989	2002	25	Mono (Mono)	9	SUD	61	Est-Mono	17	Plateaux	2634	AKABA	7.88	1.24	1989	185	NA	178	115	64.61	66.5	26.1	NA	Skin snip	4	Yes	Pre-control			>=60 - <80%
4469	Alabade Atsoude	5	TOGO	95	MONO	No	1989	2002	25	Mono (Mono)	9	SUD	61	Est-Mono	17	Plateaux	2634	AKABA	7.88	1.24	1998	136	NA	121	8	6.61	7.4	0.36	NA	Skin snip	4	No	Not considered in mapping			0-<10%
588	Alabate	5	TOGO	95	MONO	No	1989	2002	25	Mono (Mono)	9	SUD	61	Est-Mono	17	Plateaux	2634	AKABA	7.88	1.15	1998	151	136	121	8	6.61	7.4	0.36	0	Skin snip	15	No	Not considered in mapping			0-<10%
588	Alabate	5	TOGO	95	MONO	No	1989	2002	25	Mono (Mono)	9	SUD	61	Est-Mono	17	Plateaux	2634	AKABA	7.88	1.15	1989	196	185	178	115	64.61	66.5	26.1	NA	Skin snip	15	Yes	Pre-control			>=60 - <80%
588	Alabate	5	TOGO	95	MONO	No	1989	2002	25	Mono (Mono)	9	SUD	61	Est-Mono	17	Plateaux	2634	AKABA	7.88	1.15	2004	NA	NA	108	3	2.78	2.78	NA	NA	Skin snip	3	No	Not considered in mapping			0-<10%
149	Alamassou	5	TOGO	12	ANIE/MONO	No	1989	2002	25	Mono (Anié)	9	SUD	66	Ogou	17	Plateaux	2608	KONIGBO	7.68	1.25	1977	264	230	220	183	83.18	85.9	60.1	1.5	Skin snip	15	Yes	Pre-control			>=80%
149	Alamassou	5	TOGO	12	ANIE/MONO	No	1989	2002	25	Mono (Anié)	9	SUD	66	Ogou	17	Plateaux	2608	KONIGBO	7.68	1.25	2000	356	353	251	8	3.19	3.1	0.07	0	Skin snip	15	No	End Phase OCP (1999-2004)			0-<10%
149	Alamassou	5	TOGO	12	ANIE/MONO	No	1989	2002	25	Mono (Anié)	9	SUD	66	Ogou	17	Plateaux	NA	ANIÉ	7.44	1.15	2011	368	NA	249	0	0	0	0	NA	Skin snip	4	No	Not considered in mapping			0-<10%
5020	Alati-Pani Et Medje	5	TOGO	61	YOTO/HAHO	No	1988	2002	29	Haho	9	SUD	62	Haho	17	Plateaux	2629	AMAKPAVE	7	1.06	1989	291	273	262	28	10.69	13.4	0.55	2.4	Skin snip	15	No	Not considered in mapping			>=10 - <30%
5020	Alati-Pani Et Medje	5	TOGO	61	YOTO/HAHO	No	1988	2002	29	Haho	9	SUD	62	Haho	17	Plateaux	2629	AMAKPAVE	7	1.06	2005	NA	NA	207	0	0	NA	NA	NA	Skin snip	3	No	Not considered in mapping			0-<10%
5020	Alati-Pani Et Medje	5	TOGO	24	AMOU/MONO	No	1989	2002	NA	Mono	9	SUD	62	Haho	17	Plateaux	2629	AMAKPAVE	7	1.09	2001	257	NA	205	0	0	0	0	NA	Skin snip	4	No	End Phase OCP (1999-2004)			0-<10%
5020	Alati-Pani Et Medje	5	TOGO	24	AMOU/MONO	No	1989	2002	NA	Mono	9	SUD	62	Haho	17	Plateaux	NA	POLY NOTSÈ	7	1.09	2015	251	NA	156	0	0	0	0	NA	Skin snip	4	No	Recent (>=2012)			0-<10%
5233	Alemondji	5	TOGO	95	MONO	No	1989	2002	25	Mono (Mono)	9	SUD	61	Est-Mono	17	Plateaux	2603	KPESSI	7.96	1.21	2000	319	318	248	19	7.66	8.3	0.28	0.4	Skin snip	15	No	End Phase OCP (1999-2004)			0-<10%
5233	Alemondji	5	TOGO	95	MONO	No	1989	2002	25	Mono (Mono)	9	SUD	61	Est-Mono	17	Plateaux	2603	KPESSI	7.96	1.21	1990	196	169	161	82	50.93	55.6	5.75	NA	Skin snip	15	No	Not considered in mapping			>=30 - <60%
5233	Alemondji	5	TOGO	95	MONO	No	1989	2002	25	Mono (Mono)	9	SUD	61	Est-Mono	17	Plateaux	2603	KPESSI	7.96	1.21	1992	205	140	120	76	63.33	57.2	14.54	0	Skin snip	15	No	Not considered in mapping			>=60 - <80%
5233	Alemondji	5	TOGO	95	MONO	No	1989	2002	25	Mono (Mono)	9	SUD	61	Est-Mono	17	Plateaux	2603	KPESSI	7.96	1.21	2004	NA	NA	206	1	0.49	0.49	NA	NA	Skin snip	3	No	Not considered in mapping			0-<10%
5233	Alemondji	5	TOGO	95	MONO	No	1989	2002	25	Mono (Mono)	9	SUD	61	Est-Mono	17	Plateaux	2603	KPESSI	7.96	1.21	2007	NA	NA	157	0	0	NA	NA	NA	Skin snip	3	No	Not considered in mapping			0-<10%
5233	Alemondji	5	TOGO	95	MONO	No	1989	2002	25	Mono (Mono)	9	SUD	61	Est-Mono	17	Plateaux	2603	KPESSI	7.96	1.21	2013	NA	NA	162	0	0	NA	NA	NA	Skin snip	3	No	Recent (>=2012)			0-<10%
446	Alibi 1	5	TOGO	95	MONO	No	1989	2002	25	Mono (Mono)	9	SUD	47	Tchamba	14	Centrale	2601	TCHAMBA	8.93	1.41	1980	248	241	240	127	52.92	59.2	12.84	0.6	Skin snip	15	Yes	Pre-control			>=30 - <60%
446	Alibi 1	5	TOGO	95	MONO	No	1989	2002	25	Mono (Mono)	9	SUD	47	Tchamba	14	Centrale	2601	TCHAMBA	8.93	1.41	1999	436	412	295	1	0.34	0.5	0.02	0.9	Skin snip	15	No	End Phase OCP (1999-2004)			0-<10%
446	Alibi 1	5	TOGO	95	MONO	No	1989	2002	25	Mono (Mono)	9	SUD	47	Tchamba	14	Centrale	2601	TCHAMBA	8.93	1.41	2002	NA	NA	237	0	0	NA	NA	NA	Skin snip	3	No	End Phase OCP (1999-2004)			0-<10%
NA	Alokpa	5	TOGO	158	SIO (ZIO)	No	1988	2002	25	Sio	9	SUD	1	Avé	16	Maritime	NA	HÉKPÉ	6.64	0.96	2012	183	NA	151	0	0	0	0	NA	Skin snip	4	No	Recent (>=2012)			0-<10%
62	Ammouta	5	TOGO	24	AMOU/MONO	No	1989	2002	25	Mono	9	SUD	60	Danyi	17	Plateaux	2611	AMOUTA	7.33306	0.71666	1980	116	107	104	38	36.54	47.2	3.77	0	Skin snip	15	Yes	Pre-control			>=30 - <60%
62	Ammouta	5	TOGO	24	AMOU/MONO	No	1989	2002	25	Mono	9	SUD	60	Danyi	17	Plateaux	2611	AMOUTA	7.33306	0.71666	1994	132	132	80	26	32.5	28.9	0.91	NA	Skin snip	15	No	Not considered in mapping			>=30 - <60%
62	Ammouta	5	TOGO	24	AMOU/MONO	No	1989	2002	25	Mono	9	SUD	60	Danyi	17	Plateaux	2611	AMOUTA	7.33306	0.71666	1999	270	262	150	0	0	0	0	0	Skin snip	15	No	End Phase OCP (1999-2004)			0-<10%
62	Ammouta	5	TOGO	24	AMOU/MONO	No	1989	2002	25	Mono	9	SUD	60	Danyi	17	Plateaux	2611	AMOUTA	7.33306	0.71666	2002	NA	NA	207	29	14.01	14.01	NA	NA	Skin snip	3	No	End Phase OCP (1999-2004)			>=10 - <30%
62	Ammouta	5	TOGO	24	AMOU/MONO	No	1989	2002	25	Mono	9	SUD	60	Danyi	17	Plateaux	2611	AMOUTA	7.33306	0.71666	2005	NA	NA	190	4	2.11	2.11	NA	NA	Skin snip	3	No	Not considered in mapping			0-<10%
62	Ammouta	5	TOGO	24	AMOU/MONO	No	1989	2002	25	Mono	9	SUD	60	Danyi	17	Plateaux	2611	AMOUTA	7.33306	0.71666	2002	381	NA	207	30	14.49	23.6	0.78	NA	Skin snip	4	No	End Phase OCP (1999-2004)			>=10 - <30%
NA	Amou Akpekpe	5	TOGO	24	AMOU/MONO	No	1989	2002	25	Mono	9	SUD	66	Ogou	17	Plateaux	NA	DATCHA	7.36	1.23	2012	251	NA	192	0	0	0	0	NA	Skin snip	4	No	Recent (>=2012)			0-<10%
4124	Amougodo	5	TOGO	24	AMOU/MONO	No	1989	2002	25	Mono	9	SUD	59	Amou	17	Plateaux	2612	AMOU OBLO	7.24	1.52	2013	441	NA	116	2	1.72	1.8	0.02	NA	Skin snip	4	No	Recent (>=2012)			0-<10%
4124	Amougodo	5	TOGO	24	AMOU/MONO	No	1989	2002	25	Mono	9	SUD	59	Amou	17	Plateaux	2612	AMOU OBLO	7.24	1.52	2011	387	NA	221	0	0	0	0	NA	Skin snip	4	No	Not considered in mapping			0-<10%
4124	Amougodo	5	TOGO	24	AMOU/MONO	No	1989	2002	25	Mono	9	SUD	59	Amou	17	Plateaux	2624	ILLIGO	7.24	1.52	2002	238	NA	181	45	24.86	29.6	1.16	NA	Skin snip	4	No	End Phase OCP (1999-2004)			>=10 - <30%
4124	Amougodo	5	TOGO	24	AMOU/MONO	No	1989	2002	25	Mono	9	SUD	59	Amou	17	Plateaux	2624	ILLIGO	7.24	1.52	2005	NA	NA	183	6	3.28	3.28	NA	NA	Skin snip	3	No	Not considered in mapping			0-<10%
4124	Amougodo	5	TOGO	24	AMOU/MONO	No	1989	2002	25	Mono	9	SUD	59	Amou	17	Plateaux	2624	ILLIGO	7.24	1.52	2014	NA	NA	81	1	1.23	1.23	NA	NA	Skin snip	2	No	Recent (>=2012)			0-<10%
NA	Amouta	5	TOGO	24	AMOU/MONO	No	1989	2002	25	Mono	9	SUD	60	Danyi	17	Plateaux	NA	KPÉVÉ	6.81363	0.775145	2011	544	NA	303	1	0.33	0.2	0.01	NA	Skin snip	4	No	Not considered in mapping			0-<10%
NA	Amouta	5	TOGO	24	AMOU/MONO	No	1989	2002	25	Mono	9	SUD	60	Danyi	17	Plateaux	NA	KPÉVÉ	6.81363	0.775145	2013	396	NA	178	0	0	0	0	NA	Skin snip	4	No	Recent (>=2012)			0-<10%
NA	Amoutchou	5	TOGO	24	AMOU/MONO	No	1989	2002	25	Mono	9	SUD	66	Ogou	17	Plateaux	NA	GLÉI	7.38	1.17	2012	259	NA	198	3	1.52	2.6	0.08	NA	Skin snip	4	No	Recent (>=2012)			0-<10%
NA	Amouto	5	TOGO	24	AMOU/MONO	No	1989	2002	25	Mono	9	SUD	62	Haho	17	Plateaux	NA	HUILÉHOÉ	7.31	1.24212	2013	616	NA	188	5	2.66	1.9	0.04	NA	Skin snip	4	No	Recent (>=2012)			0-<10%
NA	Amouto	5	TOGO	24	AMOU/MONO	No	1989	2002	25	Mono	9	SUD	62	Haho	17	Plateaux	NA	HUILÉHOÉ	7.31	1.24212	2011	533	NA	416	10	2.4	2.8	0.05	NA	Skin snip	4	No	Not considered in mapping			0-<10%
4168	Amouzoukope(Djemeni)	5	TOGO	61	Yoto/Haho	No	1988	2002	29	Haho	9	SUD	56	Yoto	16	Maritime	NA	NA	NA	NA	2002	NA	NA	87	1	1.15	1.15	NA	NA	Skin snip	3	No	End Phase OCP (1999-2004)			0-<10%
4168	Amouzoukope(Djemeni)	5	TOGO	61	Yoto/Haho	No	1988	2002	29	Haho	9	SUD	56	Yoto	16	Maritime	NA	NA	6.93	1.25	2002	103	NA	87	1	1.15	2	0	NA	Skin snip	4	No	End Phase OCP (1999-2004)			0-<10%
5167	Anamanie	5	TOGO	12	ANIE/MONO	No	1989	2002	25	Mono (Anié)	9	SUD	45	Blitta	14	Centrale	2607	PAGALA VILLAGE	8.20389	0.9166	1990	196	181	131	43	32.82	45.4	3.53	NA	Skin snip	15	No	Not considered in mapping			>=30 - <60%
5167	Anamanie	5	TOGO	12	ANIE/MONO	No	1989	2002	25	Mono (Anié)	9	SUD	45	Blitta	14	Centrale	2607	PAGALA VILLAGE	8.20389	0.9166	1992	206	195	123	53	43.09	40.9	4.34	0.5	Skin snip	15	No	Not considered in mapping			>=30 - <60%
5167	Anamanie	5	TOGO	12	ANIE/MONO	No	1989	2002	25	Mono (Anié)	9	SUD	45	Blitta	14	Centrale	2607	PAGALA VILLAGE	8.20389	0.9166	2007	NA	NA	166	0	0	NA	NA	NA	Skin snip	3	No	Not considered in mapping			0-<10%
5167	Anamanie	5	TOGO	12	ANIE/MONO	No	1989	2002	25	Mono (Anié)	9	SUD	45	Blitta	14	Centrale	2607	PAGALA VILLAGE	8.20389	0.9166	2014	283	NA	221	0	0	0	0	NA	Skin snip	4	No	Recent (>=2012)			0-<10%
5167	Anamanie	5	TOGO	12	ANIE/MONO	No	1989	2002	25	Mono (Anié)	9	SUD	45	Blitta	14	Centrale	2607	PAGALA VILLAGE	8.20389	0.9166	2001	268	NA	223	6	2.69	4.1	0.09	NA	Skin snip	4	No	End Phase OCP (1999-2004)			0-<10%
NA	Anani Dogo Kope	5	TOGO	12	ANIE/MONO	No	1989	2002	25	Mono (Anié)	9	SUD	67	Wawa	17	Plateaux	NA	KAMINA	7.9333	0.85	2012	593	NA	293	3	1.02	0.7	0.01	NA	Skin snip	4	No	Recent (>=2012)			0-<10%
4122	Ananivikodzi	5	TOGO	290	TODJE	No	1988	2002	60	Todzie (Aka, Dévého)	9	SUD	58	Agou	17	Plateaux	2627	TOKPO	6.8661	1.0334	2002	NA	NA	246	24	9.76	9.76	NA	NA	Skin snip	3	No	End Phase OCP (1999-2004)			>=10 - <30%
4122	Ananivikodzi	5	TOGO	290	TODJE	No	1988	2002	60	Todzie (Aka, Dévého)	9	SUD	58	Agou	17	Plateaux	2627	TOKPO	6.8661	1.0334	2005	NA	NA	166	3	1.81	1.81	NA	NA	Skin snip	3	No	Not considered in mapping			0-<10%
4122	Ananivikodzi	5	TOGO	290	TODJE	No	1988	2002	60	Todzie (Aka, Dévého)	9	SUD	58	Agou	17	Plateaux	2627	TOKPO	6.8661	1.0334	2014	NA	NA	40	0	0	NA	NA	NA	Skin snip	2	No	Recent (>=2012)			0-<10%
4122	Ananivikodzi	5	TOGO	290	TODJE	No	1988	2002	60	Todzie (Aka, Dévého)	9	SUD	58	Agou	17	Plateaux	2626	KATI	6.8661	1.0334	2011	322	NA	161	2	1.24	0.9	0.04	NA	Skin snip	4	No	Not considered in mapping			0-<10%
4122	Ananivikodzi	5	TOGO	290	TODJE	No	1988	2002	60	Todzie (Aka, Dévého)	9	SUD	58	Agou	17	Plateaux	NA	AVÉDZÉ	6.8661	1.0334	2013	237	NA	123	0	0	0	0	NA	Skin snip	4	No	Recent (>=2012)			0-<10%
134	Anima	5	TOGO	46	POUTOUAN/KARA/OTI	Yes	1977	2007	30	Oti	3	III E	52	Doufelgou	15	Kara	1613	SARAKAWA KPELOU	9.91	1.03	1976	617	598	487	285	58.52	68.1	12.49	0.9	Skin snip	15	Yes	Pre-control			>=30 - <60%
134	Anima	5	TOGO	46	POUTOUAN/KARA/OTI	Yes	1977	2007	30	Oti	3	III E	52	Doufelgou	15	Kara	1613	SARAKAWA KPELOU	9.91	1.03	1996	283	282	256	19	7.42	7.2	0.31	0.2	Skin snip	15	No	Not considered in mapping			0-<10%
134	Anima	5	TOGO	46	POUTOUAN/KARA/OTI	Yes	1977	2007	30	Oti	3	III E	52	Doufelgou	15	Kara	1613	SARAKAWA KPELOU	9.91	1.03	2004	NA	NA	130	1	0.77	0.77	NA	NA	Skin snip	3	No	Not considered in mapping			0-<10%
134	Anima	5	TOGO	46	POUTOUAN/KARA/OTI	Yes	1977	2007	30	Oti	3	III E	52	Doufelgou	15	Kara	1613	SARAKAWA KPELOU	9.91	1.03	2007	NA	NA	106	0	0	NA	NA	NA	Skin snip	3	No	Not considered in mapping			0-<10%
134	Anima	5	TOGO	49	KERAN	Yes	1977	2007	30	Kéran	3	III E	53	Kéran	15	Kara	1613	SARAKAWA KPELOU	9.92	1.03	2004	506	NA	172	1	0.58	0.6	0.01	NA	Skin snip	4	No	Not considered in mapping			0-<10%
134	Anima	5	TOGO	49	KERAN	Yes	1977	2007	30	Kéran	3	III E	53	Kéran	15	Kara	1613	SARAKAWA KPELOU	9.92	1.03	2001	456	NA	313	1	0.32	0.3	0.01	NA	Skin snip	4	No	End Phase OCP (1999-2004)			0-<10%
5433	Anyam-Kope	5	TOGO	96	KRA/MONO	No	1977	2007	30	Mono (Kra)	9	SUD	62	Haho	17	Plateaux	2614	AMOUTCHOU	7.18	1.03	2001	170	NA	107	0	0	0	0	NA	Skin snip	4	No	End Phase OCP (1999-2004)			0-<10%
5433	Anyam-Kope	5	TOGO	96	KRA/MONO	No	1977	2007	30	Mono (Kra)	9	SUD	62	Haho	17	Plateaux	2614	AMOUTCHOU	7.18	1.03	2006	133	NA	87	0	0	0	0	NA	Skin snip	4	No	Not considered in mapping			0-<10%
5433	Anyam-Kope	5	TOGO	96	KRA/MONO	No	1977	2007	30	Mono (Kra)	9	SUD	66	Ogou	17	Plateaux	2614	AMOUTCHOU	7.18	1.03	1993	145	144	106	30	28.3	24.6	2.2	0.1	Skin snip	15	No	Not considered in mapping			>=10 - <30%
448	Aou-Losso	5	TOGO	144	AMOU/MONO	Yes	1989	2007	25	Mono	3	III E	48	Tchaoudjo	14	Centrale	2621	SADA	8.75	1.05	1980	281	271	268	142	52.99	57.4	14.85	2.4	Skin snip	15	Yes	Pre-control			>=30 - <60%
448	Aou-Losso	5	TOGO	144	AMOU/MONO	Yes	1989	2007	25	Mono	3	III E	48	Tchaoudjo	14	Centrale	2621	SADA	8.75	1.05	1996	410	375	285	36	12.63	14.9	0.53	0.2	Skin snip	15	No	Not considered in mapping			>=10 - <30%
448	Aou-Losso	5	TOGO	144	AMOU/MONO	Yes	1989	2007	25	Mono	3	III E	48	Tchaoudjo	14	Centrale	2621	SADA	8.75	1.05	2006	NA	NA	153	0	0	NA	NA	NA	Skin snip	3	No	Not considered in mapping			0-<10%
448	Aou-Losso	5	TOGO	144	AMOU/MONO	Yes	1989	2007	25	Mono	3	III E	48	Tchaoudjo	14	Centrale	2621	SADA	8.76	1.06	2001	446	NA	319	1	0.31	0.3	0.01	NA	Skin snip	4	No	End Phase OCP (1999-2004)			0-<10%
448	Aou-Losso	5	TOGO	144	AMOU/MONO	Yes	1989	2007	25	Mono	3	III E	48	Tchaoudjo	14	Centrale	NA	YARA KAKYÈ	8.76	1.06	2013	226	NA	178	1	0.56	0.6	0.01	NA	Skin snip	4	No	Recent (>=2012)			0-<10%
5014	Aroukakope	5	TOGO	24	AMOU/MONO	No	1989	2002	25	Mono	9	SUD	61	Est-Mono	17	Plateaux	2614	AMOUTCHOU	7.35	1.17	2000	152	NA	134	3	2.24	2.8	0.06	NA	Skin snip	4	No	End Phase OCP (1999-2004)			0-<10%
5014	Aroukakope	5	TOGO	24	AMOU/MONO	No	1989	2002	25	Mono	9	SUD	66	Ogou	17	Plateaux	2614	AMOUTCHOU	7.35	1.16	1989	86	80	76	51	67.11	73.2	7.23	2.4	Skin snip	15	Yes	Pre-control			>=60 - <80%
5014	Aroukakope	5	TOGO	24	AMOU/MONO	No	1989	2002	25	Mono	9	SUD	66	Ogou	17	Plateaux	NA	GLÉI	7.22	1.11	2011	178	NA	151	0	0	0	0	NA	Skin snip	4	No	Not considered in mapping			0-<10%
NA	Assante	5	TOGO	95	MONO	No	1989	2002	25	Mono (Mono)	9	SUD	66	Ogou	17	Plateaux	NA	AKPARÉ	NA	NA	2015	347	NA	188	0	0	0	0	NA	Skin snip	4	No	Recent (>=2012)			0-<10%
5943	Assawoh-Koura	5	TOGO	136	MO-PENJARI	Yes	1977	2007	19	Mô (Pendjari)	9	SUD	46	Sotouboua	14	Centrale	NA	KAGNIGBARA	8.83333	0.6	2012	149	NA	104	5	4.81	5.5	0.07	NA	Skin snip	4	No	Recent (>=2012)			0-<10%
5943	Assawoh-Koura	5	TOGO	136	MO-PENJARI	Yes	1977	2007	19	Mô (Pendjari)	9	SUD	46	Sotouboua	14	Centrale	NA	KAGNIGBARA	8.83333	0.6	2015	144	NA	97	10	10.31	8.9	0.16	NA	Skin snip	4	No	Recent (>=2012)			>=10 - <30%
5943	Assawoh-Koura	5	TOGO	136	MO-PENJARI	Yes	1977	2007	30	Mô (Pendjari)	9	SUD	46	Sotouboua	14	Centrale	NA9	KAGNIGBARA	8.83333	0.6	2000	143	134	128	14	10.94	22.3	0.35	0.3	Skin snip	15	No	End Phase OCP (1999-2004)			>=10 - <30%
5943	Assawoh-Koura	5	TOGO	136	MO-PENJARI	Yes	1977	2007	30	Mô (Pendjari)	9	SUD	46	Sotouboua	14	Centrale	NA9	KAGNIGBARA	8.83333	0.6	2003	NA	NA	95	15	15.79	15.79	NA	NA	Skin snip	3	No	End Phase OCP (1999-2004)			>=10 - <30%
5943	Assawoh-Koura	5	TOGO	136	MO-PENJARI	Yes	1977	2007	30	Mô (Pendjari)	9	SUD	46	Sotouboua	14	Centrale	NA9	KAGNIGBARA	8.83333	0.6	2006	NA	NA	77	7	9.09	9.09	NA	NA	Skin snip	3	No	Not considered in mapping			>=10 - <30%
584	Assoula	5	TOGO	95	MONO	No	1989	2002	25	Mono (Mono)	9	SUD	47	Tchamba	14	Centrale	2619	GOUBI	8.71	1.58	1989	334	185	180	62	34.44	40.1	3.4	5.9	Skin snip	15	Yes	Pre-control			>=30 - <60%
584	Assoula	5	TOGO	95	MONO	No	1989	2002	25	Mono (Mono)	9	SUD	47	Tchamba	14	Centrale	2619	GOUBI	8.71	1.58	2013	NA	NA	142	1	0.7	NA	NA	NA	Skin snip	3	No	Recent (>=2012)			0-<10%
584	Assoula	5	TOGO	95	MONO	No	1989	2002	25	Mono (Mono)	9	SUD	47	Tchamba	14	Centrale	2619	GOUBI	8.72	1.58	2001	345	NA	306	20	6.54	6.4	0.21	NA	Skin snip	4	No	End Phase OCP (1999-2004)			0-<10%
585	Atafa Ii	5	TOGO	95	MONO	No	1989	2002	25	Mono (Mono)	9	SUD	47	Tchamba	14	Centrale	2619	GOUBI	8.7	1.56	2013	NA	NA	212	0	0	NA	NA	NA	Skin snip	3	No	Recent (>=2012)			0-<10%
585	Atafa Ii	5	TOGO	95	MONO	No	1989	2002	25	Mono (Mono)	9	SUD	47	Tchamba	14	Centrale	2619	GOUBI	8.7	1.56	1989	181	155	150	55	36.67	47	8.22	NA	Skin snip	15	Yes	Pre-control			>=30 - <60%
585	Atafa Ii	5	TOGO	95	MONO	No	1989	2002	25	Mono (Mono)	9	SUD	47	Tchamba	14	Centrale	2619	GOUBI	8.7	1.56	1991	109	92	92	31	33.7	37.7	8.23	0	Skin snip	15	No	Not considered in mapping			>=30 - <60%
585	Atafa Ii	5	TOGO	95	MONO	No	1989	2002	25	Mono (Mono)	9	SUD	47	Tchamba	14	Centrale	2619	GOUBI	8.7	1.56	2007	NA	NA	192	2	1.04	1.04	NA	NA	Skin snip	3	No	Not considered in mapping			0-<10%
585	Atafa Ii	5	TOGO	95	MONO	No	1989	2002	25	Mono (Mono)	9	SUD	47	Tchamba	14	Centrale	2619	GOUBI	8.7	1.56	2001	397	NA	293	12	4.1	4.3	0.13	NA	Skin snip	4	No	End Phase OCP (1999-2004)			0-<10%
585	Atafa Ii	5	TOGO	95	MONO	No	1989	2002	25	Mono (Mono)	9	SUD	47	Tchamba	14	Centrale	2619	GOUBI	8.7	1.56	2007	389	NA	192	1	0.52	0.5	0.03	NA	Skin snip	4	No	Not considered in mapping			0-<10%
NA	Atalakpota	5	TOGO	22	HAHO	No	1988	2002	29	Haho	9	SUD	62	Haho	17	Plateaux	NA	TSINIGAN	6.98	1	2012	131	NA	104	0	0	0	0	NA	Skin snip	4	No	Recent (>=2012)			0-<10%
4131	Atchave	5	TOGO	120	ASUKAWKAW	No	1988	2002	20	Asukawkaw	9	SUD	45	Blitta	14	Centrale	NA	NA	8.09	0.76	2002	113	NA	103	1	0.97	1.5	0.01	NA	Skin snip	4	No	End Phase OCP (1999-2004)			0-<10%
4131	Atchave	5	TOGO	158	SIO (ZIO)	No	1988	2002	25	Sio	9	SUD	57	Zio	16	Maritime	NA	NA	6.5166	1.1666	2002	NA	NA	103	1	0.97	0.97	NA	NA	Skin snip	3	No	End Phase OCP (1999-2004)			0-<10%
5174	Atchoude (Alabade)	5	TOGO	95	MONO	No	1989	2002	25	Mono (Mono)	9	SUD	61	Est-Mono	17	Plateaux	2634	AKABA	7.88	1.13	1993	272	224	213	46	21.6	22.7	0.62	0	Skin snip	15	No	Not considered in mapping			>=10 - <30%
5174	Atchoude (Alabade)	5	TOGO	95	MONO	No	1989	2002	25	Mono (Mono)	9	SUD	61	Est-Mono	17	Plateaux	2634	AKABA	7.88	1.13	1990	233	228	207	103	49.76	56.9	10.61	NA	Skin snip	15	No	Not considered in mapping			>=30 - <60%
5174	Atchoude (Alabade)	5	TOGO	95	MONO	No	1989	2002	25	Mono (Mono)	9	SUD	61	Est-Mono	17	Plateaux	2634	AKABA	7.88	1.13	2002	NA	NA	197	3	1.52	1.52	NA	NA	Skin snip	3	No	End Phase OCP (1999-2004)			0-<10%
589	Ateoue	5	TOGO	160	OGOU/MONO	No	1989	2002	25	Mono	9	SUD	66	Ogou	17	Plateaux	2634	AKABA	7.86	1.1	1989	265	254	236	150	63.56	71.7	32.7	0	Skin snip	15	Yes	Pre-control			>=60 - <80%
589	Ateoue	5	TOGO	160	OGOU/MONO	No	1989	2002	25	Mono	9	SUD	66	Ogou	17	Plateaux	2634	AKABA	7.86	1.1	2000	332	326	269	11	4.09	3.3	0.06	0	Skin snip	15	No	End Phase OCP (1999-2004)			0-<10%
NA	Atewe-Zongo	5	TOGO	12	ANIE/MONO	No	1989	2002	25	Mono (Anié)	9	SUD	66	Ogou	17	Plateaux	NA	PALLAKOKO	7.84	1.09	2015	281	NA	191	1	0.52	0.5	0.01	NA	Skin snip	4	No	Recent (>=2012)			0-<10%
NA	Atikpatafo	5	TOGO	61	Yoto/Haho	No	1988	2002	29	Haho	9	SUD	56	Yoto	16	Maritime	NA	ESSE-ANA	6.74	1.61	2017	53	NA	35	0	0	0	0	NA	Skin snip	4	No	Recent (>=2012)			0-<10%
NA	Atinkpassa	5	TOGO	24	AMOU/MONO	No	1989	2002	25	Mono	9	SUD	66	Ogou	17	Plateaux	NA	GLÉI	7.22	1.3	2013	196	NA	103	4	3.88	4.2	0.07	NA	Skin snip	4	No	Recent (>=2012)			0-<10%
NA	Atinkpassa	5	TOGO	24	AMOU/MONO	No	1989	2002	25	Mono	9	SUD	66	Ogou	17	Plateaux	NA	GLÉI	7.22	1.3	2011	183	NA	166	6	3.61	3.9	0.08	NA	Skin snip	4	No	Not considered in mapping			0-<10%
5241	Atome	5	TOGO	95	MONO	No	1989	2002	25	Mono (Mono)	9	SUD	65	Moyen-Mono	17	Plateaux	2632	ADEDAKOPE	7.36	1.53	1990	624	589	574	343	59.76	65.4	14.73	1.1	Skin snip	15	No	Not considered in mapping			>=60 - <80%
5241	Atome	5	TOGO	95	MONO	No	1989	2002	25	Mono (Mono)	9	SUD	65	Moyen-Mono	17	Plateaux	2632	ADEDAKOPE	7.36	1.53	2000	618	604	350	8	2.29	2.7	0.04	0.6	Skin snip	15	No	End Phase OCP (1999-2004)			0-<10%
5241	Atome	5	TOGO	95	MONO	No	1989	2002	25	Mono (Mono)	9	SUD	66	Ogou	17	Plateaux	NA	OUNTIVOU	7.37	1.53	2015	365	NA	244	1	0.41	0.2	0	NA	Skin snip	4	No	Recent (>=2012)			0-<10%
5199	Atotoie	5	TOGO	95	MONO	No	1989	2002	25	Mono (Mono)	9	SUD	61	Est-Mono	17	Plateaux	2603	KPESSI	8.23	1.33	2000	153	148	121	3	2.48	2.5	0.05	0.4	Skin snip	15	No	End Phase OCP (1999-2004)			0-<10%
5199	Atotoie	5	TOGO	95	MONO	No	1989	2002	25	Mono (Mono)	9	SUD	61	Est-Mono	17	Plateaux	2603	KPESSI	8.23	1.33	1990	122	121	117	47	40.17	48.7	12.6	1.1	Skin snip	15	No	Not considered in mapping			>=30 - <60%
5199	Atotoie	5	TOGO	95	MONO	No	1989	2002	25	Mono (Mono)	9	SUD	61	Est-Mono	17	Plateaux	2603	KPESSI	8.23	1.33	2007	NA	NA	145	0	0	NA	NA	NA	Skin snip	3	No	Not considered in mapping			0-<10%
5199	Atotoie	5	TOGO	95	MONO	No	1989	2002	25	Mono (Mono)	9	SUD	61	Est-Mono	17	Plateaux	2603	KPESSI	8.23	1.33	2013	NA	NA	102	0	0	NA	NA	NA	Skin snip	3	No	Recent (>=2012)			0-<10%
453	Avedje	5	TOGO	158	SIO (ZIO)	No	1988	2002	25	Sio	9	SUD	57	Zio	16	Maritime	2633	KPEDJI	6.48	1.05	1981	224	221	212	73	34.43	37.2	3.32	1	Skin snip	15	Yes	Pre-control			>=30 - <60%
453	Avedje	5	TOGO	158	SIO (ZIO)	No	1988	2002	25	Sio	9	SUD	57	Zio	16	Maritime	2633	KPEDJI	6.48	1.05	2007	NA	NA	175	0	0	NA	NA	NA	Skin snip	3	No	Not considered in mapping			0-<10%
453	Avedje	5	TOGO	158	SIO (ZIO)	No	1988	2002	25	Sio	9	SUD	57	Zio	16	Maritime	2633	KPEDJI	6.3	1.03	2001	372	NA	323	3	0.93	0.8	0.05	NA	Skin snip	4	No	End Phase OCP (1999-2004)			0-<10%
453	Avedje	5	TOGO	158	SIO (ZIO)	No	1988	2002	25	Sio	9	SUD	57	Zio	16	Maritime	NA	GAPÉ-KPÉDJI	6.3	1.03	2011	260	NA	134	0	0	0	0	NA	Skin snip	4	No	Not considered in mapping			0-<10%
453	Avedje	5	TOGO	158	SIO (ZIO)	No	1988	2002	25	Sio	9	SUD	57	Zio	16	Maritime	NA	GAPÉ-KPÉDJI	6.3	1.03	2015	118	NA	91	0	0	0	0	NA	Skin snip	4	No	Recent (>=2012)			0-<10%
NA	Avegodoe	5	TOGO	61	Yoto/Haho	No	1988	2002	29	Haho	9	SUD	56	Yoto	16	Maritime	NA	ABOSSEHOE	6.78	1.38	2017	74	NA	62	0	0	0	0	NA	Skin snip	4	No	Recent (>=2012)			0-<10%
5234	Azigo	5	TOGO	95	MONO	No	1989	2002	25	Mono (Mono)	9	SUD	66	Ogou	17	Plateaux	2625	DJODJI	7.77	0.87	2002	721	NA	404	3	0.74	0.9	0.02	NA	Skin snip	4	No	End Phase OCP (1999-2004)			0-<10%
5234	Azigo	5	TOGO	95	MONO	No	1989	2002	25	Mono (Mono)	9	SUD	67	Wawa	17	Plateaux	2625	DJODJI	7.76	0.86	1990	592	552	505	183	36.24	43.5	2.49	0.4	Skin snip	15	No	Not considered in mapping			>=30 - <60%
NA	Agnam Cope	5	TOGO	NA	NA	No	NA	NA	NA	NA	NA	NA	NA	NA	NA	NA	NA	NA	NA	NA	2014	NA	NA	71	0	0	NA	NA	NA	Skin snip	2	No	Recent (>=2012)			0-<10%
NA	Alé Kopé	5	TOGO	12	ANIE/MONO	No	1989	2002	25	Mono (Anié)	9	SUD	66	Ogou	17	Plateaux	2634	AKABA	7.79248	1.15256	2013	NA	NA	185	0	0	NA	NA	NA	Skin snip	3	No	Recent (>=2012)			0-<10%
NA	Amouta	5	TOGO	24	AMOU/MONO	No	1989	2002	NA	Mono	9	SUD	60	Danyi	17	Plateaux	NA	KPÉVÉ	6.81363	0.775145	2017	NA	NA	88	0	0	NA	NA	NA	Skin snip	6	No	Recent (>=2012)			0-<10%
NA	Amouta	5	TOGO	NA	NA	No	NA	NA	NA	NA	9	SUD	NA	NA	NA	Plateaux	NA	NA	NA	NA	2014	NA	NA	62	0	0	NA	NA	NA	Skin snip	2	No	Recent (>=2012)			0-<10%
NA	Amouto	5	TOGO	NA	NA	No	NA	NA	NA	NA	NA	NA	NA	NA	NA	NA	NA	NA	NA	NA	2014	NA	NA	76	1	1.32	NA	NA	NA	Skin snip	2	No	Recent (>=2012)			0-<10%
NA	Atinkpassa	5	TOGO	24	AMOU/MONO	No	1989	2002	25	Mono	9	SUD	66	Ogou	17	Plateaux	NA	GLÉI	7.22	1.3	2017	NA	NA	88	3	3.41	NA	NA	NA	Skin snip	6	No	Recent (>=2012)			0-<10%
NA	Atinkpassa	5	TOGO	24	AMOU/MONO	No	1989	2002	25	Mono	9	SUD	66	Ogou	17	Plateaux	NA	GLÉI	NA	NA	2014	NA	NA	80	4	5	NA	NA	NA	Skin snip	2	No	Recent (>=2012)			0-<10%
5172	Babame	5	TOGO	12	ANIE/MONO	No	1989	2002	25	Mono (Anié)	9	SUD	61	Est-Mono	17	Plateaux	2603	KPESSI	8	1.11	2014	184	NA	161	1	0.62	0.6	0.01	NA	Skin snip	4	No	Recent (>=2012)			0-<10%
5172	Babame	5	TOGO	95	ANIE/MONO	No	1989	2002	25	Mono (Anié)	9	SUD	61	Est-Mono	17	Plateaux	2603	KPESSI	8	1.11	2001	321	NA	248	1	0.4	0.4	0.02	NA	Skin snip	4	No	End Phase OCP (1999-2004)			0-<10%
5172	Babame	5	TOGO	95	ANIE/MONO	No	1989	2002	25	Mono (Anié)	9	SUD	61	Est-Mono	17	Plateaux	2603	KPESSI	8	1.11	1990	223	193	185	64	34.59	38	4.95	NA	Skin snip	15	No	Not considered in mapping			>=30 - <60%
5172	Babame	5	TOGO	95	ANIE/MONO	No	1989	2002	25	Mono (Anié)	9	SUD	61	Est-Mono	17	Plateaux	2603	KPESSI	8	1.11	1992	205	178	149	58	38.93	35.6	5.26	0.4	Skin snip	15	No	Not considered in mapping			>=30 - <60%
5172	Babame	5	TOGO	95	ANIE/MONO	No	1989	2002	25	Mono (Anié)	9	SUD	61	Est-Mono	17	Plateaux	2603	KPESSI	8	1.11	2014	NA	NA	67	1	1.49	1.49	NA	NA	Skin snip	2	No	Recent (>=2012)			0-<10%
NA	Bagaou	5	TOGO	24	AMOU/MONO	No	1989	2002	25	Mono	9	SUD	66	Ogou	17	Plateaux	NA	GLÉI	7.35	1.24	2012	136	NA	65	0	0	0	0	NA	Skin snip	4	No	Recent (>=2012)			0-<10%
NA	Baleride	5	TOGO	95	MONO	Yes	1989	2007	25	Mono (Mono)	3	III E	48	Tchaoudjo	14	Centrale	NA	AGBANDAODÈ	NA	NA	2014	241	NA	194	0	0	0	0	NA	Skin snip	4	No	Recent (>=2012)			0-<10%
5954	Banda	5	TOGO	47	MO/OTI-PENDJARI	Yes	1977	2007	30	Oti	9	SUD	46	Sotouboua	14	Centrale	NA9	NA	NA	NA	2009	225	NA	173	0	0	0	0	NA	Skin snip	4	No	Not considered in mapping			0-<10%
5954	Banda	5	TOGO	47	MO/OTI-PENDJARI	Yes	1977	2007	30	Oti	9	SUD	46	Sotouboua	14	Centrale	NA9	NA	NA	NA	2006	NA	NA	184	21	11.41	14.9	0.19	NA	Skin snip	4	No	Not considered in mapping			>=10 - <30%
5954	Banda	5	TOGO	47	MO/OTI-PENDJARI	Yes	1977	2007	30	Oti	9	SUD	46	Sotouboua	14	Centrale	NA	BOULOHOU	NA	NA	2012	250	NA	174	14	8.05	7.5	0.21	NA	Skin snip	4	No	Recent (>=2012)			0-<10%
5954	Banda	5	TOGO	47	MO/OTI-PENDJARI	Yes	1977	2007	30	Oti	9	SUD	46	Sotouboua	14	Centrale	NA	BOULOHOU	NA	NA	2015	241	NA	180	8	4.44	3.9	0.05	NA	Skin snip	4	No	Recent (>=2012)			0-<10%
5954	Banda	5	TOGO	47	MO/OTI-PENDJARI	Yes	1977	2007	30	Oti	9	SUD	46	Sotouboua	14	Centrale	NA9	NA	NA	NA	2003	241	NA	180	43	23.89	37.37	0.29	NA	Skin snip	4	No	End Phase OCP (1999-2004)			>=10 - <30%
5954	Banda	5	TOGO	47	MO/OTI-PENDJARI	Yes	1977	2007	30	Oti	9	SUD	46	Sotouboua	14	Centrale	NA9	NA	NA	NA	2000	159	NA	147	11	7.48	9.7	0.19	NA	Skin snip	4	No	End Phase OCP (1999-2004)			0-<10%
5954	Banda	5	TOGO	47	MO/OTI-PENDJARI	No	1977	2007	30	Oti	9	SUD	46	Sotouboua	14	Centrale	NA9	NA	NA	NA	2000	161	159	147	11	7.48	9.7	0.19	0.3	Skin snip	15	No	End Phase OCP (1999-2004)			0-<10%
5954	Banda	5	TOGO	47	MO/OTI-PENDJARI	No	1977	2007	30	Oti	9	SUD	46	Sotouboua	14	Centrale	NA9	NA	NA	NA	2000	117	NA	90	7	7.78	7	0.09	NA	Skin snip	15	No	End Phase OCP (1999-2004)			0-<10%
5954	Banda	5	TOGO	47	MO/OTI-PENDJARI	No	1977	2007	30	Oti	9	SUD	46	Sotouboua	14	Centrale	NA9	NA	NA	NA	2003	NA	NA	180	43	23.89	23.89	NA	NA	Skin snip	3	No	End Phase OCP (1999-2004)			>=10 - <30%
5954	Banda	5	TOGO	47	MO/OTI-PENDJARI	No	1977	2007	30	Oti	9	SUD	46	Sotouboua	14	Centrale	NA9	NA	NA	NA	2006	NA	NA	186	22	11.83	11.83	NA	NA	Skin snip	3	No	Not considered in mapping			>=10 - <30%
5954	Banda	5	TOGO	47	MO/OTI-PENDJARI	No	1977	2007	30	Oti	9	SUD	46	Sotouboua	14	Centrale	NA9	NA	NA	NA	2009	NA	NA	173	0	0	NA	NA	NA	Skin snip	3	No	Not considered in mapping			0-<10%
135	Bangan	5	TOGO	47	MO/OTI-PENDJARI	Yes	1977	2007	30	Oti	3	III E	50	Bassar	15	Kara	1622	BAGAN	9.06	0.7	1985	313	289	249	163	65.46	71.1	42.31	3.5	Skin snip	15	No	Not considered in mapping			>=60 - <80%
135	Bangan	5	TOGO	47	MO/OTI-PENDJARI	Yes	1977	2007	30	Oti	3	III E	50	Bassar	15	Kara	1622	BAGAN	9.06	0.7	2000	328	316	203	5	2.46	2.6	0.04	0.5	Skin snip	15	No	End Phase OCP (1999-2004)			0-<10%
135	Bangan	5	TOGO	47	MO/OTI-PENDJARI	Yes	1977	2007	30	Oti	3	III E	50	Bassar	15	Kara	1622	BAGAN	9.06	0.7	1990	310	268	175	40	22.86	25.3	1.08	NA	Skin snip	15	No	Not considered in mapping			>=10 - <30%
135	Bangan	5	TOGO	47	MO/OTI-PENDJARI	Yes	1977	2007	30	Oti	3	III E	50	Bassar	15	Kara	1622	BAGAN	9.06	0.7	1984	333	301	226	148	65.49	75.2	37.38	2.5	Skin snip	15	No	Not considered in mapping			>=60 - <80%
135	Bangan	5	TOGO	47	MO/OTI-PENDJARI	Yes	1977	2007	30	Oti	3	III E	50	Bassar	15	Kara	1622	BAGAN	9.06	0.7	1981	310	281	195	132	67.69	72.9	21.79	2.3	Skin snip	15	No	Not considered in mapping			>=60 - <80%
135	Bangan	5	TOGO	47	MO/OTI-PENDJARI	Yes	1977	2007	30	Oti	3	III E	50	Bassar	15	Kara	1622	BAGAN	9.06	0.7	1976	321	316	293	184	62.8	67.5	7.45	2.3	Skin snip	15	Yes	Pre-control			>=60 - <80%
135	Bangan	5	TOGO	47	MO/OTI-PENDJARI	Yes	1977	2007	30	Oti	3	III E	50	Bassar	15	Kara	1622	BAGAN	9.06	0.7	1996	340	314	270	23	8.52	9.8	0.19	NA	Skin snip	15	No	Not considered in mapping			0-<10%
135	Bangan	5	TOGO	47	MO/OTI-PENDJARI	Yes	1977	2007	30	Oti	3	III E	50	Bassar	15	Kara	1622	BAGAN	9.06	0.7	2005	NA	NA	217	7	3.23	3.23	NA	NA	Skin snip	3	No	Not considered in mapping			0-<10%
135	Bangan	5	TOGO	47	MO/OTI-PENDJARI	Yes	1977	2007	30	Oti	3	III E	50	Bassar	15	Kara	1622	BAGAN	9.06666	0.7	1975	NA	NA	143	107	74.83	74.83	NA	NA	Skin snip	2	Yes	Pre-control			>=60 - <80%
135	Bangan	5	TOGO	47	MO/OTI-PENDJARI	Yes	1977	2007	30	Oti	3	III E	50	Bassar	15	Kara	NA	BAGHAN	9.07	0.7	2011	382	NA	238	6	2.52	2.3	0.02	NA	Skin snip	4	No	Not considered in mapping			0-<10%
135	Bangan	5	TOGO	47	MO/OTI-PENDJARI	Yes	1977	2007	30	Oti	3	III E	50	Bassar	15	Kara	1622	BAGAN	9.07	0.7	2005	326	NA	222	7	3.15	3.8	0.04	NA	Skin snip	4	No	Not considered in mapping			0-<10%
449	Baoulinse	5	TOGO	110	KATCHA/MO	Yes	1977	2007	30	Mô (Katcha)	3	III E	50	Bassar	15	Kara	1623	DIMOURI	9.31	0.61	2000	310	300	212	0	0	0	0	1.1	Skin snip	15	No	End Phase OCP (1999-2004)			0-<10%
449	Baoulinse	5	TOGO	110	KATCHA/MO	Yes	1977	2007	30	Mô (Katcha)	3	III E	50	Bassar	15	Kara	1623	DIMOURI	9.31	0.61	1980	239	226	201	48	23.88	28.8	1.97	0	Skin snip	15	No	Not considered in mapping			>=10 - <30%
449	Baoulinse	5	TOGO	110	KATCHA/MO	Yes	1977	2007	30	Mô (Katcha)	3	III E	50	Bassar	15	Kara	1623	DIMOURI	9.31	0.61	1996	268	268	233	6	2.58	2.5	0.12	0.2	Skin snip	15	No	Not considered in mapping			0-<10%
449	Baoulinse	5	TOGO	110	KATCHA/MO	Yes	1977	2007	30	Mô (Katcha)	3	III E	50	Bassar	15	Kara	1623	DIMOURI	9.31	0.61	2007	NA	NA	155	3	1.94	1.94	NA	NA	Skin snip	3	No	Not considered in mapping			0-<10%
NA	Batoe	5	TOGO	61	Yoto/Haho	No	1988	2002	29	Haho	9	SUD	56	Yoto	16	Maritime	NA	ABOSSÉHOÉ	NA	NA	2015	279	NA	188	0	0	0	0	NA	Skin snip	4	No	Recent (>=2012)			0-<10%
5949	Batto	5	TOGO	136	MO-PENJARI	Yes	1977	2007	19	Mô (Pendjari)	9	SUD	46	Sotouboua	14	Centrale	NA9	TINDJASSI	8.76	0.41	2006	NA	NA	43	13	30.23	21.7	0.43	NA	Skin snip	4	No	Not considered in mapping			>=30 - <60%
5949	Batto	5	TOGO	136	MO-PENJARI	Yes	1977	2007	19	Mô (Pendjari)	9	SUD	46	Sotouboua	14	Centrale	NA9	TINDJASSI	8.76	0.41	2003	66	NA	46	16	34.78	39.1	0.39	NA	Skin snip	4	No	End Phase OCP (1999-2004)			>=30 - <60%
5949	Batto	5	TOGO	136	MO-PENJARI	Yes	1977	2007	19	Mô (Pendjari)	9	SUD	46	Sotouboua	14	Centrale	NA	TINDJASSI	8.76	0.41	2014	58	NA	49	16	32.65	26.5	0.88	NA	Skin snip	4	No	Recent (>=2012)			>=30 - <60%
5949	Batto	5	TOGO	136	MO-PENJARI	Yes	1977	2007	19	Mô (Pendjari)	9	SUD	46	Sotouboua	14	Centrale	NA9	TINDJASSI	8.76	0.41	2009	57	NA	40	0	0	0	0	NA	Skin snip	4	No	Not considered in mapping			0-<10%
NA	Bawilense	5	TOGO	136	MO-PENJARI	Yes	1977	2007	19	Mô (Pendjari)	3	III E	50	Bassar	15	Kara	NA	BITCHABÉ	9.18	0.38	2011	414	NA	222	0	0	0	0	NA	Skin snip	4	No	Not considered in mapping			0-<10%
NA	Bawilense	5	TOGO	136	MO-PENJARI	Yes	1977	2007	19	Mô (Pendjari)	3	III E	50	Bassar	15	Kara	NA	NA	9.18	0.38	2007	343	NA	155	3	1.94	1.4	0.04	NA	Skin snip	4	No	Not considered in mapping			0-<10%
NA	Bawilense	5	TOGO	136	MO-PENJARI	Yes	1977	2007	19	Mô (Pendjari)	3	III E	50	Bassar	15	Kara	NA	NA	9.18	0.38	2000	300	NA	212	0	0	0	0	NA	Skin snip	4	No	End Phase OCP (1999-2004)			0-<10%
NA	Bawilense	5	TOGO	136	MO-PENJARI	Yes	1977	2007	19	Mô (Pendjari)	3	III E	50	Bassar	15	Kara	NA	BITCHABÉ	9.18	0.38	2015	292	NA	158	1	0.63	0.5	0	NA	Skin snip	4	No	Recent (>=2012)			0-<10%
NA	Bawilense	5	TOGO	136	MO-PENJARI	Yes	1977	2007	19	Mô (Pendjari)	3	III E	50	Bassar	15	Kara	NA	NA	9.18	0.38	1996	268	NA	233	6	2.58	2.5	0.12	NA	Skin snip	4	No	Not considered in mapping			0-<10%
NA	Bawlesi	5	TOGO	47	MO/OTI-PENDJARI	Yes	1977	2007	30	Oti	3	III E	50	Bassar	15	Kara	1622	BAGAN	9.207	0.745	2015	NA	NA	148	0	0	NA	NA	NA	Skin snip	5	No	Recent (>=2012)			0-<10%
136	Bigabo	5	TOGO	48	KAMA/MO/OTI-PENDJARI	Yes	1977	2007	30	Oti	3	III E	50	Bassar	15	Kara	1618	BINAKO	9.21	0.85	1976	252	249	238	129	54.2	65.4	14.72	0.4	Skin snip	15	Yes	Pre-control			>=30 - <60%
136	Bigabo	5	TOGO	48	KAMA/MO/OTI-PENDJARI	Yes	1977	2007	30	Oti	3	III E	50	Bassar	15	Kara	1618	BINAKO	9.21	0.85	1996	345	327	303	11	3.63	3.7	0.07	0	Skin snip	15	No	Not considered in mapping			0-<10%
136	Bigabo	5	TOGO	48	KAMA/MO/OTI-PENDJARI	Yes	1977	2007	30	Oti	3	III E	50	Bassar	15	Kara	1618	BINAKO	9.21	0.85	2000	430	396	313	0	0	0	0	2.5	Skin snip	15	No	End Phase OCP (1999-2004)			0-<10%
4137	Blou-Elavagnon	5	TOGO	95	OGOU/MONO	No	1989	2002	25	Mono (Mono)	9	SUD	47	Tchamba	14	Centrale	NA	AFFOSSALA	8.23	1.16	2002	298	NA	242	5	2.07	2.9	0.09	NA	Skin snip	4	No	End Phase OCP (1999-2004)			0-<10%
4137	Blou-Elavagnon	5	TOGO	160	OGOU/MONO	No	1989	2002	25	Mono (Mono)	9	SUD	47	Tchamba	14	Centrale	NA	AFFOSSALA	8.23	1.16	2011	313	NA	227	1	0.44	0.6	0	NA	Skin snip	4	No	Not considered in mapping			0-<10%
4137	Blou-Elavagnon	5	TOGO	160	OGOU/MONO	No	1989	2002	25	Mono (Mono)	9	SUD	47	Tchamba	14	Centrale	NA	AFFOSSALA	NA	NA	2002	NA	NA	242	5	2.07	2.07	NA	NA	Skin snip	3	No	End Phase OCP (1999-2004)			0-<10%
5560	Bloudokope	5	TOGO	290	TODJE	No	1988	2002	60	Todzie (Aka, Dévého)	9	SUD	58	Agou	17	Plateaux	2627	TOKPO	6.66	0.71	1995	330	330	258	6	2.33	2.5	0.07	0.8	Skin snip	15	No	Not considered in mapping			0-<10%
5560	Bloudokope	5	TOGO	290	TODJE	No	1988	2002	60	Todzie (Aka, Dévého)	9	SUD	58	Agou	17	Plateaux	2627	TOKPO	6.67	0.72	2001	261	NA	198	0	0	0	0	NA	Skin snip	4	No	End Phase OCP (1999-2004)			0-<10%
5228	Bodowda	5	TOGO	95	MONO	Yes	1989	2007	25	Mono (Mono)	9	SUD	46	Sotouboua	14	Centrale	2602	LANDA MONO	8.51	1.2	1990	207	174	164	95	57.93	65.7	27.96	NA	Skin snip	15	No	Not considered in mapping			>=30 - <60%
5228	Bodowda	5	TOGO	95	MONO	Yes	1989	2007	25	Mono (Mono)	9	SUD	46	Sotouboua	14	Centrale	2602	LANDA MONO	8.51	1.2	1991	405	344	249	121	48.59	52.3	5.26	NA	Skin snip	15	No	Not considered in mapping			>=30 - <60%
5228	Bodowda	5	TOGO	95	MONO	Yes	1989	2007	25	Mono (Mono)	9	SUD	46	Sotouboua	14	Centrale	2602	LANDA MONO	8.51	1.2	1999	257	222	183	16	8.74	7.9	0.4	0.4	Skin snip	15	No	End Phase OCP (1999-2004)			0-<10%
5228	Bodowda	5	TOGO	95	MONO	Yes	1989	2007	25	Mono (Mono)	9	SUD	46	Sotouboua	14	Centrale	2602	LANDA MONO	8.51	1.2	2002	NA	NA	339	18	5.31	5.31	NA	NA	Skin snip	3	No	End Phase OCP (1999-2004)			0-<10%
5228	Bodowda	5	TOGO	95	MONO	Yes	1989	2007	25	Mono (Mono)	9	SUD	46	Sotouboua	14	Centrale	2602	LANDA MONO	8.51	1.2	2006	NA	NA	267	4	1.5	1.5	NA	NA	Skin snip	3	No	Not considered in mapping			0-<10%
5228	Bodowda	5	TOGO	95	MONO	Yes	1989	2007	25	Mono (Mono)	9	SUD	46	Sotouboua	14	Centrale	NA	TCHOIDÈ	8.52	1.2	2013	94	NA	82	0	0	0	0	NA	Skin snip	4	No	Recent (>=2012)			0-<10%
5569	NA	5	TOGO	39	OTI-PENDJARI	Yes	1977	2007	30	Oti	3	III E	69	Oti	18	Savanes	1722	OTI TOUTIONGA	10.35	0.51	1996	253	253	228	13	5.7	6.1	0.2	0.2	Skin snip	15	No	Not considered in mapping			0-<10%
5569	NA	5	TOGO	39	OTI-PENDJARI	Yes	1977	2007	30	Oti	3	III E	69	Oti	18	Savanes	1722	OTI TOUTIONGA	10.35	0.51	2000	288	287	194	18	9.28	11.8	0.24	0.2	Skin snip	15	No	End Phase OCP (1999-2004)			>=10 - <30%
5569	NA	5	TOGO	39	OTI-PENDJARI	Yes	1977	2007	30	Oti	3	III E	69	Oti	18	Savanes	1722	OTI TOUTIONGA	10.35	0.51	2004	NA	NA	144	2	1.39	1.39	NA	NA	Skin snip	3	No	Not considered in mapping			0-<10%
5569	NA	5	TOGO	39	OTI-PENDJARI	Yes	1977	2007	30	Oti	3	III E	69	Oti	18	Savanes	1722	OTI TOUTIONGA	10.35	0.51	2007	NA	NA	122	0	0	NA	NA	NA	Skin snip	3	No	Not considered in mapping			0-<10%
5393	Bonwido (Tibado)	5	TOGO	39	OTI-PENDJARI	Yes	1977	2007	30	Oti	3	III E	51	Dankpen	15	Kara	NA9	NA	NA	NA	1992	119	119	112	2	1.79	1.8	0.05	0.1	Skin snip	15	No	Not considered in mapping			0-<10%
5393	Bonwido (Tibado)	5	TOGO	39	OTI-PENDJARI	Yes	1977	2007	30	Oti	3	III E	51	Dankpen	15	Kara	NA9	NA	NA	NA	2007	NA	NA	160	1	0.63	NA	NA	NA	Skin snip	3	No	Not considered in mapping			0-<10%
138	Borgou	5	TOGO	162	SANSOUGOU/OTI-PEND	Yes	1977	2007	30	Oti	3	III E	68	Kpendjal	18	Savanes	1714	YEGOU	10.75	0.56	1993	621	581	182	0	0	0	0	NA	Skin snip	15	No	Not considered in mapping			0-<10%
138	Borgou	5	TOGO	162	SANSOUGOU/OTI-PEND	Yes	1977	2007	30	Oti	3	III E	68	Kpendjal	18	Savanes	1714	YEGOU	10.75	0.56	1996	525	456	218	1	0.46	0.5	0.01	0	Skin snip	15	No	Not considered in mapping			0-<10%
138	Borgou	5	TOGO	162	SANSOUGOU/OTI-PEND	Yes	1977	2007	30	Oti	3	III E	68	Kpendjal	18	Savanes	1714	YEGOU	10.75	0.56	1981	550	445	395	204	51.65	64.1	12.83	2.4	Skin snip	15	No	Not considered in mapping			>=30 - <60%
138	Borgou	5	TOGO	162	SANSOUGOU/OTI-PEND	Yes	1977	2007	30	Oti	3	III E	68	Kpendjal	18	Savanes	1714	YEGOU	10.75	0.56	1976	546	487	449	237	52.78	63.9	10.53	2.7	Skin snip	15	Yes	Pre-control			>=30 - <60%
138	Borgou	5	TOGO	162	SANSOUGOU/OTI-PEND	Yes	1977	2007	30	Oti	3	III E	68	Kpendjal	18	Savanes	1714	YEGOU	10.75	0.56	1984	530	425	363	134	36.91	45.9	6.45	2.4	Skin snip	15	No	Not considered in mapping			>=30 - <60%
5767	NA	5	TOGO	39	OTI-PENDJARI	Yes	1977	2007	30	Oti	3	III E	69	Oti	18	Savanes	1714	YEGOU	10.58	0.72	2000	163	152	122	5	4.1	5	0.11	0	Skin snip	15	No	End Phase OCP (1999-2004)			0-<10%
5767	NA	5	TOGO	39	OTI-PENDJARI	Yes	1977	2007	30	Oti	3	III E	69	Oti	18	Savanes	1714	YEGOU	10.58	0.72	1997	127	127	109	3	2.75	3.2	0.12	0	Skin snip	15	No	Not considered in mapping			0-<10%
5767	NA	5	TOGO	39	OTI-PENDJARI	Yes	1977	2007	30	Oti	3	III E	69	Oti	18	Savanes	1714	YEGOU	10.58	0.72	2004	NA	NA	154	12	7.79	7.79	NA	NA	Skin snip	3	No	Not considered in mapping			0-<10%
5767	NA	5	TOGO	39	OTI-PENDJARI	Yes	1977	2007	30	Oti	3	III E	69	Oti	18	Savanes	1714	YEGOU	10.58	0.72	2007	NA	NA	84	5	5.95	5.95	NA	NA	Skin snip	3	No	Not considered in mapping			0-<10%
5767	NA	5	TOGO	39	OTI-PENDJARI	Yes	1977	2007	30	Oti	3	III E	69	Oti	18	Savanes	NA	TCHAMONGA	10.35	0.43	2011	231	NA	138	3	2.17	2.3	0.02	NA	Skin snip	4	No	Not considered in mapping			0-<10%
5767	NA	5	TOGO	39	OTI-PENDJARI	Yes	1977	2007	30	Oti	3	III E	69	Oti	18	Savanes	NA	TCHAMONGA	10.35	0.43	2015	194	NA	118	1	0.85	1.6	0.01	NA	Skin snip	4	No	Recent (>=2012)			0-<10%
5767	NA	5	TOGO	39	OTI-PENDJARI	Yes	1977	2007	30	Oti	3	III E	69	Oti	18	Savanes	1714	YEGOU	10.35	0.43	2004	179	NA	155	12	7.74	8.3	0.12	NA	Skin snip	4	No	Not considered in mapping			0-<10%
NA	Bougabou	5	TOGO	136	MO-PENJARI	Yes	1977	2007	19	Mô (Pendjari)	3	III E	50	Bassar	15	Kara	NA	BOUGABOU	9.12	0.51	2014	432	NA	299	1	0.33	1.3	0.02	NA	Skin snip	4	No	Recent (>=2012)			0-<10%
4149	Boulare	5	TOGO	136	MO-PENJARI	Yes	1977	2007	19	Mô (Pendjari)	3	III E	50	Bassar	15	Kara	NA	NA	NA	NA	2002	288	NA	235	0	0	0	0	NA	Skin snip	4	No	End Phase OCP (1999-2004)			0-<10%
4149	Boulare	5	TOGO	136	MO-PENJARI	Yes	1977	2007	19	Mô (Pendjari)	3	III E	50	Bassar	15	Kara	NA	NA	NA	NA	2002	NA	NA	235	0	0	NA	NA	NA	Skin snip	3	No	End Phase OCP (1999-2004)			0-<10%
586	Boungolo	5	TOGO	95	MONO	Yes	1989	2007	25	Mono (Mono)	9	SUD	46	Sotouboua	14	Centrale	2602	LANDA MONO	8.45	1.23	1989	224	190	168	94	55.95	64.3	21.29	NA	Skin snip	15	Yes	Pre-control			>=30 - <60%
586	Boungolo	5	TOGO	95	MONO	Yes	1989	2007	25	Mono (Mono)	9	SUD	46	Sotouboua	14	Centrale	2602	LANDA MONO	8.45	1.23	1999	429	429	377	8	2.12	2.3	0.05	1.1	Skin snip	15	No	End Phase OCP (1999-2004)			0-<10%
586	Boungolo	5	TOGO	95	MONO	Yes	1989	2007	25	Mono (Mono)	9	SUD	46	Sotouboua	14	Centrale	2602	LANDA MONO	8.45	1.23	1999	144	NA	116	0	0	0	0	NA	Skin snip	4	No	End Phase OCP (1999-2004)			0-<10%
4146	Bounoh	5	TOGO	45	KARA	Yes	1977	2007	30	Oti	3	III E	54	Kozah	15	Kara	NA	NA	9.48	1.11	2002	463	NA	306	11	3.59	3.3	0.14	NA	Skin snip	4	No	End Phase OCP (1999-2004)			0-<10%
4146	Bounoh	5	TOGO	45	KARA	Yes	1977	2007	30	Oti	3	III E	NA	NA	15	Kara	NA	NA	NA	NA	2002	NA	NA	306	11	3.59	3.59	NA	NA	Skin snip	3	No	End Phase OCP (1999-2004)			0-<10%
4146	Bounoh	5	TOGO	45	KARA	Yes	1977	2007	30	Oti	3	III E	NA	NA	15	Kara	NA	NA	NA	NA	2005	NA	NA	225	0	0	NA	NA	NA	Skin snip	3	No	Not considered in mapping			0-<10%
NA	Boutchakou	5	TOGO	39	OTI-PENDJARI	Yes	1977	2007	30	Oti	3	III E	68	Kpendjal	18	Savanes	1715	PANSENI	10.798	0.788	2015	NA	NA	127	1	0.79	NA	NA	NA	Skin snip	5	No	Recent (>=2012)			0-<10%
NA	Bowindo	5	TOGO	39	OTI-PENDJARI	Yes	1977	2007	30	Oti	3	III E	51	Dankpen	15	Kara	NA	NANDOUTA	9.34	0.22	2010	282	NA	172	0	0	0	0	NA	Skin snip	4	No	Not considered in mapping			0-<10%
NA	Bowindo	5	TOGO	39	OTI-PENDJARI	Yes	1977	2007	30	Oti	3	III E	51	Dankpen	15	Kara	NA	NA	9.34	0.22	2007	243	NA	159	1	0.63	0.7	0.04	NA	Skin snip	4	No	Not considered in mapping			0-<10%
NA	Bowindo	5	TOGO	39	OTI-PENDJARI	Yes	1977	2007	30	Oti	3	III E	51	Dankpen	15	Kara	NA	NANDOUTA	9.34	0.22	2014	216	NA	149	0	0	0	0	NA	Skin snip	4	No	Recent (>=2012)			0-<10%
NA	Bowindo	5	TOGO	39	OTI-PENDJARI	Yes	1977	2007	30	Oti	3	III E	51	Dankpen	15	Kara	NA	NA	9.34	0.22	2001	188	NA	163	1	0.61	1.4	0	NA	Skin snip	4	No	End Phase OCP (1999-2004)			0-<10%
NA	Bowindo	5	TOGO	39	OTI-PENDJARI	Yes	1977	2007	30	Oti	3	III E	51	Dankpen	15	Kara	NA	NA	9.34	0.22	1992	119	NA	112	2	1.79	1.8	0.05	NA	Skin snip	4	No	Not considered in mapping			0-<10%
NA	Bouzalo	5	TOGO	NA	NA	Yes	NA	2007	NA	NA	NA	NA	48	Tchaoudjo	14	Centrale	NA	NA	9.1	1.01666	1975	NA	NA	47	34	72.34	72.34	NA	NA	Skin snip	2	No	Not considered in mapping			>=60 - <80%
5051	Dafolenyame	5	TOGO	158	SIO (ZIO)	No	1988	2002	25	Sio	9	SUD	57	Zio	16	Maritime	2633	KPEDJI	6.1	1.05	1989	441	414	331	33	9.97	11.2	0.5	2.4	Skin snip	15	No	Not considered in mapping			>=10 - <30%
5051	Dafolenyame	5	TOGO	158	SIO (ZIO)	No	1988	2002	25	Sio	9	SUD	57	Zio	16	Maritime	2633	KPEDJI	6.1	1.05	2001	383	NA	280	0	0	0	0	NA	Skin snip	4	No	End Phase OCP (1999-2004)			0-<10%
5051	Dafolenyame	5	TOGO	158	SIO (ZIO)	No	1988	2002	25	Sio	9	SUD	57	Zio	16	Maritime	NA	GAPÉ KPODJI	6.38	0.6	2011	321	NA	121	0	0	0	0	NA	Skin snip	4	No	Not considered in mapping			0-<10%
5051	Dafolenyame	5	TOGO	158	SIO (ZIO)	No	1988	2002	25	Sio	9	SUD	57	Zio	16	Maritime	NA	GAPÉ-ALOYI	6.38	0.6	2015	105	NA	81	0	0	0	0	NA	Skin snip	4	No	Recent (>=2012)			0-<10%
NA	Dandjessi	5	TOGO	136	MO-PENJARI	Yes	1977	2007	19	Mô (Pendjari)	3	III E	50	Bassar	15	Kara	NA	NA	8.37	0.36	2006	NA	NA	153	13	8.5	8.9	0	NA	Skin snip	4	No	Not considered in mapping			0-<10%
NA	Dandjessi	5	TOGO	136	MO-PENJARI	Yes	1977	2007	19	Mô (Pendjari)	3	III E	50	Bassar	15	Kara	NA	BAGHAN	8.37	0.36	2012	425	NA	231	7	3.03	2.3	0.05	NA	Skin snip	4	No	Recent (>=2012)			0-<10%
NA	Dandjessi	5	TOGO	136	MO-PENJARI	Yes	1977	2007	19	Mô (Pendjari)	3	III E	50	Bassar	15	Kara	NA	NA	8.37	0.36	2000	354	NA	317	6	1.89	2.3	0.05	NA	Skin snip	4	No	End Phase OCP (1999-2004)			0-<10%
5948	Dantchessi	5	TOGO	136	MO-PENJARI	Yes	1977	2007	30	Mô (Pendjari)	9	SUD	46	Sotouboua	14	Centrale	NA9	NA	8.98	0.6	2000	358	354	317	6	1.89	2.3	0.05	0.3	Skin snip	15	No	End Phase OCP (1999-2004)			0-<10%
5948	Dantchessi	5	TOGO	136	MO-PENJARI	Yes	1977	2007	30	Mô (Pendjari)	9	SUD	46	Sotouboua	14	Centrale	NA9	NA	8.98	0.6	2006	NA	NA	153	13	8.5	8.5	NA	NA	Skin snip	3	No	Not considered in mapping			0-<10%
14	Dayes-Dodzi	5	TOGO	7	GBAN HOUO/WAWA	No	1988	2002	19	Gban Houo (Wawa)	9	SUD	67	Wawa	17	Plateaux	2625	DJODJI	7.62	0.62	1987	211	NA	208	147	70.67	76.7	24.21	NA	Skin snip	4	No	Not considered in mapping			>=60 - <80%
14	Dayes-Dodzi	5	TOGO	7	GBAN HOUO/WAWA	No	1988	2002	19	Gban Houo (Wawa)	9	SUD	67	Wawa	17	Plateaux	2625	DJODJI	7.62	0.62	1980	227	204	202	140	69.31	78	23.63	1.3	Skin snip	15	No	Not considered in mapping			>=60 - <80%
NA	Dekpo	5	TOGO	158	SIO (ZIO)	No	1988	2002	25	Sio	9	SUD	57	Zio	16	Maritime	NA	ALOKOÉGBÉ	6.46	1.08	2012	234	NA	192	0	0	0	0	NA	Skin snip	4	No	Recent (>=2012)			0-<10%
NA	Denou Bumuebi	5	TOGO	#N/A	MENOU	No	1989	2002	NA	Mono	9	SUD	60	Danyi	17	Plateaux	NA	NA	NA	NA	2008	168	NA	138	3	2.17	1.7	0	NA	Skin snip	4	No	Not considered in mapping			0-<10%
NA	Develebe	5	TOGO	158	SIO (ZIO)	No	1988	2002	25	Sio	9	SUD	58	Agou	17	Plateaux	NA	WONOUGBA SÉVA	6.77	0.9	2012	297	NA	246	0	0	0	0	NA	Skin snip	4	No	Recent (>=2012)			0-<10%
587	Didjare-Edjarekope	5	TOGO	95	MONO	No	1989	2002	25	Mono (Mono)	9	SUD	45	Blitta	14	Centrale	2634	AKABA	7.95	1.13	2000	147	134	114	3	2.63	2.5	0.06	0	Skin snip	15	No	End Phase OCP (1999-2004)			0-<10%
587	Didjare-Edjarekope	5	TOGO	95	MONO	No	1989	2002	25	Mono (Mono)	9	SUD	45	Blitta	14	Centrale	2634	AKABA	7.95	1.13	1989	148	127	123	73	59.35	64.9	19.68	5.9	Skin snip	15	Yes	Pre-control			>=60 - <80%
587	Didjare-Edjarekope	5	TOGO	95	MONO	No	1989	2002	25	Mono (Mono)	9	SUD	45	Blitta	14	Centrale	2634	AKABA	7.95	1.13	2007	NA	NA	90	1	1.11	1.11	NA	NA	Skin snip	3	No	Not considered in mapping			0-<10%
NA	Didjare-Edjarekope (Katakpui Kope)	5	TOGO	12	ANIE/MONO	No	1989	2002	25	Mono (Anié)	9	SUD	45	Blitta	14	Centrale	NA	KOULAN	7.59	1.08	2014	135	NA	110	0	0	0	0	NA	Skin snip	4	No	Recent (>=2012)			0-<10%
NA	Didjare-Edjarekope (Katakpui Kope)	5	TOGO	12	ANIE/MONO	No	1989	2002	25	Mono (Anié)	9	SUD	45	Blitta	14	Centrale	NA	KOULAN	7.59	1.08	2007	134	NA	90	1	1.11	0.8	0.03	NA	Skin snip	4	No	Not considered in mapping			0-<10%
NA	Didjare-Edjarekope (Katakpui Kope)	5	TOGO	12	ANIE/MONO	No	1989	2002	25	Mono (Anié)	9	SUD	45	Blitta	14	Centrale	NA	KOULAN	7.59	1.08	2000	134	NA	114	3	2.63	2.5	0.06	NA	Skin snip	4	No	End Phase OCP (1999-2004)			0-<10%
NA	Didjare-Edjarekope (Katakpui Kope)	5	TOGO	12	ANIE/MONO	No	1989	2002	25	Mono (Anié)	9	SUD	45	Blitta	14	Centrale	NA	KOULAN	7.59	1.08	1989	127	NA	123	73	59.35	65	19.68	NA	Skin snip	4	Yes	Pre-control			>=60 - <80%
NA	Dikpeleou/Djaoulla	5	TOGO	159	YEGUE/ASUKAWKAW	No	1988	2002	19	Asukawkaw	9	SUD	45	Blitta	14	Centrale	NA	YÉGUÉ	8.2	0.62	2008	235	NA	158	0	0	0	0	NA	Skin snip	4	No	Not considered in mapping			0-<10%
NA	Dikpeleou/Djaoulla	5	TOGO	159	YEGUE/ASUKAWKAW	No	1988	2002	19	Asukawkaw	9	SUD	45	Blitta	14	Centrale	NA	YÉGUÉ	8.2	0.62	2013	105	NA	70	0	0	0	0	NA	Skin snip	4	No	Recent (>=2012)			0-<10%
5705	Dimongue	5	TOGO	39	OTI-PENDJARI	Yes	1977	2007	30	Oti	3	III E	70	Tandjouaré	18	Savanes	1716	BIRDJANGA	10.61	0.17	1996	448	448	396	0	0	0	0	1.6	Skin snip	15	No	Not considered in mapping			0-<10%
5705	Dimongue	5	TOGO	39	OTI-PENDJARI	Yes	1977	2007	30	Oti	3	III E	70	Tandjouaré	18	Savanes	1716	BIRDJANGA	10.62	0.17	2001	280	NA	207	0	0	0	0	NA	Skin snip	4	No	End Phase OCP (1999-2004)			0-<10%
4123	Djakpo	5	TOGO	22	HAHO	No	1988	2002	29	Haho	9	SUD	62	Haho	17	Plateaux	NA	NA	6.8	1.13	2002	398	NA	334	3	0.9	0.7	0.02	NA	Skin snip	4	No	End Phase OCP (1999-2004)			0-<10%
4123	Djakpo	5	TOGO	158	SIO (ZIO)	No	1988	2002	25	Sio	9	SUD	57	Zio	16	Maritime	NA	NA	6.6666	1.0166	2002	NA	NA	334	3	0.9	0.9	NA	NA	Skin snip	3	No	End Phase OCP (1999-2004)			0-<10%
6027	Djamde Kawa	5	TOGO	45	KARA	Yes	1977	2007	30	Oti	3	III E	54	Kozah	15	Kara	1608	LANDA POZANDA	9.5	1.04	2005	NA	NA	232	20	8.62	8.62	NA	NA	Skin snip	3	No	Not considered in mapping			0-<10%
6027	Djamde Kawa	5	TOGO	45	KARA	Yes	1977	2007	30	Oti	3	III E	54	Kozah	15	Kara	NA	LANDA POZANDA	9.5	1.04	2011	398	NA	182	1	0.55	0.3	0	NA	Skin snip	4	No	Not considered in mapping			0-<10%
6027	Djamde Kawa	5	TOGO	45	KARA	Yes	1977	2007	30	Oti	3	III E	54	Kozah	15	Kara	1608	LANDA POZANDA	9.5	1.04	2005	378	NA	248	20	8.06	7.7	0.08	NA	Skin snip	4	No	Not considered in mapping			0-<10%
NA	NA	5	TOGO	39	OTI-PENDJARI	Yes	1977	2007	30	Oti	3	III E	69	Oti	18	Savanes	NA	TAKPAMBA	9.55	0.31	2011	178	NA	157	1	0.64	0.63	0.04	NA	Skin snip	4	No	Not considered in mapping			0-<10%
454	Djemigni	5	TOGO	61	YOTO/HAHO	No	1988	2002	29	Haho	9	SUD	62	Haho	17	Plateaux	2630	YOTOKOPE	6.93	1.25	1981	106	106	90	36	40	45.3	3.61	1.6	Skin snip	15	Yes	Pre-control			>=30 - <60%
5195	Djikame	5	TOGO	95	MONO	No	1989	2002	25	Mono (Mono)	9	SUD	65	Moyen-Mono	17	Plateaux	2605	TETETOU	7.23	1.6	1990	196	193	153	27	17.65	26.4	1.07	0.7	Skin snip	15	No	Not considered in mapping			>=10 - <30%
5195	Djikame	5	TOGO	95	MONO	No	1989	2002	25	Mono (Mono)	9	SUD	65	Moyen-Mono	17	Plateaux	2605	TETETOU	7.23	1.6	2002	NA	NA	141	0	0	NA	NA	NA	Skin snip	3	No	End Phase OCP (1999-2004)			0-<10%
5195	Djikame	5	TOGO	95	MONO	No	1989	2002	25	Mono (Mono)	9	SUD	65	Moyen-Mono	17	Plateaux	2605	TETETOU	7.23	1.6	2004	NA	NA	59	0	0	NA	NA	NA	Skin snip	3	No	Not considered in mapping			0-<10%
307	Djome	5	TOGO	160	OGOU/MONO	No	1989	2002	25	Mono (Mono)	9	SUD	47	Tchamba	14	Centrale	2602	LANDA MONO	8.58	1.31	1977	345	309	293	175	59.73	67	24.17	2.6	Skin snip	15	Yes	Pre-control			>=60 - <80%
307	Djome	5	TOGO	160	OGOU/MONO	No	1989	2002	25	Mono (Mono)	9	SUD	47	Tchamba	14	Centrale	2602	LANDA MONO	8.58	1.31	1999	184	170	142	5	3.52	3.8	0.13	1.1	Skin snip	15	No	End Phase OCP (1999-2004)			0-<10%
307	Djome	5	TOGO	160	OGOU/MONO	No	1989	2002	25	Mono (Mono)	9	SUD	47	Tchamba	14	Centrale	2602	LANDA MONO	8.58	1.31	2002	NA	NA	183	3	1.64	1.64	NA	NA	Skin snip	3	No	End Phase OCP (1999-2004)			0-<10%
4114	Djrekpon	5	TOGO	158	SIO (ZIO)	No	1988	2002	25	Sio	9	SUD	57	Zio	16	Maritime	2633	KPEDJI	6.46	1.36	2002	NA	NA	210	2	0.95	0.95	NA	NA	Skin snip	3	No	End Phase OCP (1999-2004)			0-<10%
4114	Djrekpon	5	TOGO	158	SIO (ZIO)	No	1988	2002	25	Sio	9	SUD	57	Zio	16	Maritime	2633	KPEDJI	6.46	1.36	2005	NA	NA	55	0	0	NA	NA	NA	Skin snip	3	No	Not considered in mapping			0-<10%
590	Dogokope	5	TOGO	24	AMOU/MONO	No	1989	2002	25	Mono	9	SUD	67	Wawa	17	Plateaux	2634	AKABA	7.96	1.11	1989	337	319	284	175	61.62	74	43.85	NA	Skin snip	15	Yes	Pre-control			>=60 - <80%
590	Dogokope	5	TOGO	24	AMOU/MONO	No	1989	2002	25	Mono	9	SUD	67	Wawa	17	Plateaux	2634	AKABA	7.96	1.11	1994	431	348	224	70	31.25	29.8	1.5	0.4	Skin snip	15	No	Not considered in mapping			>=30 - <60%
590	Dogokope	5	TOGO	24	AMOU/MONO	No	1989	2002	25	Mono	9	SUD	67	Wawa	17	Plateaux	2634	AKABA	7.96	1.11	1998	415	397	337	43	12.76	14.3	0.5	0.4	Skin snip	15	No	Not considered in mapping			>=10 - <30%
590	Dogokope	5	TOGO	144	AMOU/MONO	No	1989	2002	25	Mono	9	SUD	67	Wawa	17	Plateaux	2634	AKABA	7.97	1.12	2001	436	NA	344	12	3.49	3.6	0.08	NA	Skin snip	4	No	End Phase OCP (1999-2004)			0-<10%
5175	Dote-Cope	5	TOGO	95	MONO	No	1989	2002	25	Mono (Mono)	9	SUD	66	Ogou	17	Plateaux	2618	SIRKA	7.81	1.28	1990	456	433	407	162	39.8	49.7	7.34	0.6	Skin snip	15	No	Not considered in mapping			>=30 - <60%
4115	Drougbokope	5	TOGO	61	Yoto/Haho	No	1988	2002	29	Haho	9	SUD	56	Yoto	16	Maritime	2633	KPEDJI	6.41	1.18	2005	153	NA	83	0	0	0	0	NA	Skin snip	4	No	Not considered in mapping			0-<10%
4115	Drougbokope	5	TOGO	61	Yoto/Haho	No	1988	2002	29	Haho	9	SUD	56	Yoto	16	Maritime	2628	ZAFI	6.41	1.18	2011	125	NA	76	0	0	0	0	NA	Skin snip	4	No	Not considered in mapping			0-<10%
4115	Drougbokope	5	TOGO	61	Yoto/Haho	No	1988	2002	29	Haho	9	SUD	56	Yoto	16	Maritime	2633	KPEDJI	6.41	1.18	2002	120	NA	102	0	0	0	0	NA	Skin snip	4	No	End Phase OCP (1999-2004)			0-<10%
NA	Dzrekpon	5	TOGO	61	Yoto/Haho	No	1988	2002	29	Haho	9	SUD	56	Yoto	16	Maritime	NA	ABOSSÉHOÉ	6.47	1.36	2011	296	NA	72	0	0	0	0	NA	Skin snip	4	No	Not considered in mapping			0-<10%
NA	Dzrekpon	5	TOGO	61	Yoto/Haho	No	1988	2002	29	Haho	9	SUD	56	Yoto	16	Maritime	NA	ABOSSÉHOÉ	6.47	1.36	2005	285	NA	55	0	0	0	0	NA	Skin snip	4	No	Not considered in mapping			0-<10%
NA	Dzrekpon	5	TOGO	61	Yoto/Haho	No	1988	2002	29	Haho	9	SUD	56	Yoto	16	Maritime	NA	ABOSSÉHOÉ	6.47	1.36	2002	263	NA	210	2	0.95	1.6	0.02	NA	Skin snip	4	No	End Phase OCP (1999-2004)			0-<10%
NA	Dzrekpon	5	TOGO	61	Yoto/Haho	No	1988	2002	29	Haho	9	SUD	56	Yoto	16	Maritime	NA	ABOSSÉHOÉ	6.47	1.36	2015	113	NA	60	1	1.67	3.6	0.01	NA	Skin snip	4	No	Recent (>=2012)			0-<10%
NA	Dandjessi	5	TOGO	136	MO-PENJARI	Yes	1977	2007	30	Mô (Pendjari)	9	SUD	46	Sotouboua	14	Centrale	NA	NA	8.37336	0.36076	2012	NA	NA	231	7	3.03	NA	NA	NA	Skin snip	3	No	Recent (>=2012)			0-<10%
NA	Diome	5	TOGO	95	MONO	No	1989	2002	25	Mono (Mono)	9	SUD	65	Moyen-Mono	17	Plateaux	2605	TETETOU	8.58335	1.31665	1977	NA	NA	295	227	76.95	76.95	NA	NA	Skin snip	2	Yes	Pre-control			>=60 - <80%
5435	Ebafei-Kope	5	TOGO	96	KRA/MONO	No	1977	2007	30	Mono (Kra)	9	SUD	62	Haho	17	Plateaux	2626	KATI	7.14	1.07	2001	277	NA	228	1	0.44	0.4	0	NA	Skin snip	4	No	End Phase OCP (1999-2004)			0-<10%
5435	Ebafei-Kope	5	TOGO	96	KRA/MONO	No	1977	2007	30	Mono (Kra)	9	SUD	62	Haho	17	Plateaux	2626	KATI	7.14	1.07	2006	250	NA	187	1	0.53	0	0	NA	Skin snip	4	No	Not considered in mapping			0-<10%
5435	Ebafei-Kope	5	TOGO	96	KRA/MONO	No	1977	2007	30	Mono (Kra)	9	SUD	62	Haho	17	Plateaux	NA	AKPAKPAKPÉ	7.14	1.07	2013	188	NA	165	0	0	0	0	NA	Skin snip	4	No	Recent (>=2012)			0-<10%
5435	Ebafei-Kope	5	TOGO	96	KRA/MONO	No	1977	2007	30	Mono (Kra)	9	SUD	62	Haho	17	Plateaux	2626	KATI	7.14	1.07	1993	158	NA	125	14	11.2	9.9	0.37	NA	Skin snip	4	No	Not considered in mapping			>=10 - <30%
5435	Ebafei-Kope	5	TOGO	96	KRA/MONO	No	1977	2007	30	Mono (Kra)	9	SUD	66	Ogou	17	Plateaux	2626	KATI	7.16	1.11	2006	NA	NA	187	2	1.07	1.07	NA	NA	Skin snip	3	No	Not considered in mapping			0-<10%
NA	Edjare-Cope	5	TOGO	12	ANIE/MONO	No	1989	2002	25	Mono (Anié)	9	SUD	45	Blitta	14	Centrale	NA	KOULAN	7.58	1.08	2014	398	NA	303	1	0.33	0.3	0.01	NA	Skin snip	4	No	Recent (>=2012)			0-<10%
5192	Efoufami-Yeye	5	TOGO	160	OGOU/MONO	No	1989	2002	25	Mono	9	SUD	61	Est-Mono	17	Plateaux	2618	SIRKA	7.98	1.46	1990	164	155	139	15	10.79	12.6	0.47	0.6	Skin snip	15	No	Not considered in mapping			>=10 - <30%
5192	Efoufami-Yeye	5	TOGO	160	OGOU/MONO	No	1989	2002	25	Mono	9	SUD	61	Est-Mono	17	Plateaux	2618	SIRKA	7.98	1.46	2002	NA	NA	184	0	0	NA	NA	NA	Skin snip	3	No	End Phase OCP (1999-2004)			0-<10%
NA	Egbowou Amou	5	TOGO	24	AMOU/MONO	No	1989	2002	25	Mono	9	SUD	59	Amou	17	Plateaux	NA	BASSÈ	7.23	1.06	2011	340	NA	177	4	2.26	2	0.06	NA	Skin snip	4	No	Not considered in mapping			0-<10%
5047	Eketo-Elavanyo	5	TOGO	133	WAWA/ASUKAWKAW	No	1988	2002	19	Asukawkaw (Wawa)	9	SUD	67	Wawa	17	Plateaux	2622	TOMEGBE	7.48	0.66	1989	494	427	354	131	37.01	41.7	2.99	2.4	Skin snip	15	Yes	Pre-control			>=30 - <60%
5047	Eketo-Elavanyo	5	TOGO	133	WAWA/ASUKAWKAW	No	1988	2002	19	Asukawkaw (Wawa)	9	SUD	67	Wawa	17	Plateaux	2622	TOMEGBE	7.48	0.67	2001	411	NA	242	4	1.65	1.1	0.05	NA	Skin snip	4	No	End Phase OCP (1999-2004)			0-<10%
4470	Esse Koleve	5	TOGO	22	HAHO/SIO	No	1988	2002	29	Haho	9	SUD	57	Zio	16	Maritime	NA	KPEDJI	6.33	1.18	2011	128	NA	78	0	0	0	0	NA	Skin snip	4	No	Not considered in mapping			0-<10%
4470	Esse Koleve	5	TOGO	158	HAHO/SIO	No	1988	2002	29	Haho	9	SUD	57	Zio	16	Maritime	2633	KPEDJI	6.33	1.18	2007	NA	NA	121	0	0	NA	NA	NA	Skin snip	3	No	Not considered in mapping			0-<10%
451	Esse-Nadje	5	TOGO	61	Yoto/Haho	No	1988	2002	29	Haho	9	SUD	56	Yoto	16	Maritime	2628	ZAFI	6.58	1.35	1981	333	326	304	49	16.12	17.1	0.67	0	Skin snip	15	Yes	Pre-control			>=10 - <30%
451	Esse-Nadje	5	TOGO	61	Yoto/Haho	No	1988	2002	29	Haho	9	SUD	56	Yoto	16	Maritime	2628	ZAFI	6.58	1.35	2001	347	NA	276	4	1.45	1.4	0.02	NA	Skin snip	4	No	End Phase OCP (1999-2004)			0-<10%
451	Esse-Nadje	5	TOGO	61	Yoto/Haho	No	1988	2002	29	Haho	9	SUD	56	Yoto	16	Maritime	2628	ZAFI	6.58	1.35	2007	136	NA	121	0	0	0	0	NA	Skin snip	4	No	Not considered in mapping			0-<10%
4460	Essi Kope	5	TOGO	NA	NA	No	NA	NA	NA	NA	NA	NA	NA	NA	NA	NA	NA	NA	NA	NA	2005	NA	NA	128	16	12.5	NA	NA	NA	Skin snip	3	No	Not considered in mapping			>=10 - <30%
141	NA	5	TOGO	107	KOUMONGOU/OTI-PENDJARI	Yes	1977	2007	30	Oti	3	III E	69	Oti	18	Savanes	1712	KOUMONGOU	10.18	0.4	1980	711	639	414	111	26.81	42.8	5.6	0.5	Skin snip	15	No	Not considered in mapping			>=10 - <30%
141	NA	5	TOGO	107	KOUMONGOU/OTI-PENDJARI	Yes	1977	2007	30	Oti	3	III E	69	Oti	18	Savanes	1712	KOUMONGOU	10.18	0.4	1989	831	721	442	8	1.81	2.6	0.12	0.4	Skin snip	15	No	Not considered in mapping			0-<10%
141	NA	5	TOGO	107	KOUMONGOU/OTI-PENDJARI	Yes	1977	2007	30	Oti	3	III E	69	Oti	18	Savanes	1712	KOUMONGOU	10.18	0.4	1976	637	612	551	201	36.48	50.1	5.02	0.5	Skin snip	15	Yes	Pre-control			>=30 - <60%
141	NA	5	TOGO	107	KOUMONGOU/OTI-PENDJARI	Yes	1977	2007	30	Oti	3	III E	69	Oti	18	Savanes	1712	KOUMONGOU	10.18	0.4	1982	827	704	528	106	20.08	30.7	2.53	0.7	Skin snip	15	No	Not considered in mapping			>=10 - <30%
141	NA	5	TOGO	107	KOUMONGOU/OTI-PENDJARI	Yes	1977	2007	30	Oti	3	III E	69	Oti	18	Savanes	1712	KOUMONGOU	10.18	0.4	1986	917	843	657	32	4.87	6.8	0.28	0.4	Skin snip	15	No	Not considered in mapping			0-<10%
5426	NA	5	TOGO	39	OTI-PENDJARI	Yes	1977	2007	30	Oti	3	III E	69	Oti	18	Savanes	1518	BUKASU	10.15	0.38	1993	476	472	447	9	2.01	2.4	0.13	0.1	Skin snip	15	No	Not considered in mapping			0-<10%
5426	NA	5	TOGO	39	OTI-PENDJARI	Yes	1977	2007	30	Oti	3	III E	69	Oti	18	Savanes	1518	BUKASU	10.15	0.38	1996	288	285	247	0	0	0	0	1.6	Skin snip	15	No	Not considered in mapping			0-<10%
5426	NA	5	TOGO	39	OTI-PENDJARI	Yes	1977	2007	30	Oti	3	III E	69	Oti	18	Savanes	1518	BUKASU	10.15	0.38	2008	559	NA	164	0	0	0	0	NA	Skin snip	4	No	Not considered in mapping			0-<10%
5426	NA	5	TOGO	39	OTI-PENDJARI	Yes	1977	2007	30	Oti	3	III E	69	Oti	18	Savanes	1518	BUKASU	10.15	0.38	2001	466	NA	140	0	0	0	0	NA	Skin snip	4	No	End Phase OCP (1999-2004)			0-<10%
5236	Fassow	5	TOGO	160	OGOU/MONO	No	1989	2002	25	Mono	9	SUD	61	Est-Mono	17	Plateaux	NA	WONOUGB	8.36	1.61	2013	131	NA	109	0	0	0	0	NA	Skin snip	4	No	Recent (>=2012)			0-<10%
5236	Fassow	5	TOGO	95	OGOU/MONO	No	1989	2002	25	Mono	9	SUD	61	Est-Mono	17	Plateaux	2619	WONOUGB	8.36	1.61	1990	271	255	235	69	29.36	36.7	3.06	0.4	Skin snip	15	No	Not considered in mapping			>=30 - <60%
5236	Fassow	5	TOGO	95	OGOU/MONO	No	1989	2002	25	Mono	9	SUD	61	Est-Mono	17	Plateaux	2619	WONOUGB	8.36	1.61	2001	250	NA	202	3	1.49	1.9	0.04	NA	Skin snip	4	No	End Phase OCP (1999-2004)			0-<10%
4125	Fawukpe	5	TOGO	22	HAHO	No	1988	2002	29	Haho	9	SUD	62	Haho	17	Plateaux	NA	WEGBE	6.9333	1.0333	2012	361	NA	200	0	0	0	0	NA	Skin snip	4	No	Recent (>=2012)			0-<10%
4125	Fawukpe	5	TOGO	22	HAHO	No	1988	2002	29	Haho	9	SUD	62	Haho	17	Plateaux	2511	WEGBE	6.9333	1.0333	2002	358	NA	304	11	3.62	2.8	0.1	NA	Skin snip	4	No	End Phase OCP (1999-2004)			0-<10%
4125	Fawukpe	5	TOGO	22	HAHO	No	1988	2002	29	Haho	9	SUD	62	Haho	17	Plateaux	2511	WEGBE	6.9333	1.0333	2005	351	NA	203	0	0	0	0	NA	Skin snip	4	No	Not considered in mapping			0-<10%
148	Fazao	5	TOGO	12	ANIE/MONO	Yes	1989	2007	25	Mono (Anié)	9	SUD	46	Sotouboua	14	Centrale	NA9	NA	8.7	0.77	1977	616	595	559	263	47.05	60.1	11.27	1.1	Skin snip	15	Yes	Pre-control			>=30 - <60%
5182	Fedigbe	5	TOGO	95	MONO	No	1989	2002	25	Mono (Mono)	9	SUD	66	Ogou	17	Plateaux	2614	AMOUTCHOU	7.25	1.13	2000	273	266	212	17	8.02	9	0.28	0.2	Skin snip	15	No	End Phase OCP (1999-2004)			0-<10%
5182	Fedigbe	5	TOGO	95	MONO	No	1989	2002	25	Mono (Mono)	9	SUD	66	Ogou	17	Plateaux	2614	AMOUTCHOU	7.25	1.13	1990	158	138	134	84	62.69	67.1	21.21	0.2	Skin snip	15	No	Not considered in mapping			>=60 - <80%
5182	Fedigbe	5	TOGO	95	MONO	No	1989	2002	25	Mono (Mono)	9	SUD	66	Ogou	17	Plateaux	2614	AMOUTCHOU	7.25	1.13	2004	NA	NA	212	1	0.47	0.47	NA	NA	Skin snip	3	No	Not considered in mapping			0-<10%
5182	Fedigbe	5	TOGO	95	MONO	No	1989	2002	25	Mono (Mono)	9	SUD	66	Ogou	17	Plateaux	2614	AMOUTCHOU	7.25	1.13	2007	NA	NA	209	0	0	NA	NA	NA	Skin snip	3	No	Not considered in mapping			0-<10%
NA	Fetigbe	5	TOGO	160	OGOU/MONO	No	1989	2002	25	Mono	9	SUD	66	Ogou	17	Plateaux	NA	KONIGBO	7.66536	1.26509	2000	266	NA	212	17	8.02	9	0.28	NA	Skin snip	4	No	End Phase OCP (1999-2004)			0-<10%
NA	Fetigbe	5	TOGO	160	OGOU/MONO	No	1989	2002	25	Mono	9	SUD	66	Ogou	17	Plateaux	NA	KONIGBO	7.66536	1.26509	2007	234	NA	211	0	0	0	0	NA	Skin snip	4	No	Not considered in mapping			0-<10%
NA	Fetigbe	5	TOGO	160	OGOU/MONO	No	1989	2002	25	Mono	9	SUD	66	Ogou	17	Plateaux	NA	KONIGBO	7.66536	1.26509	2013	208	NA	180	0	0	0	0	NA	Skin snip	4	No	Recent (>=2012)			0-<10%
NA	Fetigbe	5	TOGO	160	OGOU/MONO	No	1989	2002	25	Mono	9	SUD	66	Ogou	17	Plateaux	NA	KONIGBO	7.66536	1.26509	2004	189	NA	170	1	0.59	0	0	NA	Skin snip	4	No	Not considered in mapping			0-<10%
NA	Fetigbe	5	TOGO	160	OGOU/MONO	No	1989	2002	25	Mono	9	SUD	66	Ogou	17	Plateaux	NA	KONIGBO	7.66536	1.26509	1990	138	NA	134	84	62.69	67.1	21.21	NA	Skin snip	4	No	Not considered in mapping			>=60 - <80%
5235	Flama	5	TOGO	12	ANIE/MONO	No	1989	2002	25	Mono (Anié)	9	SUD	66	Ogou	17	Plateaux	NA	ANIÉ	7.52	1.15	2012	221	NA	142	1	0.7	0.6	0.04	NA	Skin snip	4	No	Recent (>=2012)			0-<10%
5235	Flama	5	TOGO	95	MONO	No	1989	2002	25	Mono (Mono)	9	SUD	66	Ogou	17	Plateaux	2618	SIRKA	7.85	1.23	2001	332	NA	234	3	1.28	1.7	0.05	NA	Skin snip	4	No	End Phase OCP (1999-2004)			0-<10%
5235	Flama	5	TOGO	95	MONO	No	1989	2002	25	Mono (Mono)	9	SUD	66	Ogou	17	Plateaux	2618	SIRKA	7.85	1.23	1991	219	194	189	103	54.5	62.4	13.43	0	Skin snip	15	No	Not considered in mapping			>=30 - <60%
5235	Flama	5	TOGO	95	MONO	No	1989	2002	25	Mono (Mono)	9	SUD	66	Ogou	17	Plateaux	2618	SIRKA	7.85	1.23	1996	311	298	278	24	8.63	8.2	0.11	0.4	Skin snip	15	No	Not considered in mapping			0-<10%
5235	Flama	5	TOGO	95	MONO	No	1989	2002	25	Mono (Mono)	9	SUD	66	Ogou	17	Plateaux	2618	SIRKA	7.85	1.23	1990	230	218	204	95	46.57	53	5.75	NA	Skin snip	15	No	Not considered in mapping			>=30 - <60%
4116	Frangadoua	5	TOGO	158	SIO (ZIO)	No	1988	2002	25	Sio	9	NA	NA	NA	16	Maritime	NA	NA	NA	NA	2002	NA	NA	237	1	0.42	0.42	NA	NA	Skin snip	3	No	End Phase OCP (1999-2004)			0-<10%
4116	Frangadoua	5	TOGO	158	SIO (ZIO)	No	1988	2002	25	Sio	9	NA	NA	NA	16	Maritime	NA	NA	NA	NA	2005	NA	NA	85	0	0	NA	NA	NA	Skin snip	3	No	Not considered in mapping			0-<10%
4116	Frangadoua	5	TOGO	158	SIO (ZIO)	No	1988	2002	25	Sio	9	SUD	57	Zio	16	Maritime	NA	NA	6.75	0.96	2002	326	NA	237	1	0.42	0.4	0	NA	Skin snip	4	No	End Phase OCP (1999-2004)			0-<10%
4116	Frangadoua	5	TOGO	158	SIO (ZIO)	No	1988	2002	25	Sio	9	SUD	57	Zio	16	Maritime	NA	NA	6.75	0.96	2005	299	NA	85	0	0	0	0	NA	Skin snip	4	No	Not considered in mapping			0-<10%
4116	Frangadoua	5	TOGO	158	SIO (ZIO)	No	1988	2002	25	Sio	9	SUD	57	Zio	16	Maritime	NA	WONOUGBA	6.75	0.96	2015	195	NA	132	0	0	0	0	NA	Skin snip	4	No	Recent (>=2012)			0-<10%
NA	Fetigbe	5	TOGO	12	OGOU/MONO	No	1989	2002	25	Mono	9	SUD	66	Ogou	17	Plateaux	2608	KONIGBO	7.66536	1.26509	2013	NA	NA	180	0	0	NA	NA	NA	Skin snip	3	No	Recent (>=2012)			0-<10%
NA	Game Akeme	5	TOGO	95	MONO	No	1989	2002	25	Mono (Mono)	9	SUD	65	Moyen-Mono	17	Plateaux	NA	AHASSOMÉ	7.15	1.3	2013	316	NA	213	0	0	0	0	NA	Skin snip	4	No	Recent (>=2012)			0-<10%
5187	Game-Ekeme	5	TOGO	95	MONO	No	1989	2002	25	Mono (Mono)	9	SUD	65	Moyen-Mono	17	Plateaux	2632	ADEDAKOPE	7.25	1.5	2014	NA	NA	63	0	0	NA	NA	NA	Skin snip	2	No	Recent (>=2012)			0-<10%
5187	Game-Ekeme	5	TOGO	95	MONO	No	1989	2002	25	Mono (Mono)	9	SUD	65	Moyen-Mono	17	Plateaux	2632	ADEDAKOPE	7.25	1.5	1990	271	266	204	145	71.08	74	24.94	2.5	Skin snip	15	No	Not considered in mapping			>=60 - <80%
5187	Game-Ekeme	5	TOGO	95	MONO	No	1989	2002	25	Mono (Mono)	9	SUD	65	Moyen-Mono	17	Plateaux	2632	ADEDAKOPE	7.25	1.5	1999	483	474	344	8	2.33	2.7	0.08	1.9	Skin snip	15	No	End Phase OCP (1999-2004)			0-<10%
5187	Game-Ekeme	5	TOGO	95	MONO	No	1989	2002	25	Mono (Mono)	9	SUD	65	Moyen-Mono	17	Plateaux	2632	ADEDAKOPE	7.25	1.5	2002	NA	NA	242	2	0.83	0.83	NA	NA	Skin snip	3	No	End Phase OCP (1999-2004)			0-<10%
5186	Game-Togbuihoe	5	TOGO	95	MONO	No	1989	2002	25	Mono (Mono)	9	SUD	65	Moyen-Mono	17	Plateaux	2632	ADEDAKOPE	7.27604	1.40728	1992	504	474	443	301	67.95	71.5	28.6	NA	Skin snip	15	No	Not considered in mapping			>=60 - <80%
5186	Game-Togbuihoe	5	TOGO	95	MONO	No	1989	2002	25	Mono (Mono)	9	SUD	65	Moyen-Mono	17	Plateaux	2632	ADEDAKOPE	7.27604	1.40728	1994	491	488	356	136	38.2	34.2	1.13	NA	Skin snip	15	No	Not considered in mapping			>=30 - <60%
5186	Game-Togbuihoe	5	TOGO	95	MONO	No	1989	2002	25	Mono (Mono)	9	SUD	65	Moyen-Mono	17	Plateaux	2632	ADEDAKOPE	7.27604	1.40728	1998	531	511	411	33	8.03	8	0.2	11.1	Skin snip	15	No	Not considered in mapping			0-<10%
5186	Game-Togbuihoe	5	TOGO	95	MONO	No	1989	2002	25	Mono (Mono)	9	SUD	65	Moyen-Mono	17	Plateaux	2632	ADEDAKOPE	7.27604	1.40728	1990	235	216	183	116	63.39	75.1	40.73	NA	Skin snip	15	No	Not considered in mapping			>=60 - <80%
5186	Game-Togbuihoe	5	TOGO	95	MONO	No	1989	2002	25	Mono (Mono)	9	SUD	65	Moyen-Mono	17	Plateaux	2632	ADEDAKOPE	7.27604	1.40728	2014	504	NA	76	0	0	NA	NA	NA	Skin snip	2	No	Recent (>=2012)			0-<10%
5186	Game-Togbuihoe	5	TOGO	95	MONO	No	1989	2002	25	Mono (Mono)	9	SUD	65	Moyen-Mono	17	Plateaux	2632	ADEDAKOPE	7.27604	1.40728	2001	546	NA	308	2	0.65	0.8	0.02	NA	Skin snip	4	No	End Phase OCP (1999-2004)			0-<10%
5186	Game-Togbuihoe	5	TOGO	95	MONO	No	1989	2002	25	Mono (Mono)	9	SUD	65	Moyen-Mono	17	Plateaux	NA	AHASSOMÉ	7.27604	1.40728	2013	237	NA	149	1	0.67	0.3	0.02	NA	Skin snip	4	No	Recent (>=2012)			0-<10%
NA	Gavo Kossi	5	TOGO	95	MONO	No	1989	2002	25	Mono (Mono)	9	SUD	66	Ogou	17	Plateaux	NA	ATCHINÉDJI	7.61	1.31	2013	140	NA	120	0	0	0	0	NA	Skin snip	4	No	Recent (>=2012)			0-<10%
5193	Gbagbadjakou I	5	TOGO	160	OGOU/MONO	No	1989	2002	25	Mono	9	SUD	61	Est-Mono	17	Plateaux	NA	GBAGBADJAKOU	7.94	1.49	2013	184	NA	128	1	0.78	0.9	0.05	NA	Skin snip	4	No	Recent (>=2012)			0-<10%
5193	Gbagbadjakou I	5	TOGO	160	OGOU/MONO	No	1989	2002	25	Mono	9	SUD	61	Est-Mono	17	Plateaux	2618	SIRKA	7.94	1.49	1990	158	151	115	36	31.3	41.9	5.33	NA	Skin snip	15	No	Not considered in mapping			>=30 - <60%
5193	Gbagbadjakou I	5	TOGO	160	OGOU/MONO	No	1989	2002	25	Mono	9	SUD	61	Est-Mono	17	Plateaux	2618	SIRKA	7.94	1.49	1992	121	113	92	32	34.78	33.6	2.77	0.9	Skin snip	15	No	Not considered in mapping			>=30 - <60%
5193	Gbagbadjakou I	5	TOGO	160	OGOU/MONO	No	1989	2002	25	Mono	9	SUD	61	Est-Mono	17	Plateaux	2618	SIRKA	7.94	1.49	2005	NA	NA	131	1	0.76	0.76	NA	NA	Skin snip	3	No	Not considered in mapping			0-<10%
5193	Gbagbadjakou I	5	TOGO	160	OGOU/MONO	No	1989	2002	25	Mono	9	SUD	61	Est-Mono	17	Plateaux	2618	SIRKA	7.94	1.49	2001	151	NA	127	4	3.15	3.2	0.13	NA	Skin snip	4	No	End Phase OCP (1999-2004)			0-<10%
NA	Gbandidi	5	TOGO	95	MONO	No	1989	2002	25	Mono (Mono)	9	SUD	2	Bas-Mono	16	Maritime	NA	AGOMÉ SÉVA	6.46	1.75	2012	198	NA	179	1	0.56	0.7	0.01	NA	Skin snip	4	No	Recent (>=2012)			0-<10%
5707	NA	5	TOGO	39	OTI-PENDJARI	Yes	1977	2007	30	Oti	3	III E	69	Oti	18	Savanes	1702	TCHANAGA	10.53	0.53	1996	247	236	217	3	1.38	1.4	0.01	1.6	Skin snip	15	No	Not considered in mapping			0-<10%
5707	NA	5	TOGO	39	OTI-PENDJARI	Yes	1977	2007	30	Oti	3	III E	69	Oti	18	Savanes	1702	TCHANAGA	10.53	0.53	2000	329	329	269	2	0.74	0.9	0.02	1.6	Skin snip	15	No	End Phase OCP (1999-2004)			0-<10%
5707	NA	5	TOGO	39	OTI-PENDJARI	Yes	1977	2007	30	Oti	3	III E	69	Oti	18	Savanes	1702	TCHANAGA	10.53	0.53	2007	NA	NA	230	1	0.43	0.43	NA	NA	Skin snip	3	No	Not considered in mapping			0-<10%
5707	NA	5	TOGO	39	OTI-PENDJARI	Yes	1977	2007	30	Oti	3	III E	69	Oti	18	Savanes	1702	TCHANAGA	10.53	0.53	2014	386	NA	292	0	0	0	0	NA	Skin snip	4	No	Recent (>=2012)			0-<10%
5707	NA	5	TOGO	39	OTI-PENDJARI	Yes	1977	2007	30	Oti	3	III E	69	Oti	18	Savanes	1702	TCHANAGA	10.53	0.53	2007	361	NA	221	0	0	0	0	NA	Skin snip	4	No	Not considered in mapping			0-<10%
5201	Gbomedji	5	TOGO	95	MONO	No	1989	2002	25	Mono (Mono)	9	SUD	61	Est-Mono	17	Plateaux	2619	GOUBI	8.33	1.33	1990	241	230	221	74	33.48	47.1	5.42	NA	Skin snip	15	No	Not considered in mapping			>=30 - <60%
5201	Gbomedji	5	TOGO	95	MONO	No	1989	2002	25	Mono (Mono)	9	SUD	61	Est-Mono	17	Plateaux	2619	GOUBI	8.33	1.33	1991	218	192	191	57	29.84	44.1	2.57	1.8	Skin snip	15	No	Not considered in mapping			>=30 - <60%
5201	Gbomedji	5	TOGO	95	MONO	No	1989	2002	25	Mono (Mono)	9	SUD	61	Est-Mono	17	Plateaux	2619	GOUBI	8.33	1.33	2007	NA	NA	173	0	0	NA	NA	NA	Skin snip	3	No	Not considered in mapping			0-<10%
5201	Gbomedji	5	TOGO	95	MONO	No	1989	2002	25	Mono (Mono)	9	SUD	61	Est-Mono	17	Plateaux	NA	ISSATI	8.3	1.34	2013	326	NA	205	0	0	0	0	NA	Skin snip	4	No	Recent (>=2012)			0-<10%
5201	Gbomedji	5	TOGO	95	MONO	No	1989	2002	25	Mono (Mono)	9	SUD	61	Est-Mono	17	Plateaux	2619	GOUBI	8.3	1.34	2001	304	NA	241	0	0	0	0	NA	Skin snip	4	No	End Phase OCP (1999-2004)			0-<10%
NA	Glelou+Omouva	5	TOGO	24	AMOU/MONO	No	1989	2002	25	Mono	9	SUD	59	Amou	17	Plateaux	NA	TÉMÉDJA	7.35	0.62	2011	273	NA	230	3	1.3	1.6	0.02	NA	Skin snip	4	No	Not considered in mapping			0-<10%
NA	Glive	5	TOGO	95	MONO	No	1989	2002	25	Mono (Mono)	9	SUD	66	Ogou	17	Plateaux	NA	OUNTIVOU	7.37	1.45	2012	132	NA	82	2	2.44	0	0.1	NA	Skin snip	4	No	Recent (>=2012)			0-<10%
NA	Gnama-Gnama	5	TOGO	12	ANIE/MONO	No	1989	2002	25	Mono (Anié)	9	SUD	45	Blitta	14	Centrale	NA	NA	8.05	1.59	2000	240	NA	163	7	4.29	4	0.16	NA	Skin snip	4	No	End Phase OCP (1999-2004)			0-<10%
NA	Gnama-Gnama	5	TOGO	12	ANIE/MONO	No	1989	2002	25	Mono (Anié)	9	SUD	45	Blitta	14	Centrale	NA	NA	8.05	1.59	2006	133	NA	114	3	2.63	0.03	0.03	NA	Skin snip	4	No	Not considered in mapping			0-<10%
NA	Gnama-Gnama	5	TOGO	12	ANIE/MONO	No	1989	2002	25	Mono (Anié)	9	SUD	45	Blitta	14	Centrale	NA	NA	8.05	1.59	1990	131	NA	129	100	77.52	78.6	30.31	NA	Skin snip	4	No	Not considered in mapping			>=60 - <80%
NA	Gnama-Gnama	5	TOGO	12	ANIE/MONO	No	1989	2002	25	Mono (Anié)	9	SUD	45	Blitta	14	Centrale	NA	TCHARÉBAOU	8.05	1.59	2012	120	NA	68	0	0	0	0	NA	Skin snip	4	No	Recent (>=2012)			0-<10%
5176	Gnamassile/Kpete-M.	5	TOGO	12	ANIE/MONO	No	1989	2002	25	Mono (Anié)	9	SUD	59	Amou	17	Plateaux	2634	AKABA	7.73	1.08	1990	342	302	280	172	61.43	60.6	17.81	0.2	Skin snip	15	No	Not considered in mapping			>=60 - <80%
5176	Gnamassile/Kpete-M.	5	TOGO	12	ANIE/MONO	No	1989	2002	25	Mono (Anié)	9	SUD	59	Amou	17	Plateaux	2634	AKABA	7.73	1.08	2000	285	266	203	6	2.96	2.8	0.11	0.2	Skin snip	15	No	End Phase OCP (1999-2004)			0-<10%
5176	Gnamassile/Kpete-M.	5	TOGO	12	ANIE/MONO	No	1989	2002	25	Mono (Anié)	9	SUD	59	Amou	17	Plateaux	NA	GAMÉ	7.73	1.08	2013	147	NA	137	0	0	0	0	NA	Skin snip	4	No	Recent (>=2012)			0-<10%
5223	NA	5	TOGO	39	OTI-PENDJARI	Yes	1977	2007	30	Oti	3	III E	69	Oti	18	Savanes	1704	MANGO BARRAGE	10.33	0.41	1990	247	215	187	8	4.28	5.3	0.23	0.5	Skin snip	15	No	Not considered in mapping			0-<10%
5223	NA	5	TOGO	39	OTI-PENDJARI	Yes	1977	2007	30	Oti	3	III E	69	Oti	18	Savanes	1704	MANGO BARRAGE	10.33	0.41	1993	226	204	169	1	0.59	1.1	0.03	NA	Skin snip	15	No	Not considered in mapping			0-<10%
5223	NA	5	TOGO	39	OTI-PENDJARI	Yes	1977	2007	30	Oti	3	III E	69	Oti	18	Savanes	1704	MANGO BARRAGE	10.33	0.41	1996	235	228	138	3	2.17	2.4	0.04	1.6	Skin snip	15	No	Not considered in mapping			0-<10%
5223	NA	5	TOGO	39	OTI-PENDJARI	Yes	1977	2007	30	Oti	3	III E	69	Oti	18	Savanes	1704	MANGO BARRAGE	10.33	0.41	2004	NA	NA	208	1	0.48	0.48	NA	NA	Skin snip	3	No	Not considered in mapping			0-<10%
5223	NA	5	TOGO	39	OTI-PENDJARI	Yes	1977	2007	30	Oti	3	III E	69	Oti	18	Savanes	1704	MANGO BARRAGE	10.33	0.41	2007	NA	NA	114	0	0	NA	NA	NA	Skin snip	3	No	Not considered in mapping			0-<10%
5223	NA	5	TOGO	39	OTI-PENDJARI	Yes	1977	2007	30	Oti	3	III E	69	Oti	18	Savanes	NA	POLYC MANGO	10.3	0.26	2014	386	NA	267	0	0	0	0	NA	Skin snip	4	No	Recent (>=2012)			0-<10%
5950	Gnezime	5	TOGO	136	MO-PENJARI	Yes	1977	2007	19	Mô (Pendjari)	9	SUD	46	Sotouboua	14	Centrale	NA9	NA	8.8	0.45	2006	NA	NA	184	0	0	0	0	NA	Skin snip	4	No	Not considered in mapping			0-<10%
5950	Gnezime	5	TOGO	136	MO-PENJARI	Yes	1977	2007	30	Mô (Pendjari)	9	SUD	46	Sotouboua	14	Centrale	NA9	NA	8.8	0.45	2000	374	373	300	4	1.33	1.6	0.03	0.3	Skin snip	15	No	End Phase OCP (1999-2004)			0-<10%
NA	Gogokondji	5	TOGO	61	Yoto/Haho	No	1988	2002	29	Haho	9	SUD	56	Yoto	16	Maritime	NA	TOKPLI	6.64	1.6	2012	145	NA	127	2	1.57	1.1	0.01	NA	Skin snip	4	No	Recent (>=2012)			0-<10%
NA	Gogokondji	5	TOGO	61	Yoto/Haho	No	1988	2002	29	Haho	9	SUD	56	Yoto	16	Maritime	NA	TOKPLI	6.64	1.6	2017	48	NA	36	0	0	0	0	NA	Skin snip	4	No	Recent (>=2012)			0-<10%
NA	Gotha Adja	5	TOGO	96	KRA/MONO	No	1977	2007	30	Mono (Kra)	9	SUD	62	Haho	17	Plateaux	NA	WAHALA	7.17	1.21	2013	307	NA	268	0	0	0	0	NA	Skin snip	4	No	Recent (>=2012)			0-<10%
NA	Gotha Kabye	5	TOGO	96	KRA/MONO	No	1977	2007	30	Mono (Kra)	9	SUD	62	Haho	17	Plateaux	NA	WAHALA	7.18	1.19	2013	362	NA	292	0	0	0	0	NA	Skin snip	4	No	Recent (>=2012)			0-<10%
445	Goubi	5	TOGO	160	OGOU/MONO	No	1989	2002	25	Mono (Mono)	9	SUD	47	Tchamba	14	Centrale	2619	GOUBI	8.65	1.43	1980	253	247	225	106	47.11	59.3	14.81	0.6	Skin snip	15	Yes	Pre-control			>=30 - <60%
445	Goubi	5	TOGO	160	OGOU/MONO	No	1989	2002	25	Mono (Mono)	9	SUD	47	Tchamba	14	Centrale	2619	GOUBI	8.65	1.43	1999	385	348	278	0	0	0	0	0	Skin snip	15	No	End Phase OCP (1999-2004)			0-<10%
4160	Goulbi	5	TOGO	49	KERAN	Yes	1977	2007	30	Kéran	3	III E	53	Kéran	15	Kara	NA	TCHITCHIRA	10.03	1.09	2002	NA	NA	28	3	10.71	10.71	NA	NA	Skin snip	3	No	End Phase OCP (1999-2004)			>=10 - <30%
4160	Goulbi	5	TOGO	49	KERAN	Yes	1977	2007	30	Kéran	3	III E	53	Kéran	15	Kara	NA	TCHITCHIRA	10.03	1.09	2005	NA	NA	197	6	3.05	3.05	NA	NA	Skin snip	3	No	Not considered in mapping			0-<10%
4160	Goulbi	5	TOGO	49	KERAN	Yes	1977	2007	30	Kéran	3	III E	53	Kéran	15	Kara	NA	TCHITCHIRA	10.03	1.09	2012	NA	NA	404	16	3.96	NA	NA	NA	Skin snip	3	No	Recent (>=2012)			0-<10%
4160	Goulbi	5	TOGO	49	KERAN	Yes	1977	2007	30	Kéran	3	III E	53	Kéran	15	Kara	NA	TCHITCHIRA	10.03	1.09	2015	NA	NA	131	15	11.45	NA	NA	NA	Skin snip	5	No	Recent (>=2012)			>=10 - <30%
4160	Goulbi	5	TOGO	49	KERAN	Yes	1977	2007	30	Kéran	3	III E	53	Kéran	15	Kara	NA	POLY-KANTÈ	10.03	1.09	2015	315	NA	151	15	9.93	8	0.12	NA	Skin snip	4	No	Recent (>=2012)			>=10 - <30%
NA	Grokopé	5	TOGO	95	MONO	No	1989	2002	25	Mono (Mono)	9	SUD	66	Ogou	17	Plateaux	NA	ATCHINEDJI	7.47	1.38	2013	124	NA	109	0	0	0	0	NA	Skin snip	4	No	Recent (>=2012)			0-<10%
NA	Guin Kope	5	TOGO	#N/A	MENOU	No	1989	2002	NA	Mono	9	SUD	67	Wawa	17	Plateaux	NA	NA	NA	NA	2008	442	NA	302	16	5.3	5.5	0	NA	Skin snip	4	No	Not considered in mapping			0-<10%
NA	Gavo Kossi	5	TOGO	95	MONO	No	1989	2002	25	Mono (Mono)	9	SUD	66	Ogou	17	Plateaux	2604	ATCHINEDJI	7.60642	1.30715	2013	NA	NA	120	0	0	NA	NA	NA	Skin snip	3	No	Recent (>=2012)			0-<10%
NA	Gnamassilé	5	TOGO	12	ANIE/MONO	No	1989	2002	25	Mono (Anié)	9	SUD	66	Ogou	17	Plateaux	2608	KONIGBO	7.73318	1.08127	2013	NA	NA	137	0	0	NA	NA	NA	Skin snip	3	No	Recent (>=2012)			0-<10%
NA	Grokopé	5	TOGO	95	MONO	No	1989	2002	25	Mono (Mono)	9	SUD	66	Ogou	17	Plateaux	2604	ATCHINEDJI	7.4675	1.38269	2013	NA	NA	109	0	0	NA	NA	NA	Skin snip	3	No	Recent (>=2012)			0-<10%
NA	Haho-Kpodji	5	TOGO	61	Yoto/Haho	No	1988	2002	29	Haho	9	SUD	56	Yoto	16	Maritime	2628	NA	6.66	1.32	2017	87	NA	61	0	0	0	0	NA	Skin snip	4	No	Recent (>=2012)			0-<10%
NA	Haho-Kpodji	5	TOGO	61	Yoto/Haho	No	1988	2002	29	Haho	9	SUD	56	Yoto	16	Maritime	2628	NA	6.66	1.31	2012	129	NA	112	0	0	0	0	NA	Skin snip	4	No	Recent (>=2012)			0-<10%
NA	Hahonou	5	TOGO	22	HAHO	No	1988	2002	29	Haho	9	SUD	62	Haho	17	Plateaux	NA	HAHOMÉGBÉ	6.93	1.04	2012	149	NA	128	0	0	0	0	NA	Skin snip	4	No	Recent (>=2012)			0-<10%
6030	Halalomou (Filandi)	5	TOGO	45	KARA	Yes	1977	2007	30	Oti	3	III E	54	Kozah	15	Kara	NA	TCHITCHAO	NA	NA	2016	109	NA	75	0	0	0	0	NA	Skin snip	4	No	Recent (>=2012)			0-<10%
6030	Halalomou (Filandi)	5	TOGO	45	KARA	Yes	1977	2007	30	Oti	3	III E	54	Kozah	15	Kara	NA	NA	NA	NA	2005	289	NA	184	3	1.63	1.9	0.01	NA	Skin snip	4	No	Not considered in mapping			0-<10%
6030	Halalomou (Filandi)	5	TOGO	45	KARA	Yes	1977	2007	30	Oti	3	III E	NA	NA	15	Kara	NA	NA	NA	NA	2005	NA	NA	184	3	1.63	1.63	NA	NA	Skin snip	3	No	Not considered in mapping			0-<10%
NA	Haoussa Kpédji	5	TOGO	95	MONO	No	1989	2002	25	Mono (Mono)	9	SUD	66	Ogou	17	Plateaux	NA	BOCCO	7.6	1.29	2013	122	NA	101	0	0	0	0	NA	Skin snip	4	No	Recent (>=2012)			0-<10%
NA	Hetre	5	TOGO	95	MONO	No	1989	2002	25	Mono (Mono)	9	SUD	66	Ogou	17	Plateaux	NA	OUNTIVOU	7.31	1.48	2012	245	NA	172	1	0.58	0.7	0.03	NA	Skin snip	4	No	Recent (>=2012)			0-<10%
579	Hezoude	5	TOGO	95	MONO	No	1989	2002	25	Mono (Mono)	9	SUD	47	Tchamba	14	Centrale	2619	GOUBI	8.73	1.46	1999	367	336	232	0	0	0	0	0.4	Skin snip	15	No	End Phase OCP (1999-2004)			0-<10%
579	Hezoude	5	TOGO	95	MONO	No	1989	2002	25	Mono (Mono)	9	SUD	47	Tchamba	14	Centrale	2619	GOUBI	8.73	1.46	1991	298	277	277	134	48.38	56.8	12.11	0	Skin snip	15	No	Not considered in mapping			>=30 - <60%
579	Hezoude	5	TOGO	95	MONO	No	1989	2002	25	Mono (Mono)	9	SUD	47	Tchamba	14	Centrale	2619	GOUBI	8.73	1.46	1990	317	291	277	103	37.18	48.5	9.05	NA	Skin snip	15	No	Not considered in mapping			>=30 - <60%
579	Hezoude	5	TOGO	95	MONO	No	1989	2002	25	Mono (Mono)	9	SUD	47	Tchamba	14	Centrale	2619	GOUBI	8.73	1.46	1989	533	524	510	258	50.59	63.3	16.49	5.9	Skin snip	15	Yes	Pre-control			>=30 - <60%
579	Hezoude	5	TOGO	95	MONO	No	1989	2002	25	Mono (Mono)	9	SUD	47	Tchamba	14	Centrale	2619	GOUBI	8.73	1.46	2002	NA	NA	326	7	2.15	2.15	NA	NA	Skin snip	3	No	End Phase OCP (1999-2004)			0-<10%
5243	Hoevime	5	TOGO	95	MONO	No	1989	2002	25	Mono (Mono)	9	SUD	62	Moyen-Mono	17	Plateaux	NA	TÉTÉTOU	7.27	1.55	2013	289	NA	173	3	1.73	0.9	0.03	NA	Skin snip	4	No	Recent (>=2012)			0-<10%
5243	Hoevime	5	TOGO	95	MONO	No	1989	2002	25	Mono (Mono)	9	SUD	65	Moyen-Mono	17	Plateaux	2605	TETETOU	7.27	1.55	1990	363	353	343	191	55.69	61.7	16.18	0.7	Skin snip	15	No	Not considered in mapping			>=30 - <60%
5243	Hoevime	5	TOGO	95	MONO	No	1989	2002	25	Mono (Mono)	9	SUD	65	Moyen-Mono	17	Plateaux	2605	TETETOU	7.27	1.55	1992	437	409	366	191	52.19	55.3	7.73	NA	Skin snip	15	No	Not considered in mapping			>=30 - <60%
5243	Hoevime	5	TOGO	95	MONO	No	1989	2002	25	Mono (Mono)	9	SUD	65	Moyen-Mono	17	Plateaux	2605	TETETOU	7.27	1.55	1994	339	326	158	40	25.32	25.5	0.79	0.4	Skin snip	15	No	Not considered in mapping			>=10 - <30%
5243	Hoevime	5	TOGO	95	MONO	No	1989	2002	25	Mono (Mono)	9	SUD	65	Moyen-Mono	17	Plateaux	2605	TETETOU	7.27	1.55	2007	NA	NA	183	1	0.55	0.55	NA	NA	Skin snip	3	No	Not considered in mapping			0-<10%
5243	Hoevime	5	TOGO	95	MONO	No	1989	2002	25	Mono (Mono)	9	SUD	65	Moyen-Mono	17	Plateaux	2605	TETETOU	7.27	1.55	2002	605	NA	326	7	2.15	2.8	0.16	NA	Skin snip	4	No	End Phase OCP (1999-2004)			0-<10%
5243	Hoevime	5	TOGO	95	MONO	No	1989	2002	25	Mono (Mono)	9	SUD	65	Moyen-Mono	17	Plateaux	2605	TETETOU	7.27	1.55	2001	367	NA	215	1	0.47	0.5	0.01	NA	Skin snip	4	No	End Phase OCP (1999-2004)			0-<10%
5243	Hoevime	5	TOGO	95	MONO	No	1989	2002	25	Mono (Mono)	9	SUD	65	Moyen-Mono	17	Plateaux	2605	TETETOU	7.27	1.55	1999	336	NA	232	0	0	0	0	NA	Skin snip	4	No	End Phase OCP (1999-2004)			0-<10%
5243	Hoevime	5	TOGO	95	MONO	No	1989	2002	25	Mono (Mono)	9	SUD	65	Moyen-Mono	17	Plateaux	2605	TETETOU	7.27	1.55	1990	291	NA	277	103	37.18	48.5	9.05	NA	Skin snip	4	No	Not considered in mapping			>=30 - <60%
5243	Hoevime	5	TOGO	95	MONO	No	1989	2002	25	Mono (Mono)	9	SUD	65	Moyen-Mono	17	Plateaux	2605	TETETOU	7.27	1.55	1991	277	NA	277	134	48.38	56.8	12.11	NA	Skin snip	4	No	Not considered in mapping			>=30 - <60%
4164	Hounde	5	TOGO	49	KERAN	Yes	1977	2007	30	Kéran	3	III E	53	Kéran	15	Kara	NA	KPAHA	9.9	1.12	2012	490	NA	223	1	0.45	0.5	0.01	NA	Skin snip	4	No	Recent (>=2012)			0-<10%
4164	Hounde	5	TOGO	49	KERAN	Yes	1977	2007	30	Kéran	3	III E	53	Kéran	15	Kara	1609	TITIRA	9.9	1.12	2002	NA	NA	365	13	3.56	3.56	NA	NA	Skin snip	3	No	End Phase OCP (1999-2004)			0-<10%
4164	Hounde	5	TOGO	49	KERAN	Yes	1977	2007	30	Kéran	3	III E	53	Kéran	15	Kara	1609	TITIRA	9.9	1.12	2005	NA	NA	240	4	1.67	1.67	NA	NA	Skin snip	3	No	Not considered in mapping			0-<10%
4119	Houno-Kope	5	TOGO	22	HAHO	No	1988	2002	29	Haho	9	SUD	62	Haho	17	Plateaux	NA	NA	NA	NA	2002	374	NA	305	6	1.97	2.3	0.1	NA	Skin snip	4	No	End Phase OCP (1999-2004)			0-<10%
4119	Houno-Kope	5	TOGO	NA	HAHO	No	1988	2002	29	Haho	9	SUD	62	Haho	17	Plateaux	NA	NA	NA	NA	2002	NA	NA	305	6	1.97	1.97	NA	NA	Skin snip	3	No	End Phase OCP (1999-2004)			0-<10%
NA	Hourta	5	TOGO	49	KERAN	Yes	1977	2007	30	Kéran	3	III E	53	Kéran	15	Kara	NA	POLY KANTÈ	NA	NA	2015	137	NA	89	2	2.25	1.4	0.05	NA	Skin snip	4	No	Recent (>=2012)			0-<10%
5242	Huizime	5	TOGO	95	MONO	No	1989	2002	25	Mono (Mono)	9	SUD	65	Moyen-Mono	17	Plateaux	2632	ADEDAKOPE	7.26	1.55	1990	195	195	191	109	57.07	66.1	18.17	1.1	Skin snip	15	No	Not considered in mapping			>=30 - <60%
5242	Huizime	5	TOGO	95	MONO	No	1989	2002	25	Mono (Mono)	9	SUD	65	Moyen-Mono	17	Plateaux	2632	ADEDAKOPE	7.26	1.55	2000	300	297	182	2	1.1	1.1	0.02	0.6	Skin snip	15	No	End Phase OCP (1999-2004)			0-<10%
NA	Haoussa Kpédji	5	TOGO	95	MONO	No	1989	2002	25	Mono (Mono)	9	SUD	66	Ogou	17	Plateaux	2604	ATCHINEDJI	7.59587	1.28612	2013	NA	NA	101	0	0	NA	NA	NA	Skin snip	3	No	Recent (>=2012)			0-<10%
5492	Igbowou-Amou	5	TOGO	24	AMOU/MONO	No	1989	2002	25	Mono	9	SUD	59	Amou	17	Plateaux	2612	AMOU OBLO	7.38	1.11	2014	NA	NA	66	4	6.06	6.06	NA	NA	Skin snip	2	No	Recent (>=2012)			0-<10%
5492	Igbowou-Amou	5	TOGO	24	AMOU/MONO	No	1989	2002	25	Mono	9	SUD	59	Amou	17	Plateaux	2612	AMOU OBLO	7.38	1.11	1994	277	274	215	97	45.12	39.8	3.54	1.1	Skin snip	15	No	Not considered in mapping			>=30 - <60%
5492	Igbowou-Amou	5	TOGO	24	AMOU/MONO	No	1989	2002	25	Mono	9	SUD	59	Amou	17	Plateaux	2612	AMOU OBLO	7.38	1.11	2004	NA	NA	220	40	18.18	18.18	NA	NA	Skin snip	3	No	Not considered in mapping			>=10 - <30%
5492	Igbowou-Amou	5	TOGO	24	AMOU/MONO	No	1989	2002	25	Mono	9	SUD	59	Amou	17	Plateaux	2612	AMOU OBLO	7.38	1.11	2007	NA	NA	215	11	5.12	5.12	NA	NA	Skin snip	3	No	Not considered in mapping			0-<10%
5492	Igbowou-Amou	5	TOGO	24	AMOU/MONO	No	1989	2002	25	Mono	9	SUD	59	Amou	17	Plateaux	2612	AMOU OBLO	7.38	1.11	2017	NA	NA	87	6	6.9	NA	NA	NA	Skin snip	6	No	Recent (>=2012)			0-<10%
5492	Igbowou-Amou	5	TOGO	24	AMOU/MONO	No	1989	2002	25	Mono	9	SUD	59	Amou	17	Plateaux	2612	AMOU OBLO	7.23	1.06	2007	351	NA	214	11	5.14	3.8	0.14	NA	Skin snip	4	No	Not considered in mapping			0-<10%
5492	Igbowou-Amou	5	TOGO	24	AMOU/MONO	No	1989	2002	25	Mono	9	SUD	59	Amou	17	Plateaux	NA	BASSÊ	7.23	1.06	2013	350	NA	193	13	6.74	5	0.12	NA	Skin snip	4	No	Recent (>=2012)			0-<10%
5492	Igbowou-Amou	5	TOGO	24	AMOU/MONO	No	1989	2002	25	Mono	9	SUD	59	Amou	17	Plateaux	2612	AMOU OBLO	7.23	1.06	2001	339	NA	257	38	14.79	16.8	0.53	NA	Skin snip	4	No	End Phase OCP (1999-2004)			>=10 - <30%
NA	Ilekohan	5	TOGO	24	AMOU/MONO	No	1989	2002	25	Mono	9	SUD	66	Ogou	17	Plateaux	NA	KÉLÉKPÉ	7.31	1.35	2012	213	NA	170	2	1.18	1.3	0.04	NA	Skin snip	4	No	Recent (>=2012)			0-<10%
303	Illougba	5	TOGO	12	ANIE/MONO	No	1989	2002	25	Mono (Anié)	9	SUD	66	Ogou	17	Plateaux	2634	AKABA	7.8	1.15	1999	218	206	169	0	0	0	0	1.3	Skin snip	15	No	End Phase OCP (1999-2004)			0-<10%
303	Illougba	5	TOGO	12	ANIE/MONO	No	1989	2002	25	Mono (Anié)	9	SUD	66	Ogou	17	Plateaux	2634	AKABA	7.8	1.15	1977	127	110	106	73	68.87	80.1	47.64	1.3	Skin snip	15	Yes	Pre-control			>=60 - <80%
303	Illougba	5	TOGO	12	ANIE/MONO	No	1989	2002	25	Mono (Anié)	9	SUD	66	Ogou	17	Plateaux	2634	AKABA	7.8	1.15	2002	NA	NA	110	3	2.73	2.73	NA	NA	Skin snip	3	No	End Phase OCP (1999-2004)			0-<10%
303	Illougba	5	TOGO	12	ANIE/MONO	No	1989	2002	25	Mono (Anié)	9	SUD	66	Ogou	17	Plateaux	2634	AKABA	7.8	1.15	2007	NA	NA	203	0	0	NA	NA	NA	Skin snip	3	No	Not considered in mapping			0-<10%
NA	Igbomédji	5	TOGO	95	MONO	No	1989	2002	25	Mono (Mono)	9	SUD	61	Est-Mono	17	Plateaux	2603	KPESSI	8.29747	1.3421	2013	NA	NA	205	0	0	NA	NA	NA	Skin snip	3	No	Recent (>=2012)			0-<10%
5178	Kabre - Kope	5	TOGO	12	ANIE/MONO	No	1989	2002	25	Mono (Anié)	9	SUD	66	Ogou	17	Plateaux	NA	ANIÉ	7.74	1.2	2012	320	NA	169	0	0	0	0	NA	Skin snip	4	No	Recent (>=2012)			0-<10%
5178	Kabre - Kope	5	TOGO	12	ANIE/MONO	No	1989	2002	25	Mono (Anié)	9	SUD	66	Ogou	17	Plateaux	2608	KONIGBO	7.75	1.2	1990	326	311	294	135	45.92	51.8	7.02	0.2	Skin snip	15	No	Not considered in mapping			>=30 - <60%
5178	Kabre - Kope	5	TOGO	12	ANIE/MONO	No	1989	2002	25	Mono (Anié)	9	SUD	66	Ogou	17	Plateaux	2608	KONIGBO	7.75	1.2	1998	311	311	221	4	1.81	3.8	0.03	1.1	Skin snip	15	No	Not considered in mapping			0-<10%
5178	Kabre - Kope	5	TOGO	12	ANIE/MONO	No	1989	2002	25	Mono (Anié)	9	SUD	66	Ogou	17	Plateaux	2608	KONIGBO	7.75	1.2	2002	NA	NA	316	3	0.95	0.95	NA	NA	Skin snip	3	No	End Phase OCP (1999-2004)			0-<10%
5178	Kabre - Kope	5	TOGO	12	ANIE/MONO	No	1989	2002	25	Mono (Anié)	9	SUD	66	Ogou	17	Plateaux	2608	KONIGBO	7.75	1.2	2005	NA	NA	152	0	0	NA	NA	NA	Skin snip	3	No	Not considered in mapping			0-<10%
5629	Kadjol Ii	5	TOGO	45	KARA	Yes	1977	2007	30	Oti	3	III E	51	Dankpen	15	Kara	1605	KOUTIERE	9.83	0.81	1996	241	241	219	113	51.6	60.5	9.41	NA	Skin snip	15	No	Not considered in mapping			>=30 - <60%
5629	Kadjol Ii	5	TOGO	45	KARA	Yes	1977	2007	30	Oti	3	III E	51	Dankpen	15	Kara	1605	KOUTIERE	9.83	0.81	2000	338	322	239	60	25.1	28.2	0.92	0	Skin snip	15	No	End Phase OCP (1999-2004)			>=10 - <30%
5629	Kadjol Ii	5	TOGO	45	KARA	Yes	1977	2007	30	Oti	3	III E	51	Dankpen	15	Kara	1605	KOUTIERE	9.83	0.81	2006	NA	NA	153	1	0.65	0.65	NA	NA	Skin snip	3	No	Not considered in mapping			0-<10%
5629	Kadjol Ii	5	TOGO	45	KARA	Yes	1977	2007	30	Oti	3	III E	51	Dankpen	15	Kara	1605	KOUTIERE	9.83	0.81	2003	NA	NA	225	20	8.89	8.89	NA	NA	Skin snip	3	No	End Phase OCP (1999-2004)			0-<10%
5629	Kadjol Ii	5	TOGO	45	KARA	Yes	1977	2007	30	Oti	3	III E	51	Dankpen	15	Kara	1605	KOUTIERE	9.51	0.49	2006	NA	NA	176	2	1.14	1	0.04	NA	Skin snip	4	No	Not considered in mapping			0-<10%
5629	Kadjol Ii	5	TOGO	45	KARA	Yes	1977	2007	30	Oti	3	III E	51	Dankpen	15	Kara	NA	KOUTIÈRE	9.51	0.49	2010	358	NA	208	0	0	0	0	NA	Skin snip	4	No	Not considered in mapping			0-<10%
5629	Kadjol Ii	5	TOGO	45	KARA	Yes	1977	2007	30	Oti	3	III E	51	Dankpen	15	Kara	NA	KOUTIÈRE	9.51	0.49	2014	333	NA	217	1	0.46	0.5	0.01	NA	Skin snip	4	No	Recent (>=2012)			0-<10%
5629	Kadjol Ii	5	TOGO	45	KARA	Yes	1977	2007	30	Oti	3	III E	51	Dankpen	15	Kara	1605	KOUTIERE	9.51	0.49	2003	302	NA	245	21	8.57	10.9	0.1	NA	Skin snip	4	No	End Phase OCP (1999-2004)			0-<10%
5179	Kamalo-Kope	5	TOGO	12	ANIE/MONO	No	1989	2002	25	Mono (Anié)	9	SUD	66	Ogou	17	Plateaux	NA	KONIGBO	7.43	1.17	2014	199	NA	127	0	0	0	0	NA	Skin snip	4	No	Recent (>=2012)			0-<10%
5179	Kamalo-Kope	5	TOGO	12	ANIE/MONO	No	1989	2002	25	Mono (Anié)	9	SUD	66	Ogou	17	Plateaux	2608	KONIGBO	7.73	1.25	2001	181	NA	156	9	5.77	4.9	0.13	NA	Skin snip	4	No	End Phase OCP (1999-2004)			0-<10%
5179	Kamalo-Kope	5	TOGO	12	ANIE/MONO	No	1989	2002	25	Mono (Anié)	9	SUD	66	Ogou	17	Plateaux	2608	KONIGBO	7.73	1.25	1994	155	146	126	38	30.16	27.8	0.85	NA	Skin snip	15	No	Not considered in mapping			>=30 - <60%
5179	Kamalo-Kope	5	TOGO	12	ANIE/MONO	No	1989	2002	25	Mono (Anié)	9	SUD	66	Ogou	17	Plateaux	2608	KONIGBO	7.73	1.25	1998	200	193	177	12	6.78	6.8	0.14	0.6	Skin snip	15	No	Not considered in mapping			0-<10%
5179	Kamalo-Kope	5	TOGO	12	ANIE/MONO	No	1989	2002	25	Mono (Anié)	9	SUD	66	Ogou	17	Plateaux	2608	KONIGBO	7.73	1.25	1990	130	118	115	78	67.83	72.7	29.52	NA	Skin snip	15	No	Not considered in mapping			>=60 - <80%
5179	Kamalo-Kope	5	TOGO	12	ANIE/MONO	No	1989	2002	25	Mono (Anié)	9	SUD	66	Ogou	17	Plateaux	2608	KONIGBO	7.73	1.25	2005	NA	NA	125	0	0	NA	NA	NA	Skin snip	3	No	Not considered in mapping			0-<10%
5179	Kamalo-Kope	5	TOGO	12	ANIE/MONO	No	1989	2002	25	Mono (Anié)	9	SUD	66	Ogou	17	Plateaux	NA	KONIGBO	7.43	1.17	2011	170	NA	139	0	0	0	0	NA	Skin snip	4	No	Not considered in mapping			0-<10%
5391	Kandjo	5	TOGO	39	OTI-PENDJARI	Yes	1977	2007	30	Oti	3	III E	51	Dankpen	15	Kara	1603	KANDJO	9.56	0.26	1992	105	105	102	4	3.92	4.1	0.12	0.1	Skin snip	15	No	Not considered in mapping			0-<10%
5391	Kandjo	5	TOGO	39	OTI-PENDJARI	Yes	1977	2007	30	Oti	3	III E	51	Dankpen	15	Kara	1603	KANDJO	9.56	0.26	2007	NA	NA	107	0	0	NA	NA	NA	Skin snip	3	No	Not considered in mapping			0-<10%
5391	Kandjo	5	TOGO	39	OTI-PENDJARI	Yes	1977	2007	30	Oti	3	III E	51	Dankpen	15	Kara	1603	KANDJO	9.34	0.16	2001	145	NA	110	2	1.82	2	0.03	NA	Skin snip	4	No	End Phase OCP (1999-2004)			0-<10%
5391	Kandjo	5	TOGO	39	OTI-PENDJARI	Yes	1977	2007	30	Oti	3	III E	51	Dankpen	15	Kara	NA	POSSAO	9.34	0.16	2014	107	NA	85	1	1.18	1.3	0.02	NA	Skin snip	4	No	Recent (>=2012)			0-<10%
5619	Karbongou	5	TOGO	45	KARA	Yes	1977	2007	30	Oti	3	III E	51	Dankpen	15	Kara	1713	NALI	9.96	0.53	1996	429	425	321	23	7.17	8.5	0.33	0.2	Skin snip	15	No	Not considered in mapping			0-<10%
5619	Karbongou	5	TOGO	45	KARA	Yes	1977	2007	30	Oti	3	III E	51	Dankpen	15	Kara	1713	NALI	9.96	0.53	2000	408	394	196	3	1.53	2.3	0.06	0.2	Skin snip	15	No	End Phase OCP (1999-2004)			0-<10%
5619	Karbongou	5	TOGO	45	KARA	Yes	1977	2007	30	Oti	3	III E	51	Dankpen	15	Kara	1713	NALI	9.96	0.53	2007	NA	NA	201	1	0.5	0.5	NA	NA	Skin snip	3	No	Not considered in mapping			0-<10%
5619	NA	5	TOGO	45	KARA	Yes	1977	2007	30	Oti	3	III E	69	Oti	18	Savanes	1713	NALI	9.59	0.33	1996	425	NA	321	23	7.17	8.5	0.33	NA	Skin snip	4	No	Not considered in mapping			0-<10%
5619	NA	5	TOGO	45	KARA	Yes	1977	2007	30	Oti	3	III E	69	Oti	18	Savanes	1713	NALI	9.59	0.33	2007	409	NA	201	1	0.5	0.3	0	NA	Skin snip	4	No	Not considered in mapping			0-<10%
5619	NA	5	TOGO	45	KARA	Yes	1977	2007	30	Oti	3	III E	69	Oti	18	Savanes	1713	NALI	9.59	0.33	2000	394	NA	196	3	1.53	2.3	0.06	NA	Skin snip	4	No	End Phase OCP (1999-2004)			0-<10%
5619	NA	5	TOGO	45	KARA	Yes	1977	2007	30	Oti	3	III E	69	Oti	18	Savanes	NA	TAKPAMBA	9.59	0.33	2011	362	NA	125	0	0	0	0	NA	Skin snip	4	No	Not considered in mapping			0-<10%
5624	Kassi (Landa)	5	TOGO	45	KARA	Yes	1977	2007	30	Oti	3	III E	54	Kozah	15	Kara	1620	KETAO (PONT)	9.66	1.26	1996	339	339	312	17	5.45	6.2	0.24	0.2	Skin snip	15	No	Not considered in mapping			0-<10%
5624	Kassi (Landa)	5	TOGO	45	KARA	Yes	1977	2007	30	Oti	3	III E	54	Kozah	15	Kara	1620	KETAO (PONT)	9.66	1.26	2005	NA	NA	211	0	0	NA	NA	NA	Skin snip	3	No	Not considered in mapping			0-<10%
5624	Kassi (Landa)	5	TOGO	45	KARA	Yes	1977	2007	30	Oti	3	III E	54	Kozah	15	Kara	1620	KETAO (PONT)	9.67	1.27	2001	396	NA	300	7	2.33	3.3	0.05	NA	Skin snip	4	No	End Phase OCP (1999-2004)			0-<10%
581	Kassikide	5	TOGO	95	MONO	Yes	1989	2007	25	Mono (Mono)	9	SUD	46	Sotouboua	14	Centrale	2602	LANDA MONO	8.61	1.21	1989	558	520	504	278	55.16	65.6	19.68	5.9	Skin snip	15	Yes	Pre-control			>=30 - <60%
581	Kassikide	5	TOGO	95	MONO	Yes	1989	2007	25	Mono (Mono)	9	SUD	46	Sotouboua	14	Centrale	2602	LANDA MONO	8.61	1.21	2007	NA	NA	193	3	1.55	1.55	NA	NA	Skin snip	3	No	Not considered in mapping			0-<10%
581	Kassikide	5	TOGO	95	MONO	Yes	1989	2007	25	Mono (Mono)	9	SUD	46	Sotouboua	14	Centrale	2602	LANDA MONO	8.61	1.21	2014	NA	NA	76	0	0	NA	NA	NA	Skin snip	2	No	Recent (>=2012)			0-<10%
581	Kassikide	5	TOGO	95	MONO	Yes	1989	2007	25	Mono (Mono)	9	SUD	46	Sotouboua	14	Centrale	2602	LANDA MONO	8.61	1.21	2001	667	NA	373	3	0.8	0.8	0.03	NA	Skin snip	4	No	End Phase OCP (1999-2004)			0-<10%
581	Kassikide	5	TOGO	95	MONO	Yes	1989	2007	25	Mono (Mono)	9	SUD	46	Sotouboua	14	Centrale	2602	LANDA MONO	8.61	1.21	2011	427	NA	274	0	0	0	0	NA	Skin snip	4	No	Not considered in mapping			0-<10%
4161	Kassou	5	TOGO	136	MO-PENJARI	Yes	1977	2007	19	Mô (Pendjari)	3	III E	50	Bassar	15	Kara	NA	NA	9.22	0.82	2002	173	NA	108	2	1.85	1.2	0.05	NA	Skin snip	4	No	End Phase OCP (1999-2004)			0-<10%
4161	Kassou	5	TOGO	39	OTI-PENDJARI	Yes	1977	2007	30	Oti	3	III E	71	Tône	18	Savanes	NA	NA	NA	NA	2008	343	NA	205	1	0.49	0.4	0	NA	Skin snip	4	No	Not considered in mapping			0-<10%
4161	Kassou	5	TOGO	NA	NA	No	NA	NA	NA	NA	NA	NA	NA	NA	NA	NA	NA	NA	NA	NA	2002	NA	NA	108	2	1.85	1.85	NA	NA	Skin snip	3	No	End Phase OCP (1999-2004)			0-<10%
5231	Katagbede	5	TOGO	95	MONO	No	1989	2002	25	Mono (Mono)	9	SUD	45	Blitta	14	Centrale	2607	PAGALA	8.3	1.05	1990	95	91	89	42	47.19	59.2	8.99	NA	Skin snip	15	No	Not considered in mapping			>=30 - <60%
5231	Katagbede	5	TOGO	95	MONO	No	1989	2002	25	Mono (Mono)	9	SUD	45	Blitta	14	Centrale	2607	PAGALA	8.3	1.05	1996	89	84	76	7	9.21	11.3	0.36	0.4	Skin snip	15	No	Not considered in mapping			>=10 - <30%
NA	Katakpe	5	TOGO	12	ANIE/MONO	No	1989	2002	25	Mono (Anié)	9	SUD	45	Blitta	14	Centrale	NA	BLITTA VILLAGE	8.33	1.02	2013	153	NA	128	0	0	0	0	NA	Skin snip	4	No	Recent (>=2012)			0-<10%
NA	Katakpe	5	TOGO	12	ANIE/MONO	No	1989	2002	25	Mono (Anié)	9	SUD	45	Blitta	14	Centrale	NA	NA	8.33	1.02	2001	131	NA	117	1	0.85	0.7	0.02	NA	Skin snip	4	No	End Phase OCP (1999-2004)			0-<10%
NA	Katakpe	5	TOGO	12	ANIE/MONO	No	1989	2002	25	Mono (Anié)	9	SUD	45	Blitta	14	Centrale	NA	NA	8.33	1.02	1990	91	NA	89	42	47.19	59.2	8.99	NA	Skin snip	4	No	Not considered in mapping			>=30 - <60%
NA	Katakpe	5	TOGO	12	ANIE/MONO	No	1989	2002	25	Mono (Anié)	9	SUD	45	Blitta	14	Centrale	NA	NA	8.33	1.02	1996	84	NA	76	7	9.21	11.3	0.36	NA	Skin snip	4	No	Not considered in mapping			>=10 - <30%
4162	Katcha-Komkomba	5	TOGO	47	MO/OTI-PENDJARI	Yes	1977	2007	30	Oti	3	III E	50	Bassar	15	Kara	1622	BAGAN	9.0386	0.6704	2015	NA	NA	259	11	4.25	4.25	NA	NA	Skin snip	3	No	Recent (>=2012)			0-<10%
4162	Katcha-Komkomba	5	TOGO	47	MO/OTI-PENDJARI	Yes	1977	2007	30	Oti	3	III E	50	Bassar	15	Kara	1622	BAGAN	9.0386	0.6704	2015	NA	NA	190	6	3.16	3.16	NA	NA	Skin snip	3	No	Recent (>=2012)			0-<10%
4162	Katcha-Komkomba	5	TOGO	47	MO/OTI-PENDJARI	Yes	1977	2007	30	Oti	3	III E	50	Bassar	15	Kara	NA	NA	9.04	0.38	2006	NA	NA	190	6	3.16	2.7	0.1	NA	Skin snip	4	No	Not considered in mapping			0-<10%
4162	Katcha-Komkomba	5	TOGO	47	MO/OTI-PENDJARI	Yes	1977	2007	30	Oti	3	III E	50	Bassar	15	Kara	NA	BANGHAN	9.04	0.38	2015	414	NA	263	6	2.28	1.9	0.02	NA	Skin snip	4	No	Recent (>=2012)			0-<10%
4162	Katcha-Komkomba	5	TOGO	47	MO/OTI-PENDJARI	Yes	1977	2007	30	Oti	3	III E	50	Bassar	15	Kara	NA	BAGHAN	9.04	0.38	2011	400	NA	239	10	4.18	5.1	0.04	NA	Skin snip	4	No	Not considered in mapping			0-<10%
4162	Katcha-Komkomba	5	TOGO	47	MO/OTI-PENDJARI	Yes	1977	2007	30	Oti	3	III E	50	Bassar	15	Kara	NA	NA	9.04	0.38	2002	296	NA	259	11	4.25	4.9	0.15	NA	Skin snip	4	No	End Phase OCP (1999-2004)			0-<10%
4162	Katcha-Konkomba	5	TOGO	47	MO/OTI-PENDJARI	Yes	1977	2007	30	Oti	3	III E	50	Bassar	15	Kara	1622	BAGAN	9.0386	0.6704	2015	NA	NA	188	5	2.66	NA	NA	NA	Skin snip	5	No	Recent (>=2012)			0-<10%
5953	Katchalikadi	5	TOGO	12	ANIE/MONO	Yes	1989	2007	25	Mono (Anié)	9	SUD	46	Sotouboua	14	Centrale	NA9	NA	8.7	0.77	2000	117	NA	90	7	7.78	7	0.14	NA	Skin snip	4	No	End Phase OCP (1999-2004)			0-<10%
5953	Katchalikadi	5	TOGO	12	ANIE/MONO	Yes	1989	2007	25	Mono (Anié)	9	SUD	46	Sotouboua	14	Centrale	2606	FAZAO	8.7	0.77	2012	172	NA	123	2	1.63	1.8	0.02	NA	Skin snip	4	No	Recent (>=2012)			0-<10%
5953	Katchalikadi	5	TOGO	12	ANIE/MONO	Yes	1989	2007	25	Mono (Anié)	9	SUD	46	Sotouboua	14	Centrale	NA9	NA	8.7	0.77	2000	117	117	90	7	7.78	7	0.14	0.3	Skin snip	15	No	End Phase OCP (1999-2004)			0-<10%
5953	Katchalikadi	5	TOGO	12	ANIE/MONO	Yes	1989	2007	25	Mono (Anié)	9	SUD	46	Sotouboua	14	Centrale	NA9	NA	8.7	0.77	2000	497	NA	317	0	0	0	0	NA	Skin snip	15	No	End Phase OCP (1999-2004)			0-<10%
NA	Katchanke	5	TOGO	120	ASUKAWKAW	Yes	1988	2007	19	Asukawkaw	9	SUD	46	Sotouboua	14	Centrale	NA	NA	8.2	0.68	1989	480	NA	449	138	30.73	37.3	1.77	NA	Skin snip	4	Yes	Pre-control			>=30 - <60%
NA	Kawa	5	TOGO	45	KARA	Yes	1977	2007	30	Oti	3	III E	54	Kozah	15	Kara	NA	DJAMDÈ	9.6	1.02	2016	60	NA	44	0	0	0	0	NA	Skin snip	4	No	Recent (>=2012)			0-<10%
4147	Kawa Bassar Ii	5	TOGO	45	KARA	Yes	1977	2007	30	Oti	3	III E	54	Kozah	15	Kara	1502	SABOBA	9.73	1.3	2002	NA	NA	104	0	0	NA	NA	NA	Skin snip	3	No	End Phase OCP (1999-2004)			0-<10%
5623	Kawa-Bassar	5	TOGO	45	KARA	Yes	1977	2007	30	Oti	3	III E	50	Bassar	15	Kara	1502	SABOBA	9.29	0.59	2005	389	NA	213	10	4.69	5.7	0.04	NA	Skin snip	4	No	Not considered in mapping			0-<10%
5623	Kawa-Bassar	5	TOGO	45	KARA	Yes	1977	2007	30	Oti	3	III E	50	Bassar	15	Kara	1502	SABOBA	9.29	0.59	2008	356	NA	169	1	0.59	0.9	0	NA	Skin snip	4	No	Not considered in mapping			0-<10%
5623	Kawa-Bassar	5	TOGO	45	KARA	Yes	1977	2007	30	Oti	3	III E	50	Bassar	15	Kara	NA	SANDA AFFOHOU	9.29	0.59	2011	350	NA	221	4	1.81	1.6	0.02	NA	Skin snip	4	No	Not considered in mapping			0-<10%
5623	Kawa-Bassar	5	TOGO	45	KARA	Yes	1977	2007	30	Oti	3	III E	50	Bassar	15	Kara	1502	SABOBA	9.29	0.59	2000	330	NA	289	25	8.65	10.5	0.45	NA	Skin snip	4	No	End Phase OCP (1999-2004)			0-<10%
5623	Kawa-Bassar	5	TOGO	45	KARA	Yes	1977	2007	30	Oti	3	III E	50	Bassar	15	Kara	1502	SABOBA	9.29	0.59	1996	261	NA	236	80	33.9	38.6	4.8	NA	Skin snip	4	No	Not considered in mapping			>=30 - <60%
5623	Kawa-Bassar	5	TOGO	45	KARA	Yes	1977	2007	30	Oti	3	III E	50	Bassar	15	Kara	NA	SANDA AFOHOU	9.29	0.59	2015	188	NA	137	0	0	0	0	NA	Skin snip	4	No	Recent (>=2012)			0-<10%
5623	Kawa-Bassar	5	TOGO	45	KARA	Yes	1977	2007	30	Oti	3	III E	54	Kozah	15	Kara	1502	SABOBA	9.73	1.3	2005	NA	NA	200	9	4.5	NA	NA	NA	Skin snip	3	No	Not considered in mapping			0-<10%
NA	Kayido	5	TOGO	158	SIO (ZIO)	No	1988	2002	25	Sio	9	SUD	1	Avé	16	Maritime	NA	ANYRON	6.54	1	2012	70	NA	55	2	3.64	3.9	0.05	NA	Skin snip	4	No	Recent (>=2012)			0-<10%
5232	Kaza	5	TOGO	95	MONO	Yes	1989	2007	25	Mono (Mono)	9	SUD	46	Sotouboua	14	Centrale	2602	LANDA MONO	8.41	1.09	1990	710	670	614	209	34.04	46.1	3.66	0.4	Skin snip	15	No	Not considered in mapping			>=30 - <60%
5232	Kaza	5	TOGO	95	MONO	Yes	1989	2007	25	Mono (Mono)	9	SUD	46	Sotouboua	14	Centrale	2602	LANDA MONO	8.41	1.09	2014	NA	NA	70	0	0	NA	NA	NA	Skin snip	2	No	Recent (>=2012)			0-<10%
5232	Kaza	5	TOGO	95	MONO	Yes	1989	2007	25	Mono (Mono)	9	SUD	46	Sotouboua	14	Centrale	2602	LANDA MONO	8.41	1.09	2001	1027	NA	319	3	0.94	1.1	0.01	NA	Skin snip	4	No	End Phase OCP (1999-2004)			0-<10%
NA	Kedjebi-Lohou	5	TOGO	95	MONO	Yes	1989	2007	25	Mono (Mono)	9	SUD	46	Sotouboua	14	Centrale	NA	NA	8.3	1.08	2006	402	NA	220	0	0	0	0	NA	Skin snip	4	No	Not considered in mapping			0-<10%
NA	Kedjebi-Lohou	5	TOGO	95	MONO	Yes	1989	2007	25	Mono (Mono)	9	SUD	46	Sotouboua	14	Centrale	NA	NA	8.3	1.08	2000	332	NA	233	2	0.86	1.1	0.06	NA	Skin snip	4	No	End Phase OCP (1999-2004)			0-<10%
NA	Kedjebi-Lohou	5	TOGO	95	MONO	Yes	1989	2007	25	Mono (Mono)	9	SUD	46	Sotouboua	14	Centrale	NA	TCHOÎDÈ	8.3	1.08	2014	313	NA	244	0	0	0	0	NA	Skin snip	4	No	Recent (>=2012)			0-<10%
NA	Kedjebi-Lohou	5	TOGO	95	MONO	Yes	1989	2007	25	Mono (Mono)	9	SUD	46	Sotouboua	14	Centrale	NA	NA	8.3	1.08	1990	246	NA	238	105	44.12	55.9	12.07	NA	Skin snip	4	No	Not considered in mapping			>=30 - <60%
5230	Kedjebi-Lohou	5	TOGO	95	MONO	Yes	1989	2007	25	Mono (Mono)	9	SUD	46	Sotouboua	14	Centrale	2602	LANDA MONO	8.3	1.08	2014	NA	NA	63	0	0	NA	NA	NA	Skin snip	2	No	Recent (>=2012)			0-<10%
5230	Kedjebi-Lohou	5	TOGO	95	MONO	Yes	1989	2007	25	Mono (Mono)	9	SUD	46	Sotouboua	14	Centrale	2602	LANDA MONO	8.3	1.08	2006	NA	NA	216	0	0	NA	NA	NA	Skin snip	3	No	Not considered in mapping			0-<10%
5230	Kedjebi-Lohou	5	TOGO	95	MONO	Yes	1989	2007	25	Mono (Mono)	9	SUD	46	Sotouboua	14	Centrale	2602	LANDA MONO	8.3	1.08	2000	353	332	233	2	0.86	1.1	0.06	0.4	Skin snip	15	No	End Phase OCP (1999-2004)			0-<10%
5230	Kedjebi-Lohou	5	TOGO	95	MONO	Yes	1989	2007	25	Mono (Mono)	9	SUD	46	Sotouboua	14	Centrale	2602	LANDA MONO	8.3	1.08	1990	260	246	238	105	44.12	55.9	12.07	0.4	Skin snip	15	No	Not considered in mapping			>=30 - <60%
NA	Ketcheboua	5	TOGO	12	ANIE/MONO	Yes	1989	2007	25	Mono (Anié)	9	SUD	46	Sotouboua	14	Centrale	NA	MÉLANBOUA	8.66667	0.98305	2014	230	NA	189	0	0	0	0	NA	Skin snip	4	No	Recent (>=2012)			0-<10%
5048	Kemedisso	5	TOGO	133	WAWA/ASUKAWKAW	No	1988	2002	19	Asukawkaw (Wawa)	9	SUD	67	Wawa	17	Plateaux	2622	TOMEGBE	7.43	0.68	1989	122	118	105	41	39.05	40.6	2.75	2.4	Skin snip	15	Yes	Pre-control			>=30 - <60%
5048	Kemedisso	5	TOGO	133	WAWA/ASUKAWKAW	No	1988	2002	19	Asukawkaw (Wawa)	9	SUD	67	Wawa	17	Plateaux	2622	TOMEGBE	7.43	0.68	2004	NA	NA	81	6	7.41	7.41	NA	NA	Skin snip	3	No	Not considered in mapping			0-<10%
5048	Kemedisso	5	TOGO	133	WAWA/ASUKAWKAW	No	1988	2002	19	Asukawkaw (Wawa)	9	SUD	67	Wawa	17	Plateaux	2622	TOMEGBE	7.43	0.68	2007	NA	NA	80	0	0	NA	NA	NA	Skin snip	3	No	Not considered in mapping			0-<10%
5048	Kemedisso	5	TOGO	133	WAWA/ASUKAWKAW	No	1988	2002	19	Asukawkaw (Wawa)	9	SUD	67	Wawa	17	Plateaux	2622	TOMEGBE	7.43	0.68	2004	219	NA	110	8	7.27	8	0.09	NA	Skin snip	4	No	Not considered in mapping			0-<10%
5048	Kemedisso	5	TOGO	133	WAWA/ASUKAWKAW	No	1988	2002	19	Asukawkaw (Wawa)	9	SUD	67	Wawa	17	Plateaux	2622	TOMEGBE	7.43	0.68	2001	175	NA	147	20	13.61	15.8	0.43	NA	Skin snip	4	No	End Phase OCP (1999-2004)			>=10 - <30%
137	Kemeni	5	TOGO	95	MONO	Yes	1989	2007	25	Mono (Mono)	3	III E	48	Tchaoudjo	14	Centrale	NA	KÉMÉNI	9.14	1.15	2014	472	NA	364	0	0	0	0	NA	Skin snip	4	No	Recent (>=2012)			0-<10%
137	Kemini	5	TOGO	47	MO/OTI-PENDJARI	Yes	1977	2007	30	Oti	3	III E	50	Bassar	15	Kara	1625	ALEHERIDE	9.2	1.18	1976	618	563	547	266	48.63	53.4	5.19	1.3	Skin snip	15	Yes	Pre-control			>=30 - <60%
137	Kemini	5	TOGO	47	MO/OTI-PENDJARI	Yes	1977	2007	30	Oti	3	III E	50	Bassar	15	Kara	1625	ALEHERIDE	9.2	1.18	1980	572	425	165	85	51.52	49.3	7.78	1	Skin snip	15	No	Not considered in mapping			>=30 - <60%
137	Kemini	5	TOGO	47	MO/OTI-PENDJARI	Yes	1977	2007	30	Oti	3	III E	50	Bassar	15	Kara	1625	ALEHERIDE	9.2	1.18	1982	539	354	256	119	46.48	46.1	7.64	1.3	Skin snip	15	No	Not considered in mapping			>=30 - <60%
137	Kemini	5	TOGO	47	MO/OTI-PENDJARI	Yes	1977	2007	30	Oti	3	III E	50	Bassar	15	Kara	1625	ALEHERIDE	9.2	1.18	1986	500	286	216	74	34.26	27.5	3.12	0.4	Skin snip	15	No	Not considered in mapping			>=30 - <60%
137	Kemini	5	TOGO	47	MO/OTI-PENDJARI	Yes	1977	2007	30	Oti	3	III E	50	Bassar	15	Kara	1625	ALEHERIDE	9.2	1.18	1996	242	235	111	6	5.41	4.5	0.23	0	Skin snip	15	No	Not considered in mapping			0-<10%
137	Kemini	5	TOGO	47	MO/OTI-PENDJARI	Yes	1977	2007	30	Oti	3	III E	50	Bassar	15	Kara	1625	ALEHERIDE	9.2	1.18	2000	279	275	245	0	0	0	0	0.9	Skin snip	15	No	End Phase OCP (1999-2004)			0-<10%
137	Kemini	5	TOGO	47	MO/OTI-PENDJARI	Yes	1977	2007	30	Oti	3	III E	48	Tchaoudjo	14	Centrale	1625	ALEHERIDE	9.21	1.19	1980	425	NA	165	85	51.52	49.3	7.78	NA	Skin snip	4	No	Not considered in mapping			>=30 - <60%
137	Kemini	5	TOGO	47	MO/OTI-PENDJARI	Yes	1977	2007	30	Oti	3	III E	48	Tchaoudjo	14	Centrale	1625	ALEHERIDE	9.21	1.19	1982	354	NA	256	119	46.48	46.1	7.64	NA	Skin snip	4	No	Not considered in mapping			>=30 - <60%
137	Kemini	5	TOGO	47	MO/OTI-PENDJARI	Yes	1977	2007	30	Oti	3	III E	48	Tchaoudjo	14	Centrale	1625	ALEHERIDE	9.21	1.19	1986	286	NA	216	74	34.26	27.5	3.12	NA	Skin snip	4	No	Not considered in mapping			>=30 - <60%
137	Kemini	5	TOGO	47	MO/OTI-PENDJARI	Yes	1977	2007	30	Oti	3	III E	48	Tchaoudjo	14	Centrale	1625	ALEHERIDE	9.21	1.19	2000	275	NA	245	0	0	0	0	NA	Skin snip	4	No	End Phase OCP (1999-2004)			0-<10%
137	Kemini	5	TOGO	47	MO/OTI-PENDJARI	Yes	1977	2007	30	Oti	3	III E	48	Tchaoudjo	14	Centrale	1625	ALEHERIDE	9.21	1.19	1996	235	NA	111	6	5.41	4.5	0.23	NA	Skin snip	4	No	Not considered in mapping			0-<10%
14	Dayes-Dodzi	5	TOGO	133	GBAN HOUO/WAWA	No	1988	2002	19	Gban Houo (Wawa)	9	SUD	67	Wawa	17	Plateaux	NA	DJODJI	7.62	0.62	2000	230	NA	184	4	2.17	1.8	0.03	NA	Skin snip	4	No	End Phase OCP (1999-2004)			0-<10%
5928	Kessibo-Dzodzii	5	TOGO	133	WAWA/ASUKAWKAW	No	1988	2002	19	Asukawkaw (Wawa)	9	SUD	67	Wawa	17	Plateaux	NA9	NA	NA	NA	1999	282	NA	268	0	0	0	0	NA	Skin snip	15	No	End Phase OCP (1999-2004)			0-<10%
5928	Kessibo-Dzodzii	5	TOGO	133	WAWA/ASUKAWKAW	No	1988	2002	19	Asukawkaw (Wawa)	9	SUD	67	Wawa	17	Plateaux	NA9	NA	NA	NA	2000	230	230	184	4	2.17	1.8	0.03	0	Skin snip	15	No	End Phase OCP (1999-2004)			0-<10%
5162	Ketcheboua	5	TOGO	12	ANIE/MONO	Yes	1989	2007	25	Mono (Anié)	9	SUD	46	Sotouboua	14	Centrale	2610	AOU LOSSO	8.66667	0.98305	1990	550	510	456	104	22.81	26.7	1.73	0.6	Skin snip	15	No	Not considered in mapping			>=10 - <30%
5162	Ketcheboua	5	TOGO	12	ANIE/MONO	Yes	1989	2007	25	Mono (Anié)	9	SUD	46	Sotouboua	14	Centrale	2610	AOU LOSSO	8.66667	0.98305	2001	557	NA	350	1	0.29	0.2	0	NA	Skin snip	4	No	End Phase OCP (1999-2004)			0-<10%
NA	Kissafo	5	TOGO	136	MO-PENJARI	Yes	1977	2007	25	Mô (Pendjari)	3	III E	50	Bassar	15	Kara	NA	BAGHAN	8.54	0.34	2012	495	NA	359	12	3.34	3.3	0.04	NA	Skin snip	4	No	Recent (>=2012)			0-<10%
5554	Klo-Mayondi	5	TOGO	290	TODJE	No	1988	2002	60	Todzie (Aka, Dévého)	9	SUD	63	Kloto	17	Plateaux	2517	KUDZRA	6.83	0.53	1995	489	489	415	204	49.16	49	2.76	0.8	Skin snip	15	No	Not considered in mapping			>=30 - <60%
5554	Klo-Mayondi	5	TOGO	290	TODJE	No	1988	2002	60	Todzie (Aka, Dévého)	9	SUD	63	Kloto	17	Plateaux	2517	KUDZRA	6.83	0.53	2001	444	NA	274	45	16.42	16.7	0.28	NA	Skin snip	4	No	End Phase OCP (1999-2004)			>=10 - <30%
5226	Koboyo	5	TOGO	95	MONO	Yes	1989	2007	25	Mono (Mono)	3	III E	48	Tchaoudjo	14	Centrale	2621	SADA	8.85	1.14	2000	204	204	163	2	1.23	1.5	0.04	0	Skin snip	15	No	End Phase OCP (1999-2004)			0-<10%
5226	Koboyo	5	TOGO	95	MONO	Yes	1989	2007	25	Mono (Mono)	3	III E	48	Tchaoudjo	14	Centrale	2621	SADA	8.85	1.14	1990	391	366	355	137	38.59	48.2	6.61	NA	Skin snip	15	No	Not considered in mapping			>=30 - <60%
5226	Koboyo	5	TOGO	95	MONO	Yes	1989	2007	25	Mono (Mono)	3	III E	48	Tchaoudjo	14	Centrale	2621	SADA	8.85	1.14	1991	383	321	318	141	44.34	52.2	12.7	0.5	Skin snip	15	No	Not considered in mapping			>=30 - <60%
5226	Koboyo	5	TOGO	95	MONO	Yes	1989	2007	25	Mono (Mono)	3	III E	48	Tchaoudjo	14	Centrale	2621	SADA	8.85	1.14	2006	NA	NA	160	0	0	NA	NA	NA	Skin snip	3	No	Not considered in mapping			0-<10%
5226	Koboyo	5	TOGO	95	MONO	Yes	1989	2007	25	Mono (Mono)	3	III E	48	Tchaoudjo	14	Centrale	2621	SADA	8.85	1.14	2014	NA	NA	53	0	0	NA	NA	NA	Skin snip	2	No	Recent (>=2012)			0-<10%
5198	Kodjodakope	5	TOGO	95	MONO	No	1989	2002	25	Mono (Mono)	9	SUD	61	Est-Mono	17	Plateaux	2603	KPESSI	8.21	1.26	2000	252	249	180	9	5	5.3	0.18	0.4	Skin snip	15	No	End Phase OCP (1999-2004)			0-<10%
5198	Kodjodakope	5	TOGO	95	MONO	No	1989	2002	25	Mono (Mono)	9	SUD	61	Est-Mono	17	Plateaux	2603	KPESSI	8.21	1.26	1990	233	219	204	115	56.37	64.7	22.62	1.1	Skin snip	15	No	Not considered in mapping			>=30 - <60%
5198	Kodjodakope	5	TOGO	95	MONO	No	1989	2002	25	Mono (Mono)	9	SUD	61	Est-Mono	17	Plateaux	2603	KPESSI	8.21	1.26	2005	NA	NA	235	2	0.85	0.85	NA	NA	Skin snip	3	No	Not considered in mapping			0-<10%
5198	Kodjodakope	5	TOGO	95	MONO	No	1989	2002	25	Mono (Mono)	9	SUD	61	Est-Mono	17	Plateaux	NA	TCHÉKITA	8.15	1.16	2011	491	NA	316	0	0	0	0	NA	Skin snip	4	No	Not considered in mapping			0-<10%
4152	Koffi-Ferme	5	TOGO	107	KOUMONGOU/OTI-PENDJARI	No	1977	2007	30	Oti	3	III E	66	Ogou	17	Plateaux	2608	KONIGBO	7.73	1.25	2002	354	NA	266	18	6.77	7.4	0.2	NA	Skin snip	4	No	End Phase OCP (1999-2004)			0-<10%
4152	Koffi-Ferme	5	TOGO	107	KOUMONGOU/OTI-PENDJARI	No	1977	2007	30	Oti	3	III E	66	Ogou	17	Plateaux	2608	KONIGBO	7.73	1.25	2014	318	NA	185	10	5.41	4.9	0.1	NA	Skin snip	4	No	Recent (>=2012)			0-<10%
4152	Koffi-Ferme	5	TOGO	107	KOUMONGOU/OTI-PENDJARI	No	1977	2007	30	Oti	3	III E	66	Ogou	17	Plateaux	2608	KONIGBO	7.73	1.25	2010	316	NA	130	0	0	0	0	NA	Skin snip	4	No	Not considered in mapping			0-<10%
4152	Koffi-Ferme	5	TOGO	107	KOUMONGOU/OTI-PENDJARI	No	1977	2007	30	Oti	3	III E	66	Ogou	17	Plateaux	2608	KONIGBO	7.73	1.25	2005	208	NA	152	8	5.26	5.7	0.07	NA	Skin snip	4	No	Not considered in mapping			0-<10%
4152	NA	5	TOGO	107	KOUMONGOU/OTI-PENDJARI	Yes	1977	2007	30	Oti	3	III E	69	Oti	18	Savanes	1712	KOUMONGOU	10.15	0.62	2014	NA	NA	56	3	5.36	5.36	NA	NA	Skin snip	2	No	Recent (>=2012)			0-<10%
4152	NA	5	TOGO	107	KOUMONGOU/OTI-PENDJARI	Yes	1977	2007	30	Oti	3	III E	69	Oti	18	Savanes	1712	KOUMONGOU	10.15	0.62	2002	NA	NA	266	18	6.77	6.77	NA	NA	Skin snip	3	No	End Phase OCP (1999-2004)			0-<10%
4152	NA	5	TOGO	107	KOUMONGOU/OTI-PENDJARI	Yes	1977	2007	30	Oti	3	III E	69	Oti	18	Savanes	1712	KOUMONGOU	10.15	0.62	2005	NA	NA	140	8	5.71	5.71	NA	NA	Skin snip	3	No	Not considered in mapping			0-<10%
5940	Koida	5	TOGO	136	KPAZA KOUE	Yes	1988	2007	19	Kpaza	9	SUD	46	Sotouboua	14	Centrale	NA9	NA	8.41	0.38	2006	NA	NA	209	46	22.01	20	0.33	NA	Skin snip	4	No	Not considered in mapping			>=10 - <30%
5940	Koida	5	TOGO	136	KPAZA KOUE	Yes	1988	2007	19	Kpaza	9	SUD	46	Sotouboua	14	Centrale	NA	BOULOHOU	8.41	0.38	2012	467	NA	253	11	4.35	3.8	0.05	NA	Skin snip	4	No	Recent (>=2012)			0-<10%
5940	Koida	5	TOGO	136	KPAZA KOUE	Yes	1988	2007	19	Kpaza	9	SUD	46	Sotouboua	14	Centrale	NA	BOULOHOU	8.41	0.38	2015	449	NA	240	14	5.83	4.2	0.09	NA	Skin snip	4	No	Recent (>=2012)			0-<10%
5940	Koida	5	TOGO	136	KPAZA KOUE	Yes	1988	2007	19	Kpaza	9	SUD	46	Sotouboua	14	Centrale	NA9	NA	8.41	0.38	2009	440	NA	118	7	5.93	0.05	0.01	NA	Skin snip	4	No	Not considered in mapping			0-<10%
5940	Koida	5	TOGO	136	KPAZA KOUE	Yes	1988	2007	19	Kpaza	9	SUD	46	Sotouboua	14	Centrale	NA9	NA	8.41	0.38	2003	438	NA	260	41	15.77	19.2	0.2	NA	Skin snip	4	No	End Phase OCP (1999-2004)			>=10 - <30%
5940	Koida	5	TOGO	136	KPAZA KOUE	Yes	1988	2007	19	Kpaza	9	SUD	46	Sotouboua	14	Centrale	NA9	NA	8.41	0.38	2000	380	NA	264	51	19.32	19.8	0.63	NA	Skin snip	4	No	End Phase OCP (1999-2004)			>=10 - <30%
5940	Koida	5	TOGO	136	MO-PENJARI	Yes	1977	2007	30	Mô (Pendjari)	9	SUD	46	Sotouboua	14	Centrale	NA9	NA	8.86	0.61	2003	NA	NA	249	41	16.47	16.47	NA	NA	Skin snip	3	No	End Phase OCP (1999-2004)			>=10 - <30%
5940	Koida	5	TOGO	136	MO-PENJARI	Yes	1977	2007	30	Mô (Pendjari)	9	SUD	46	Sotouboua	14	Centrale	NA9	NA	8.86	0.61	2006	NA	NA	194	44	22.68	22.68	NA	NA	Skin snip	3	No	Not considered in mapping			>=10 - <30%
5940	Koida	5	TOGO	136	MO-PENJARI	Yes	1977	2007	30	Mô (Pendjari)	9	SUD	46	Sotouboua	14	Centrale	NA9	NA	8.86	0.61	2009	NA	NA	180	7	3.89	3.89	NA	NA	Skin snip	3	No	Not considered in mapping			0-<10%
302	Kokote	5	TOGO	95	MONO	No	1989	2002	25	Mono (Mono)	9	SUD	61	Est-Mono	17	Plateaux	2603	KPESSI	8.01	1.14	1990	191	177	163	92	56.44	61.2	14.84	1.1	Skin snip	15	No	Not considered in mapping			>=30 - <60%
302	Kokote	5	TOGO	95	MONO	No	1989	2002	25	Mono (Mono)	9	SUD	61	Est-Mono	17	Plateaux	2603	KPESSI	8.01	1.14	2000	302	297	185	4	2.16	2.5	0.09	0.3	Skin snip	15	No	End Phase OCP (1999-2004)			0-<10%
302	Kokote	5	TOGO	95	MONO	No	1989	2002	25	Mono (Mono)	9	SUD	61	Est-Mono	17	Plateaux	2603	KPESSI	8.01	1.14	1977	149	143	135	103	76.3	77.9	53.19	0.9	Skin snip	15	Yes	Pre-control			>=60 - <80%
302	Kokote	5	TOGO	95	MONO	No	1989	2002	25	Mono (Mono)	9	SUD	61	Est-Mono	17	Plateaux	2603	KPESSI	8.01	1.14	2007	NA	NA	183	0	0	NA	NA	NA	Skin snip	3	No	Not considered in mapping			0-<10%
302	Kokote	5	TOGO	95	MONO	No	1989	2002	25	Mono (Mono)	9	SUD	61	Est-Mono	17	Plateaux	2603	KPESSI	8.01	1.14	2014	NA	NA	51	0	0	NA	NA	NA	Skin snip	2	No	Recent (>=2012)			0-<10%
302	Kokote	5	TOGO	95	MONO	No	1989	2002	25	Mono (Mono)	9	SUD	61	Est-Mono	17	Plateaux	NA	GNAMASSILA	8.01	1.14	2014	387	NA	253	1	0.4	0.5	0.01	NA	Skin snip	4	No	Recent (>=2012)			0-<10%
5203	NA	5	TOGO	39	OTI-PENDJARI	Yes	1977	2007	30	Oti	3	III E	69	Oti	18	Savanes	1704	MANGO BARRAGE	10.3	0.4	2000	151	150	128	10	7.81	7.7	0.22	0.6	Skin snip	15	No	End Phase OCP (1999-2004)			0-<10%
5203	NA	5	TOGO	39	OTI-PENDJARI	Yes	1977	2007	30	Oti	3	III E	69	Oti	18	Savanes	1704	MANGO BARRAGE	10.3	0.4	1994	207	193	81	4	4.94	3.8	0.18	0.7	Skin snip	15	No	Not considered in mapping			0-<10%
5203	NA	5	TOGO	39	OTI-PENDJARI	Yes	1977	2007	30	Oti	3	III E	69	Oti	18	Savanes	1704	MANGO BARRAGE	10.3	0.4	1990	408	390	352	18	5.11	7.6	0.19	NA	Skin snip	15	No	Not considered in mapping			0-<10%
5203	NA	5	TOGO	39	OTI-PENDJARI	Yes	1977	2007	30	Oti	3	III E	69	Oti	18	Savanes	1704	MANGO BARRAGE	10.3	0.4	1992	310	231	178	8	4.49	5.7	0.13	NA	Skin snip	15	No	Not considered in mapping			0-<10%
5203	NA	5	TOGO	39	OTI-PENDJARI	Yes	1977	2007	30	Oti	3	III E	69	Oti	18	Savanes	1704	MANGO BARRAGE	10.3	0.4	2006	NA	NA	126	1	0.79	0.79	NA	NA	Skin snip	3	No	Not considered in mapping			0-<10%
5203	NA	5	TOGO	39	OTI-PENDJARI	Yes	1977	2007	30	Oti	3	III E	69	Oti	18	Savanes	1704	MANGO BARRAGE	10.3	0.4	2006	NA	NA	126	0	0	0	0	NA	Skin snip	4	No	Not considered in mapping			0-<10%
305	Kokpli	5	TOGO	96	KRA/MONO	No	1977	2007	30	Mono (Kra)	9	SUD	62	Haho	17	Plateaux	2632	ADEDAKOPE	7.15	1.28	1977	263	262	244	169	69.26	76	24.46	1.1	Skin snip	15	Yes	Pre-control			>=60 - <80%
305	Kokpli	5	TOGO	96	KRA/MONO	No	1977	2007	30	Mono (Kra)	9	SUD	62	Haho	17	Plateaux	2632	ADEDAKOPE	7.15	1.28	2002	NA	NA	241	0	0	NA	NA	NA	Skin snip	3	No	End Phase OCP (1999-2004)			0-<10%
305	Kokpli	5	TOGO	96	KRA/MONO	No	1977	2007	30	Mono (Kra)	9	SUD	62	Haho	17	Plateaux	2632	ADEDAKOPE	7.15	1.28	2006	NA	NA	210	2	0.95	0.95	NA	NA	Skin snip	3	No	Not considered in mapping			0-<10%
NA	Kome	5	TOGO	96	KRA/MONO	No	1977	2007	30	Mono (Kra)	9	SUD	62	Haho	17	Plateaux	NA	HUILÉHOÉ	7.15	1.26	2013	396	NA	357	0	0	0	0	NA	Skin snip	4	No	Recent (>=2012)			0-<10%
5392	Konfouh + Diab	5	TOGO	39	OTI-PENDJARI	Yes	1977	2007	30	Oti	3	III E	51	Dankpen	15	Kara	1603	KANDJO	9.46	0.26	1992	173	173	169	11	6.51	13.3	0.28	0.1	Skin snip	15	No	Not considered in mapping			0-<10%
5392	Konfouh + Diab	5	TOGO	39	OTI-PENDJARI	Yes	1977	2007	30	Oti	3	III E	51	Dankpen	15	Kara	1603	KANDJO	9.46	0.26	2007	NA	NA	263	3	1.14	1.14	NA	NA	Skin snip	3	No	Not considered in mapping			0-<10%
5392	Konfouh + Diab	5	TOGO	39	OTI-PENDJARI	Yes	1977	2007	30	Oti	3	III E	51	Dankpen	15	Kara	1603	KANDJO	9.28	0.16	2001	275	NA	218	1	0.46	0.7	0.01	NA	Skin snip	4	No	End Phase OCP (1999-2004)			0-<10%
5392	Konfouh + Diab	5	TOGO	39	OTI-PENDJARI	Yes	1977	2007	30	Oti	3	III E	51	Dankpen	15	Kara	1603	KANDJO	9.28	0.16	2007	250	NA	169	1	0.59	0.4	0.05	NA	Skin snip	4	No	Not considered in mapping			0-<10%
5392	Konfouh + Diab	5	TOGO	39	OTI-PENDJARI	Yes	1977	2007	30	Oti	3	III E	51	Dankpen	15	Kara	1603	KANDJO	9.28	0.16	2007	139	NA	109	3	2.75	3	0.03	NA	Skin snip	4	No	Not considered in mapping			0-<10%
5392	Konfouh + Diab	5	TOGO	39	OTI-PENDJARI	Yes	1977	2007	30	Oti	3	III E	51	Dankpen	15	Kara	NA	POSSAO	9.28	0.16	2010	122	NA	91	0	0	0	0	NA	Skin snip	4	No	Not considered in mapping			0-<10%
5392	Konfouh + Diab	5	TOGO	39	OTI-PENDJARI	Yes	1977	2007	30	Oti	3	III E	51	Dankpen	15	Kara	NA	POSSAO	9.28	0.16	2014	113	NA	90	0	0	0	0	NA	Skin snip	4	No	Recent (>=2012)			0-<10%
30	Konigbo	5	TOGO	12	ANIE/MONO	No	1989	2002	25	Mono (Anié)	9	SUD	66	Ogou	17	Plateaux	NA	ANIÉ	7.53	1.04	2012	659	NA	342	0	0	0	0	NA	Skin snip	4	No	Recent (>=2012)			0-<10%
30	Konigbo	5	TOGO	12	ANIE/MONO	No	1989	2002	25	Mono (Anié)	9	SUD	66	Ogou	17	Plateaux	2634	AKABA	7.88	1.06	1987	194	169	158	107	67.72	69.8	36.47	3.6	Skin snip	15	Yes	Pre-control			>=60 - <80%
30	Konigbo	5	TOGO	12	ANIE/MONO	No	1989	2002	25	Mono (Anié)	9	SUD	66	Ogou	17	Plateaux	2634	AKABA	7.88	1.06	1990	237	208	167	83	49.7	58.8	11.51	0.3	Skin snip	15	No	Not considered in mapping			>=30 - <60%
30	Konigbo	5	TOGO	12	ANIE/MONO	No	1989	2002	25	Mono (Anié)	9	SUD	66	Ogou	17	Plateaux	2634	AKABA	7.88	1.06	2001	461	445	370	14	3.78	4.1	0.07	0.4	Skin snip	15	No	End Phase OCP (1999-2004)			0-<10%
30	Konigbo	5	TOGO	12	ANIE/MONO	No	1989	2002	25	Mono (Anié)	9	SUD	66	Ogou	17	Plateaux	2634	AKABA	7.88	1.06	1980	172	155	152	101	66.45	73.4	24.58	3	Skin snip	15	Yes	Pre-control			>=60 - <80%
30	Konigbo	5	TOGO	12	ANIE/MONO	No	1989	2002	25	Mono (Anié)	9	SUD	66	Ogou	17	Plateaux	2634	AKABA	7.88	1.06	2005	NA	NA	287	3	1.05	1.05	NA	NA	Skin snip	3	No	Not considered in mapping			0-<10%
5197	Konta	5	TOGO	95	MONO	No	1989	2002	25	Mono (Mono)	9	SUD	61	Est-Mono	17	Plateaux	2603	KPESSI	NA	NA	1990	279	256	247	108	43.72	57.6	12.12	1.1	Skin snip	15	No	Not considered in mapping			>=30 - <60%
5197	Konta	5	TOGO	95	MONO	No	1989	2002	25	Mono (Mono)	9	SUD	61	Est-Mono	17	Plateaux	2603	KPESSI	NA	NA	2000	286	285	184	3	1.63	1.6	0.07	0.4	Skin snip	15	No	End Phase OCP (1999-2004)			0-<10%
5197	Konta	5	TOGO	95	MONO	No	1989	2002	25	Mono (Mono)	9	SUD	61	Est-Mono	17	Plateaux	2603	KPESSI	NA	NA	2002	NA	NA	210	85	40.48	40.48	NA	NA	Skin snip	3	No	End Phase OCP (1999-2004)			>=30 - <60%
5197	Konta	5	TOGO	95	MONO	No	1989	2002	25	Mono (Mono)	9	SUD	61	Est-Mono	17	Plateaux	2603	KPESSI	NA	NA	2007	NA	NA	123	0	0	NA	NA	NA	Skin snip	3	No	Not considered in mapping			0-<10%
NA	Konta+Agbatehi	5	TOGO	158	SIO (ZIO)	No	1988	2002	25	Sio	9	SUD	1	Avé	16	Maritime	NA	TOVÉGAN	6.58	0.97	2012	232	NA	211	5	2.37	2.2	0.05	NA	Skin snip	4	No	Recent (>=2012)			0-<10%
4144	Koudjoukada	5	TOGO	45	KARA	Yes	1977	2007	30	Oti	3	III E	54	Kozah	15	Kara	NA	NA	NA	NA	2002	321	NA	258	0	0	0	0	NA	Skin snip	4	No	End Phase OCP (1999-2004)			0-<10%
4144	Koudjoukada	5	TOGO	45	KARA	Yes	1977	2007	30	Oti	3	III E	NA	NA	15	Kara	NA	NA	NA	NA	2002	NA	NA	258	0	0	NA	NA	NA	Skin snip	3	No	End Phase OCP (1999-2004)			0-<10%
4144	Koudjoukada	5	TOGO	45	KARA	Yes	1977	2007	30	Oti	3	III E	NA	NA	15	Kara	NA	NA	NA	NA	2005	NA	NA	111	0	0	NA	NA	NA	Skin snip	3	No	Not considered in mapping			0-<10%
NA	Koukoumbou	5	TOGO	39	OTI-PENDJARI	Yes	1977	2007	30	Oti	3	III E	69	Oti	18	Savanes	1715	PANSENI	10.314	0.4	2015	NA	NA	57	3	5.26	NA	NA	NA	Skin snip	5	No	Recent (>=2012)			0-<10%
NA	NA	5	TOGO	39	OTI-PENDJARI	Yes	1977	2007	30	Oti	3	III E	69	Oti	18	Savanes	NA	NA	10.18	0.24	2008	165	NA	112	2	1.79	2	0	NA	Skin snip	4	No	Not considered in mapping			0-<10%
NA	NA	5	TOGO	39	OTI-PENDJARI	Yes	1977	2007	30	Oti	3	III E	69	Oti	18	Savanes	NA	POLY-MANGO	10.18	0.24	2015	101	NA	82	3	3.66	3.3	0.03	NA	Skin snip	4	No	Recent (>=2012)			0-<10%
NA	NA	5	TOGO	#N/A	VOLTA	Yes	#N/A	2007	NA	NA	3	III E	69	Oti	18	Savanes	NA	MANGO	10.18	0.24	2012	156	NA	101	2	1.98	3.3	0.46	NA	Skin snip	4	No	Recent (>=2012)			0-<10%
4156	Koutougou Solla	5	TOGO	49	KERAN	Yes	1977	2007	30	Kéran	3	III E	53	Kéran	15	Kara	NA	TCHITCHIRA	9.879	1.348	2005	NA	NA	128	23	17.97	17.97	NA	NA	Skin snip	3	No	Not considered in mapping			>=10 - <30%
4156	Koutougou Solla	5	TOGO	49	KERAN	Yes	1977	2007	30	Kéran	3	III E	53	Kéran	15	Kara	NA	TCHITCHIRA	9.879	1.348	2015	NA	NA	81	11	13.58	NA	NA	NA	Skin snip	5	No	Recent (>=2012)			>=10 - <30%
5765	NA	5	TOGO	39	OTI-PENDJARI	Yes	1977	2007	30	Oti	3	III E	69	Oti	18	Savanes	1714	YEGOU	NA	NA	1997	95	94	87	8	9.2	9.5	0.43	0	Skin snip	15	No	Not considered in mapping			>=10 - <30%
5765	NA	5	TOGO	39	OTI-PENDJARI	Yes	1977	2007	30	Oti	3	III E	69	Oti	18	Savanes	1714	YEGOU	NA	NA	2000	57	53	45	4	8.89	18.9	0.22	0	Skin snip	15	No	End Phase OCP (1999-2004)			0-<10%
5765	NA	5	TOGO	39	OTI-PENDJARI	Yes	1977	2007	30	Oti	3	III E	69	Oti	18	Savanes	NA	TCHAMONGA	10.57	0.7	2011	96	NA	64	0	0	0	0	NA	Skin snip	4	No	Not considered in mapping			0-<10%
5765	NA	5	TOGO	39	OTI-PENDJARI	Yes	1977	2007	30	Oti	3	III E	69	Oti	18	Savanes	1714	YEGOU	10.57	0.7	2003	63	NA	56	1	1.79	1.79	0.02	NA	Skin snip	4	No	End Phase OCP (1999-2004)			0-<10%
5173	Koulan-Centre	5	TOGO	12	ANIE/MONO	No	1989	2002	25	Mono (Anié)	9	SUD	45	Blitta	14	Centrale	2610	AOU LOSSO	8.58	1.08	1992	225	194	135	60	44.44	40.1	3.21	0	Skin snip	15	No	Not considered in mapping			>=30 - <60%
5173	Koulan-Centre	5	TOGO	12	ANIE/MONO	No	1989	2002	25	Mono (Anié)	9	SUD	45	Blitta	14	Centrale	2610	AOU LOSSO	8.58	1.08	1990	255	252	230	83	36.09	41.6	3.27	NA	Skin snip	15	No	Not considered in mapping			>=30 - <60%
5173	Koulan-Centre	5	TOGO	12	ANIE/MONO	No	1989	2002	25	Mono (Anié)	9	SUD	45	Blitta	14	Centrale	NA	KOULAN	8.02	1.06	2014	324	NA	194	0	0	0	0	NA	Skin snip	4	No	Recent (>=2012)			0-<10%
5173	Koulan-Centre	5	TOGO	12	ANIE/MONO	No	1989	2002	25	Mono (Anié)	9	SUD	45	Blitta	14	Centrale	2610	AOU LOSSO	8.58	1.08	2001	277	NA	221	2	0.9	1.4	0.03	NA	Skin snip	4	No	End Phase OCP (1999-2004)			0-<10%
6023	Koulwere	5	TOGO	45	KARA	Yes	1977	2007	30	Oti	3	III E	52	Doufelgou	15	Kara	NA	TCHORÉ	9.49	0.68	2011	324	NA	266	5	1.88	1.8	0.01	NA	Skin snip	4	No	Not considered in mapping			0-<10%
6023	Koulwere	5	TOGO	45	KARA	Yes	1977	2007	30	Oti	3	III E	52	Doufelgou	15	Kara	NA	TCHORÉ	9.49	0.68	2005	287	NA	150	20	13.33	17.3	0.21	NA	Skin snip	4	No	Not considered in mapping			>=10 - <30%
6023	Koulwere	5	TOGO	45	KARA	Yes	1977	2007	30	Oti	3	III E	52	Doufelgou	15	Kara	NA	TCHORÉ	9.49	0.68	2015	264	NA	175	3	1.71	1.3	0.02	NA	Skin snip	4	No	Recent (>=2012)			0-<10%
6023	NA	5	TOGO	39	OTI-PENDJARI	Yes	1977	2007	30	Oti	3	III E	69	Oti	18	Savanes	1714	YEGOU	10.57	0.7	2005	NA	NA	150	20	13.33	13.33	NA	NA	Skin snip	3	No	Not considered in mapping			>=10 - <30%
71	Kouma-Kunda	5	TOGO	17	DEVEHO	No	1989	2002	25	Todzie (Aka, Dévého)	9	SUD	63	Kloto	17	Plateaux	2511	WEGBE	6.96	0.58	2014	NA	NA	56	2	3.57	3.57	NA	NA	Skin snip	2	No	Recent (>=2012)			0-<10%
71	Kouma-Kunda	5	TOGO	17	DEVEHO	No	1989	2002	25	Todzie (Aka, Dévého)	9	SUD	63	Kloto	17	Plateaux	2511	WEGBE	6.96	0.58	1980	237	225	221	74	33.48	40.5	2.17	0	Skin snip	15	Yes	Pre-control			>=30 - <60%
71	Kouma-Kunda	5	TOGO	17	DEVEHO	No	1989	2002	25	Todzie (Aka, Dévého)	9	SUD	63	Kloto	17	Plateaux	NA	KOUMAKONDA	6.95	0.58	2014	214	NA	151	1	0.66	0.5	0.07	NA	Skin snip	4	No	Recent (>=2012)			0-<10%
5558	Koumasse	5	TOGO	290	TODJE	No	1988	2002	60	Todzie (Aka, Dévého)	9	SUD	58	Agou	17	Plateaux	2626	KATI	6.75	0.68	1995	332	332	271	9	3.32	3.3	0.08	0.8	Skin snip	15	No	Not considered in mapping			0-<10%
5558	Koumasse	5	TOGO	290	TODJE	No	1988	2002	60	Todzie (Aka, Dévého)	9	SUD	58	Agou	17	Plateaux	NA	AGOTIMÉ ADAMÉ	6.74	0.68	2012	426	NA	177	0	0	0	0	NA	Skin snip	4	No	Recent (>=2012)			0-<10%
5558	Koumasse	5	TOGO	290	TODJE	No	1988	2002	60	Todzie (Aka, Dévého)	9	SUD	58	Agou	17	Plateaux	2626	KATI	6.74	0.68	2001	352	NA	235	6	2.55	2.6	0.08	NA	Skin snip	4	No	End Phase OCP (1999-2004)			0-<10%
144	Koundjouare	5	TOGO	51	BIANKOURI/WHITE VOLTA	Yes	1976	2007	42	Biankouri	3	III E	68	Kpendjal	18	Savanes	1701	MANDOURI	10.93	0.65	1993	1267	1242	158	1	0.63	0.4	0.02	0.2	Skin snip	15	No	Not considered in mapping			0-<10%
144	Koundjouare	5	TOGO	51	BIANKOURI/WHITE VOLTA	Yes	1976	2007	42	Biankouri	3	III E	68	Kpendjal	18	Savanes	1701	MANDOURI	10.93	0.65	1989	1154	1050	262	5	1.91	2.7	0.08	0.3	Skin snip	15	No	Not considered in mapping			0-<10%
144	Koundjouare	5	TOGO	51	BIANKOURI/WHITE VOLTA	Yes	1976	2007	42	Biankouri	3	III E	68	Kpendjal	18	Savanes	1701	MANDOURI	10.93	0.65	1996	1332	1292	285	0	0	0	0	0.2	Skin snip	15	No	Not considered in mapping			0-<10%
144	Koundjouare	5	TOGO	51	BIANKOURI/WHITE VOLTA	Yes	1976	2007	42	Biankouri	3	III E	68	Kpendjal	18	Savanes	1701	MANDOURI	10.93	0.65	1982	1120	920	454	125	27.53	40.1	5.63	0.4	Skin snip	15	No	Not considered in mapping			>=10 - <30%
144	Koundjouare	5	TOGO	51	BIANKOURI/WHITE VOLTA	Yes	1976	2007	42	Biankouri	3	III E	68	Kpendjal	18	Savanes	1701	MANDOURI	10.93	0.65	1980	1079	983	680	254	37.35	51.4	12.36	0.6	Skin snip	15	No	Not considered in mapping			>=30 - <60%
144	Koundjouare	5	TOGO	51	BIANKOURI/WHITE VOLTA	Yes	1976	2007	42	Biankouri	3	III E	68	Kpendjal	18	Savanes	1701	MANDOURI	10.93	0.65	1977	990	967	760	497	65.39	77.4	21.37	0.2	Skin snip	15	No	Not considered in mapping			>=60 - <80%
144	Koundjouare	5	TOGO	51	BIANKOURI/WHITE VOLTA	Yes	1976	2007	42	Biankouri	3	III E	68	Kpendjal	18	Savanes	1701	MANDOURI	10.93	0.65	1986	1180	1039	528	63	11.93	17.8	0.97	0.4	Skin snip	15	No	Not considered in mapping			>=10 - <30%
144	Koundjouare	5	TOGO	51	BIANKOURI/WHITE VOLTA	Yes	1976	2007	NA	Biankouri	3	III E	68	Kpendjal	18	Savanes	1701	MANDOURI	10.93	0.65	2001	273	NA	171	1	0.58	1.6	0.04	NA	Skin snip	4	No	End Phase OCP (1999-2004)			0-<10%
5626	Kounkoumboule	5	TOGO	45	KARA	Yes	1977	2007	30	Oti	3	III E	51	Dankpen	15	Kara	1804	TAPOUNDE	10.05	1.03	2000	208	199	177	0	0	0	0	0.2	Skin snip	15	No	End Phase OCP (1999-2004)			0-<10%
5626	Kounkoumboule	5	TOGO	45	KARA	Yes	1977	2007	30	Oti	3	III E	51	Dankpen	15	Kara	1804	TAPOUNDE	10.05	1.03	1996	175	175	159	0	0	0	0	NA	Skin snip	15	No	Not considered in mapping			0-<10%
NA	Koutantagou	5	TOGO	49	KERAN	Yes	1977	2007	30	Kéran	3	III E	53	Kéran	15	Kara	NA	TAPOUNTÉ	9.93	0.98	2012	150	NA	105	3	2.86	2.5	0.04	NA	Skin snip	4	No	Recent (>=2012)			0-<10%
NA	Koutantagou	5	TOGO	49	KERAN	Yes	1977	2007	30	Kéran	3	III E	53	Kéran	15	Kara	NA	TAPOUNTÉ	9.93	0.98	2015	56	NA	54	1	1.85	1.4	0.01	NA	Skin snip	4	No	Recent (>=2012)			0-<10%
5389	Koutantagou &Tapount	5	TOGO	49	KERAN	Yes	1977	2007	30	Kéran	3	III E	53	Kéran	15	Kara	1804	TAPOUNDE	10.05	1.23	2000	368	365	289	73	25.26	24.6	0.7	0.4	Skin snip	15	No	End Phase OCP (1999-2004)			>=10 - <30%
5389	Koutantagou &Tapount	5	TOGO	49	KERAN	Yes	1977	2007	30	Kéran	3	III E	53	Kéran	15	Kara	1804	TAPOUNDE	10.05	1.23	1992	104	104	100	21	21	30.5	2.44	NA	Skin snip	15	No	Not considered in mapping			>=10 - <30%
5389	Koutantagou &Tapount	5	TOGO	49	KERAN	Yes	1977	2007	30	Kéran	3	III E	53	Kéran	15	Kara	1804	TAPOUNDE	10.05	1.23	1995	101	98	93	43	46.24	48.6	3.91	NA	Skin snip	15	No	Not considered in mapping			>=30 - <60%
5389	Koutantagou &Tapount	5	TOGO	49	KERAN	Yes	1977	2007	30	Kéran	3	III E	53	Kéran	15	Kara	1804	TAPOUNDE	10.05	1.23	2004	NA	NA	133	10	7.52	7.52	NA	NA	Skin snip	3	No	Not considered in mapping			0-<10%
5389	Koutantagou &Tapount	5	TOGO	49	KERAN	Yes	1977	2007	30	Kéran	3	III E	53	Kéran	15	Kara	1804	TAPOUNDE	10.05	1.23	2007	NA	NA	180	1	0.56	0.56	NA	NA	Skin snip	3	No	Not considered in mapping			0-<10%
5389	Koutantagou &Tapount	5	TOGO	39	OTI-PENDJARI	Yes	1977	2007	30	Oti	3	III E	53	Kéran	15	Kara	1804	TAPOUNDE	10.05	1.23	2004	339	NA	138	11	7.97	7.4	0.08	NA	Skin snip	4	No	Not considered in mapping			0-<10%
4156	Koutougou Solla	5	TOGO	49	KERAN	Yes	1977	2007	30	Kéran	3	III E	53	Kéran	15	Kara	1805	TIPAOTI	8.56	1.19	2005	278	NA	128	19	14.84	15.1	0.12	NA	Skin snip	4	No	Not considered in mapping			>=10 - <30%
4156	Koutougou Solla	5	TOGO	49	KERAN	Yes	1977	2007	30	Kéran	3	III E	53	Kéran	15	Kara	NA	KOUTOUGOU	8.56	1.19	2012	220	NA	54	7	12.96	10.1	0.27	NA	Skin snip	4	No	Recent (>=2012)			>=10 - <30%
4156	Koutougou Solla	5	TOGO	49	KERAN	Yes	1977	2007	30	Kéran	3	III E	53	Kéran	15	Kara	1805	TIPAOTI	8.56	1.19	2008	181	NA	106	0	0	0	0	NA	Skin snip	4	No	Not considered in mapping			0-<10%
4156	Koutougou Solla	5	TOGO	49	KERAN	Yes	1977	2007	30	Kéran	3	III E	53	Kéran	15	Kara	1805	TIPAOTI	8.56	1.19	2000	151	NA	91	38	41.76	39.5	1.22	NA	Skin snip	4	No	End Phase OCP (1999-2004)			>=30 - <60%
4156	Koutougou Solla	5	TOGO	49	KERAN	Yes	1977	2007	30	Kéran	3	III E	53	Kéran	15	Kara	NA	KOUTOUGOU	8.56	1.19	2015	150	NA	92	12	13.04	12.2	0.07	NA	Skin snip	4	No	Recent (>=2012)			>=10 - <30%
4156	Koutougou Solla	5	TOGO	49	KERAN	Yes	1977	2007	30	Kéran	3	III E	53	Kéran	15	Kara	1805	TIPAOTI	8.56	1.19	1995	134	NA	113	71	62.83	57.1	8.56	NA	Skin snip	4	No	Not considered in mapping			>=60 - <80%
4156	Koutougou Solla	5	TOGO	49	KERAN	Yes	1977	2007	30	Kéran	3	III E	53	Kéran	15	Kara	1805	TIPAOTI	8.56	1.19	1992	59	NA	57	17	29.82	26.2	1.18	NA	Skin snip	4	No	Not considered in mapping			>=30 - <60%
4156	Koutougou Solla	5	TOGO	49	KERAN	Yes	1977	2007	30	Kéran	3	III E	53	Kéran	15	Kara	1805	TIPAOTI	8.56	1.19	2002	42	NA	42	10	23.81	11	0.3	NA	Skin snip	4	No	End Phase OCP (1999-2004)			>=10 - <30%
NA	Kpagbazibiyo	5	TOGO	45	KARA	Yes	1977	2007	30	Oti	3	III E	54	Kozah	15	Kara	NA	AWANDJÉLO	10.1857	0.985117	2014	299	NA	250	0	0	0	0	NA	Skin snip	4	No	Recent (>=2012)			0-<10%
NA	Kpakparassou+Ngobo	5	TOGO	120	ASUKAWKAW	No	1988	2002	19	Asukawkaw	9	SUD	45	Blitta	14	Centrale	2620	ASSOUKOKO	8.01	0.64	2013	232	NA	197	0	0	0	0	NA	Skin snip	4	No	Recent (>=2012)			0-<10%
4141	Kpamboure	5	TOGO	144	AMOU/MONO	Yes	1989	2007	25	Mono	9	SUD	46	Sotouboua	14	Centrale	NA	NA	8.76	0.99	2002	418	NA	308	10	3.25	3.1	0.14	NA	Skin snip	4	No	End Phase OCP (1999-2004)			0-<10%
4141	Kpamboure	5	TOGO	24	Amou/Mono	No	1989	2002	25	Mono (Amou)	9	SUD			17	Plateaux	NA	NA	NA	NA	2002	NA	NA	308	10	3.25	3.25	NA	NA	Skin snip	3	No	End Phase OCP (1999-2004)			0-<10%
5632	Kpangbassibiyo	5	TOGO	45	KARA	Yes	1977	2007	30	Oti	3	III E	54	Kozah	15	Kara	1630	KPAYANDO	9.4	1.16	1996	274	274	252	37	14.68	19	0.4	0.2	Skin snip	15	No	Not considered in mapping			>=10 - <30%
5632	Kpangbassibiyo	5	TOGO	45	KARA	Yes	1977	2007	30	Oti	3	III E	54	Kozah	15	Kara	1630	KPAYANDO	9.4	1.17	2001	345	NA	261	0	0	0	0	NA	Skin snip	4	No	End Phase OCP (1999-2004)			0-<10%
NA	Kpantiiyagou	5	TOGO	49	KERAN	Yes	1977	2007	30	Kéran	3	III E	53	Kéran	15	Kara	NA	TCHITCHIRA	9.981	1.1559	2015	NA	NA	181	14	7.73	NA	NA	NA	Skin snip	5	No	Recent (>=2012)			0-<10%
NA	Kpantiyagou	5	TOGO	49	KERAN	Yes	1977	2007	30	Kéran	3	III E	53	Kéran	15	Kara	NA	POLY-KANTÈ	9.99	1.11	2005	399	NA	192	41	21.35	23	0.21	NA	Skin snip	4	No	Not considered in mapping			>=10 - <30%
NA	Kpantiyakou	5	TOGO	49	KERAN	Yes	1977	2007	30	Kéran	3	III E	53	Kéran	15	Kara	NA	POLY-KANTÈ	9.99	1.11	2012	561	NA	153	19	12.42	10.9	0.21	NA	Skin snip	4	No	Recent (>=2012)			>=10 - <30%
NA	Kpantiyakou	5	TOGO	49	KERAN	Yes	1977	2007	30	Kéran	3	III E	53	Kéran	15	Kara	NA	POLY-KANTÈ	9.99	1.11	2015	355	NA	202	14	6.93	8	0.06	NA	Skin snip	4	No	Recent (>=2012)			0-<10%
NA	Kpantiyakou	5	TOGO	49	KERAN	Yes	1977	2007	30	Kéran	3	III E	53	Kéran	15	Kara	NA	POLY-KANTÈ	9.99	1.11	2002	336	NA	288	104	36.11	37.7	2.07	NA	Skin snip	4	No	End Phase OCP (1999-2004)			>=30 - <60%
NA	Kpantyakou	5	TOGO	49	KERAN	Yes	1977	2007	30	Kéran	3	III E	53	Kéran	15	Kara	NA	POLY-KANTÈ	9.99	1.11	2008	423	NA	190	6	3.16	3.1	0	NA	Skin snip	4	No	Not considered in mapping			0-<10%
NA	Kpati Kope	5	TOGO	25	AMOU/MONO	No	1989	2002	25	Mono	9	SUD	59	Amou	17	Plateaux	NA	AVÉDZÉ	7.23	1.07	2011	287	NA	247	20	8.1	8.7	0.27	NA	Skin snip	4	No	Not considered in mapping			0-<10%
NA	Kpati Kope	5	TOGO	25	AMOU/MONO	No	1989	2002	25	Mono	9	SUD	59	Amou	17	Plateaux	NA	AVÉDZÉ	7.23	1.07	2013	269	NA	128	9	7.03	5.8	0.13	NA	Skin snip	4	No	Recent (>=2012)			0-<10%
5166	Kpawa	5	TOGO	12	ANIE/MONO	No	1989	2002	25	Mono (Anié)	9	SUD	45	Blitta	14	Centrale	2607	PAGALA	8.19994	0.68788	1996	363	320	249	40	16.06	17	0.59	0.7	Skin snip	15	No	Not considered in mapping			>=10 - <30%
5166	Kpawa	5	TOGO	12	ANIE/MONO	No	1989	2002	25	Mono (Anié)	9	SUD	45	Blitta	14	Centrale	2607	PAGALA	8.19994	0.68788	1990	330	318	313	192	61.34	69.6	21.63	NA	Skin snip	15	No	Not considered in mapping			>=60 - <80%
5166	Kpawa	5	TOGO	12	ANIE/MONO	No	1989	2002	25	Mono (Anié)	9	SUD	45	Blitta	14	Centrale	2607	PAGALA	8.19994	0.68788	2007	NA	NA	136	2	1.47	1.47	NA	NA	Skin snip	3	No	Not considered in mapping			0-<10%
5166	Kpawa	5	TOGO	12	ANIE/MONO	No	1989	2002	25	Mono (Anié)	9	SUD	45	Blitta	14	Centrale	2607	PAGALA	8.19994	0.68788	2013	NA	NA	282	0	0	NA	NA	NA	Skin snip	3	No	Recent (>=2012)			0-<10%
5166	Kpawa	5	TOGO	12	ANIE/MONO	No	1989	2002	25	Mono (Anié)	9	SUD	45	Blitta	14	Centrale	2607	PAGALA	8.37	0.95	2007	776	NA	135	2	1.48	1.6	0.07	NA	Skin snip	4	No	Not considered in mapping			0-<10%
5166	Kpawa	5	TOGO	12	ANIE/MONO	No	1989	2002	25	Mono (Anié)	9	SUD	45	Blitta	14	Centrale	2607	PAGALA	8.37	0.95	2001	608	NA	482	14	2.9	3.6	0.11	NA	Skin snip	4	No	End Phase OCP (1999-2004)			0-<10%
NA	Kpedji	5	TOGO	95	MONO	No	1989	2002	25	Mono (Mono)	9	SUD	66	Ogou	17	Plateaux	NA	ATCHINÉDJI	7.6592	1.31204	2013	135	NA	123	0	0	0	0	NA	Skin snip	4	No	Recent (>=2012)			0-<10%
4110	Kpeho	5	TOGO	61	Yoto/Haho	No	1988	2002	29	Haho	9	SUD	56	Yoto	16	Maritime	NA	YOTO COPÉ	6.43	1.2	2011	188	NA	111	0	0	0	0	NA	Skin snip	4	No	Not considered in mapping			0-<10%
4110	Kpeho	5	TOGO	61	Yoto/Haho	No	1988	2002	29	Haho	9	SUD	56	Yoto	16	Maritime	2633	KPEDJI	6.43	1.2	2002	137	NA	124	0	0	0	0	NA	Skin snip	4	No	End Phase OCP (1999-2004)			0-<10%
4110	Kpeho	5	TOGO	61	Yoto/Haho	No	1988	2002	29	Haho	9	SUD	56	Yoto	16	Maritime	NA	YOTO COPÉ	6.43	1.2	2015	125	NA	66	0	0	0	0	NA	Skin snip	4	No	Recent (>=2012)			0-<10%
4129	Kpeida	5	TOGO	12	ANIE/MONO	Yes	1989	2007	25	Mono (Anié)	9	SUD	46	Sotouboua	14	Centrale	NA	NA	NA	NA	2002	408	NA	386	15	3.89	4.8	0.1	NA	Skin snip	4	No	End Phase OCP (1999-2004)			0-<10%
4129	Kpeida	5	TOGO	12	ANIE/MONO	Yes	1989	2007	25	Mono (Anié)	9	SUD	46	Sotouboua	14	Centrale	NA	KPÉI TCHILLA	NA	NA	2013	259	NA	186	0	0	0	0	NA	Skin snip	4	No	Recent (>=2012)			0-<10%
4129	Kpeida	5	TOGO	12	Anie/Mono	No	1989	2002	25	Mono (Anié)	9	SUD			14	Centrale	NA	NA	NA	NA	2002	NA	NA	386	15	3.89	3.89	NA	NA	Skin snip	3	No	End Phase OCP (1999-2004)			0-<10%
4129	Kpeida	5	TOGO	12	Anie/Mono	No	1989	2002	25	Mono (Anié)	9	SUD			14	Centrale	NA	NA	NA	NA	2006	NA	NA	249	0	0	NA	NA	NA	Skin snip	3	No	Not considered in mapping			0-<10%
NA	Kpeida Tchila	5	TOGO	12	ANIE/MONO	Yes	1989	2007	25	Mono (Anié)	9	SUD	46	Sotouboua	14	Centrale	NA	NA	NA	NA	2006	445	NA	250	0	0	0	0	NA	Skin snip	4	No	Not considered in mapping			0-<10%
NA	Kpele Kope	5	TOGO	24	AMOU/MONO	No	1989	2002	25	Mono	9	SUD	59	Amou	17	Plateaux	2612	AMOU OBLO	7.23	0.56	2011	156	NA	128	0	0	0	0	NA	Skin snip	4	No	Not considered in mapping			0-<10%
443	Kpele-Guebakui	5	TOGO	158	SIO (ZIO)	No	1988	2002	25	Sio	9	SUD	58	Agou	17	Plateaux	2626	KATI	7.08	0.75	2001	467	NA	306	9	2.94	3.7	0.06	NA	Skin snip	4	No	End Phase OCP (1999-2004)			0-<10%
443	Kpele-Guebakui	5	TOGO	158	SIO (ZIO)	No	1988	2002	25	Sio	9	SUD	63	Kloto	17	Plateaux	2626	KATI	7.08	0.75	1980	247	234	227	105	46.26	57.1	17.07	0.4	Skin snip	15	Yes	Pre-control			>=30 - <60%
443	Kpele-Guebakui	5	TOGO	158	SIO (ZIO)	No	1988	2002	25	Sio	9	SUD	63	Kloto	17	Plateaux	2626	KATI	7.08	0.75	1996	379	362	310	32	10.32	9.9	0.41	0	Skin snip	15	No	Not considered in mapping			>=10 - <30%
443	Kpele-Guebakui	5	TOGO	158	SIO (ZIO)	No	1988	2002	25	Sio	9	SUD	63	Kloto	17	Plateaux	2626	KATI	7.08	0.75	2005	NA	NA	143	0	0	NA	NA	NA	Skin snip	3	No	Not considered in mapping			0-<10%
4157	Kpelouwai	5	TOGO	45	KARA	Yes	1977	2007	30	Oti	3	III E	54	Kozah	15	Kara	NA	AGNARAM	9.53	1.19	2016	78	NA	77	0	0	0	0	NA	Skin snip	4	No	Recent (>=2012)			0-<10%
4157	Kpelouwai	5	TOGO	45	KARA	Yes	1977	2007	30	Oti	3	III E	54	Kozah	15	Kara	NA	NA	9.53	1.19	2002	298	NA	219	2	0.91	0.8	0.03	NA	Skin snip	4	No	End Phase OCP (1999-2004)			0-<10%
4157	Kpelouwai	5	TOGO	45	KARA	Yes	1977	2007	30	Oti	3	III E	NA	NA	15	Kara	NA	NA	NA	NA	2002	NA	NA	219	2	0.91	0.91	NA	NA	Skin snip	3	No	End Phase OCP (1999-2004)			0-<10%
5163	Kpendjeria	5	TOGO	95	MONO	Yes	1989	2007	25	Mono (Mono)	9	SUD	46	Sotouboua	14	Centrale	2602	LANDA MONO	8.36	1.12	1990	285	281	239	99	41.42	55.5	10.53	NA	Skin snip	15	No	Not considered in mapping			>=30 - <60%
5163	Kpendjeria	5	TOGO	95	MONO	Yes	1989	2007	25	Mono (Mono)	9	SUD	46	Sotouboua	14	Centrale	2602	LANDA MONO	8.36	1.12	1993	408	351	339	70	20.65	26.2	1.06	0.6	Skin snip	15	No	Not considered in mapping			>=10 - <30%
5163	Kpendjeria	5	TOGO	95	MONO	Yes	1989	2007	25	Mono (Mono)	9	SUD	46	Sotouboua	14	Centrale	2602	LANDA MONO	8.36	1.12	2006	NA	NA	221	1	0.45	0.45	NA	NA	Skin snip	3	No	Not considered in mapping			0-<10%
5163	Kpendjeria	5	TOGO	95	MONO	Yes	1989	2007	25	Mono (Mono)	9	SUD	46	Sotouboua	14	Centrale	2602	LANDA MONO	8.36	1.12	2014	NA	NA	72	0	0	NA	NA	NA	Skin snip	2	No	Recent (>=2012)			0-<10%
5163	Kpendjeria	5	TOGO	95	MONO	Yes	1989	2007	25	Mono (Mono)	9	SUD	46	Sotouboua	14	Centrale	2602	LANDA MONO	8.36	1.12	2001	381	NA	291	0	0	0	0	NA	Skin snip	4	No	End Phase OCP (1999-2004)			0-<10%
5163	Kpendjeria	5	TOGO	95	MONO	Yes	1989	2007	25	Mono (Mono)	9	SUD	46	Sotouboua	14	Centrale	NA	SÉSSARO	8.36	1.12	2011	322	NA	233	0	0	0	0	NA	Skin snip	4	No	Not considered in mapping			0-<10%
131	Kpesside	5	TOGO	45	KARA	Yes	1977	2007	30	Oti	3	III E	54	Kozah	15	Kara	1606	SARAKAWA	9.63186	1.01635	1990	266	215	99	60	60.61	55.9	3.25	NA	Skin snip	15	No	Not considered in mapping			>=60 - <80%
131	Kpesside	5	TOGO	45	KARA	Yes	1977	2007	30	Oti	3	III E	54	Kozah	15	Kara	1606	SARAKAWA	9.63186	1.01635	2000	369	329	208	43	20.67	21.1	0.58	3.5	Skin snip	15	No	End Phase OCP (1999-2004)			>=10 - <30%
131	Kpesside	5	TOGO	45	KARA	Yes	1977	2007	30	Oti	3	III E	54	Kozah	15	Kara	1606	SARAKAWA	9.63186	1.01635	1996	391	379	233	69	29.61	29.4	0.99	NA	Skin snip	15	No	Not considered in mapping			>=30 - <60%
131	Kpesside	5	TOGO	45	KARA	Yes	1977	2007	30	Oti	3	III E	54	Kozah	15	Kara	1606	SARAKAWA	9.63186	1.01635	1993	389	368	206	63	30.58	26.4	0.69	NA	Skin snip	15	No	Not considered in mapping			>=30 - <60%
131	Kpesside	5	TOGO	45	KARA	Yes	1977	2007	30	Oti	3	III E	54	Kozah	15	Kara	1606	SARAKAWA	9.63186	1.01635	1988	283	263	132	34	25.76	24.2	0.69	NA	Skin snip	15	No	Not considered in mapping			>=10 - <30%
131	Kpesside	5	TOGO	45	KARA	Yes	1977	2007	30	Oti	3	III E	54	Kozah	15	Kara	1606	SARAKAWA	9.63186	1.01635	1988	255	196	113	81	71.68	64.9	22.31	NA	Skin snip	15	No	Not considered in mapping			>=60 - <80%
131	Kpesside	5	TOGO	45	KARA	Yes	1977	2007	30	Oti	3	III E	54	Kozah	15	Kara	1606	SARAKAWA	9.63186	1.01635	1985	265	238	172	111	64.53	69.1	31.36	1.8	Skin snip	15	No	Not considered in mapping			>=60 - <80%
131	Kpesside	5	TOGO	45	KARA	Yes	1977	2007	30	Oti	3	III E	54	Kozah	15	Kara	1606	SARAKAWA	9.63186	1.01635	1984	261	224	173	118	68.21	72.9	35.42	1.2	Skin snip	15	No	Not considered in mapping			>=60 - <80%
131	Kpesside	5	TOGO	45	KARA	Yes	1977	2007	30	Oti	3	III E	54	Kozah	15	Kara	1606	SARAKAWA	9.63186	1.01635	1976	286	272	227	122	53.74	56.4	6.8	2.2	Skin snip	15	Yes	Pre-control			>=30 - <60%
131	Kpesside	5	TOGO	45	KARA	Yes	1977	2007	30	Oti	3	III E	54	Kozah	15	Kara	1606	SARAKAWA	9.63186	1.01635	1981	238	178	130	108	83.08	80.9	26.79	0.9	Skin snip	15	No	Not considered in mapping			>=80%
131	Kpesside	5	TOGO	45	KARA	Yes	1977	2007	30	Oti	3	III E	54	Kozah	15	Kara	1606	SARAKAWA	9.63186	1.01635	2005	NA	NA	236	19	8.05	8.05	NA	NA	Skin snip	3	No	Not considered in mapping			0-<10%
131	Kpesside	5	TOGO	45	KARA	Yes	1977	2007	30	Oti	3	III E	54	Kozah	15	Kara	1606	SARAKAWA	9.63186	1.01635	2008	547	NA	200	0	0	0	0	NA	Skin snip	4	No	Not considered in mapping			0-<10%
131	Kpesside	5	TOGO	45	KARA	Yes	1977	2007	30	Oti	3	III E	54	Kozah	15	Kara	1606	SARAKAWA	9.63186	1.01635	2015	292	NA	223	3	1.35	1	0.02	NA	Skin snip	4	No	Recent (>=2012)			0-<10%
131	Kpesside	5	TOGO	45	KARA	Yes	1977	2007	30	Oti	3	III E	54	Kozah	15	Kara	1606	SARAKAWA	9.63186	1.01635	2012	240	NA	160	2	1.25	1.1	0.01	NA	Skin snip	4	No	Recent (>=2012)			0-<10%
5388	Kpetab	5	TOGO	39	OTI-PENDJARI	Yes	1977	2007	30	Oti	3	III E	51	Dankpen	15	Kara	1601	PETAB	9.71	0.35	1996	244	244	220	2	0.91	1	0.01	0.2	Skin snip	15	No	Not considered in mapping			0-<10%
5388	Kpetab	5	TOGO	39	OTI-PENDJARI	Yes	1977	2007	30	Oti	3	III E	51	Dankpen	15	Kara	1601	PETAB	9.71	0.35	2000	179	169	111	0	0	0	0	0.2	Skin snip	15	No	End Phase OCP (1999-2004)			0-<10%
5388	Kpetab	5	TOGO	39	OTI-PENDJARI	Yes	1977	2007	30	Oti	3	III E	51	Dankpen	15	Kara	1601	PETAB	9.71	0.35	1992	101	101	96	3	3.13	3.1	0.16	0.1	Skin snip	15	No	Not considered in mapping			0-<10%
5388	Kpetab	5	TOGO	39	OTI-PENDJARI	Yes	1977	2007	30	Oti	3	III E	51	Dankpen	15	Kara	1601	PETAB	9.71	0.35	2006	NA	NA	103	0	0	NA	NA	NA	Skin snip	3	No	Not considered in mapping			0-<10%
5388	Kpetab	5	TOGO	39	OTI-PENDJARI	Yes	1977	2007	30	Oti	3	III E	51	Dankpen	15	Kara	NA	KPÉTAB	9.43	0.21	2014	211	NA	176	0	0	0	0	NA	Skin snip	4	No	Recent (>=2012)			0-<10%
5052	Kpetoe	5	TOGO	158	SIO (ZIO)	No	1988	2002	25	Sio	9	SUD	58	Agou	17	Plateaux	2633	KPEDJI	6.15	0.98	1989	67	67	60	10	16.67	20.7	0.82	2.4	Skin snip	15	No	Not considered in mapping			>=10 - <30%
5052	Kpetoe	5	TOGO	158	SIO (ZIO)	No	1988	2002	25	Sio	9	SUD	58	Agou	17	Plateaux	2633	KPEDJI	6.15	0.98	2007	NA	NA	49	0	0	NA	NA	NA	Skin snip	3	No	Not considered in mapping			0-<10%
5052	Kpetoe	5	TOGO	158	SIO (ZIO)	No	1988	2002	25	Sio	9	SUD	57	Zio	16	Maritime	NA	GAPÉ KPODJI	6.15	0.98	2001	88	NA	79	0	0	0	0	NA	Skin snip	4	No	End Phase OCP (1999-2004)			0-<10%
5052	Kpetoe	5	TOGO	158	SIO (ZIO)	No	1988	2002	25	Sio	9	SUD	57	Zio	16	Maritime	NA	GAPÉ KPODJI	6.42	0.59	2011	46	NA	28	0	0	0	0	NA	Skin snip	4	No	Not considered in mapping			0-<10%
5555	Kpime-Seva	5	TOGO	290	TODJE	No	1988	2002	60	Todzie (Aka, Dévého)	9	SUD	63	Kloto	17	Plateaux	2605	TETETOU	6.78	0.61	1995	497	497	403	83	20.6	22.4	0.81	0.8	Skin snip	15	No	Not considered in mapping			>=10 - <30%
5555	Kpime-Seva	5	TOGO	290	TODJE	No	1988	2002	60	Todzie (Aka, Dévého)	9	SUD	63	Kloto	17	Plateaux	2605	TETETOU	6.78	0.62	2001	399	NA	209	26	12.44	14.9	0.25	NA	Skin snip	4	No	End Phase OCP (1999-2004)			>=10 - <30%
4468	NA	5	TOGO	39	OTI-PENDJARI	Yes	1977	2007	30	Oti	3	III E	69	Oti	18	Savanes	1702	TCHANAGA	10.45	0.00593	2007	NA	NA	168	2	1.19	1.19	NA	NA	Skin snip	3	No	Not considered in mapping			0-<10%
4468	Kpinkparpak	5	TOGO	39	OTI-PENDJARI	Yes	1977	2007	30	Oti	3	III E	70	Tandjouaré	18	Savanes	NA	TAMPIALIM	10.45	0.01	2012	264	NA	146	0	0	0	0	NA	Skin snip	4	No	Recent (>=2012)			0-<10%
5762	Kpintidjouaga	5	TOGO	39	OTI-PENDJARI	Yes	1977	2007	30	Oti	3	III E	68	Kpendjal	18	Savanes	1707	BORGOU PONT	10.78	0.55	2000	338	336	201	11	5.47	6.7	0.11	0	Skin snip	15	No	End Phase OCP (1999-2004)			0-<10%
5762	Kpintidjouaga	5	TOGO	39	OTI-PENDJARI	Yes	1977	2007	30	Oti	3	III E	68	Kpendjal	18	Savanes	1707	BORGOU PONT	10.78	0.55	1997	192	192	177	20	11.3	16.7	0.81	0	Skin snip	15	No	Not considered in mapping			>=10 - <30%
5762	Kpintidjouaga	5	TOGO	39	OTI-PENDJARI	Yes	1977	2007	30	Oti	3	III E	68	Kpendjal	18	Savanes	1707	BORGOU PONT	10.78	0.55	2005	NA	NA	176	5	2.84	2.84	NA	NA	Skin snip	3	No	Not considered in mapping			0-<10%
5762	Kpintidjouaga	5	TOGO	39	OTI-PENDJARI	Yes	1977	2007	30	Oti	3	III E	68	Kpendjal	18	Savanes	NA	BORGOU	10.79	0.55	2011	525	NA	265	1	0.38	0.37	0	NA	Skin snip	4	No	Not considered in mapping			0-<10%
5762	Kpintidjouaga	5	TOGO	39	OTI-PENDJARI	Yes	1977	2007	30	Oti	3	III E	68	Kpendjal	18	Savanes	1707	BORGOU PONT	10.79	0.55	2005	267	NA	189	7	3.7	0.04	0.03	NA	Skin snip	4	No	Not considered in mapping			0-<10%
5022	Kpodji	5	TOGO	95	MONO	No	1989	2002	25	Mono (Mono)	9	SUD	62	Haho	17	Plateaux	2632	TÉTÉTOU	6.93926	1.52068	2005	281	NA	34	1	2.94	0	0.02	NA	Skin snip	4	No	Not considered in mapping			0-<10%
5022	Kpodji	5	TOGO	95	MONO	No	1989	2002	25	Mono (Mono)	9	SUD	62	Haho	17	Plateaux	2632	TÉTÉTOU	6.93926	1.52068	2002	173	NA	43	6	13.95	9.9	0.02	NA	Skin snip	4	No	End Phase OCP (1999-2004)			>=10 - <30%
5022	Kpodji	5	TOGO	95	MONO	No	1989	2002	25	Mono (Mono)	9	SUD	62	Haho	17	Plateaux	NA	TÉTÉTOU	6.93926	1.52068	2014	127	NA	57	10	17.54	12.8	0.11	NA	Skin snip	4	No	Recent (>=2012)			>=10 - <30%
5022	Kpodji	5	TOGO	95	MONO	No	1989	2002	25	Mono (Mono)	9	SUD	62	Haho	17	Plateaux	2632	TÉTÉTOU	6.93926	1.52068	1989	218	192	178	99	55.62	60.1	8.33	NA	Skin snip	15	Yes	Pre-control			>=30 - <60%
5022	Kpodji	5	TOGO	95	MONO	No	1989	2002	25	Mono (Mono)	9	SUD	62	Haho	17	Plateaux	2632	TÉTÉTOU	6.93926	1.52068	2014	NA	NA	35	5	14.29	14.29	NA	NA	Skin snip	2	No	Recent (>=2012)			>=10 - <30%
58	Kpodji-Kope	5	TOGO	22	HAHO	No	1988	2002	29	Haho	9	SUD	62	Haho	17	Plateaux	2629	AMAKPAVE	6.91	1.05	2014	NA	NA	56	0	0	NA	NA	NA	Skin snip	2	No	Recent (>=2012)			0-<10%
58	Kpodji-Kope	5	TOGO	22	HAHO	No	1988	2002	29	Haho	9	SUD	62	Haho	17	Plateaux	2629	AMAKPAVE	6.91	1.05	1981	268	237	227	76	33.48	40.3	3.15	0.4	Skin snip	15	Yes	Pre-control			>=30 - <60%
58	Kpodji-Kope	5	TOGO	22	HAHO	No	1988	2002	29	Haho	9	SUD	62	Haho	17	Plateaux	2629	AMAKPAVE	6.91	1.05	1999	280	274	224	9	4.02	4.6	0.19	1.1	Skin snip	15	No	End Phase OCP (1999-2004)			0-<10%
58	Kpodji-Kope	5	TOGO	22	HAHO	No	1988	2002	29	Haho	9	SUD	62	Haho	17	Plateaux	2629	AMAKPAVE	6.91	1.05	2007	NA	NA	154	0	0	NA	NA	NA	Skin snip	3	No	Not considered in mapping			0-<10%
58	Kpodji-Kope	5	TOGO	22	HAHO	No	1988	2002	29	Haho	9	SUD	62	Haho	17	Plateaux	2629	AMAKPAVE	6.92	1.05	2001	345	NA	137	2	1.46	2.4	0.08	NA	Skin snip	4	No	End Phase OCP (1999-2004)			0-<10%
5240	Kpogandji	5	TOGO	95	MONO	No	1989	2002	25	Mono (Mono)	9	SUD	63	Kloto	17	Plateaux	2632	ADEDAKOPE	7.41	1.5	1990	88	88	86	54	62.79	68.7	11.47	1.4	Skin snip	15	No	Not considered in mapping			>=60 - <80%
5240	Kpogandji	5	TOGO	95	MONO	No	1989	2002	25	Mono (Mono)	9	SUD	63	Kloto	17	Plateaux	2632	ADEDAKOPE	7.41	1.5	2000	218	215	193	7	3.63	4.5	0.12	1.4	Skin snip	15	No	End Phase OCP (1999-2004)			0-<10%
5240	Kpogandji	5	TOGO	95	MONO	No	1989	2002	25	Mono (Mono)	9	SUD	63	Kloto	17	Plateaux	2632	ADEDAKOPE	7.41	1.5	2007	NA	NA	130	0	0	NA	NA	NA	Skin snip	3	No	Not considered in mapping			0-<10%
5240	Kpogandji	5	TOGO	95	MONO	No	1989	2002	25	Mono (Mono)	9	SUD	63	Kloto	17	Plateaux	2632	ADEDAKOPE	7.41	1.5	2013	NA	NA	130	0	0	NA	NA	NA	Skin snip	3	No	Recent (>=2012)			0-<10%
NA	Kpovenou	5	TOGO	158	SIO (ZIO)	No	1988	2002	25	Sio	9	SUD	58	Agou	17	Plateaux	NA	KOLOGAN	6.81	0.88	2012	206	NA	177	0	0	0	0	NA	Skin snip	4	No	Recent (>=2012)			0-<10%
NA	Kissafo	5	TOGO	95	MONO	Yes	1989	2007	25	Mono (Mono)	9	SUD	46	Sotouboua	14	Centrale	2602	LANDA MONO	8.53751	0.34174	2012	NA	NA	359	12	3.34	NA	NA	NA	Skin snip	3	No	Recent (>=2012)			0-<10%
NA	Kpati Kope	5	TOGO	25	AMOU/MONO	No	1989	2002	25	Mono	9	SUD	59	Amou	17	Plateaux	NA	AVÉDZÉ	7.23	1.07	2017	NA	NA	89	6	6.74	NA	NA	NA	Skin snip	6	No	Recent (>=2012)			0-<10%
NA	NA	5	TOGO	39	OTI-PENDJARI	Yes	1977	2007	30	Oti	3	III E	69	Oti	18	Savanes	1707	BORGOU PONT	10.1666	0.5166	2014	NA	NA	22	2	9.09	9.09	NA	NA	Skin snip	2	No	Recent (>=2012)			>=10 - <30%
NA	Kpédji	5	TOGO	95	MONO	No	1989	2002	25	Mono (Mono)	9	SUD	66	Ogou	17	Plateaux	2604	ATCHINEDJI	7.6592	1.31204	2013	NA	NA	123	0	0	NA	NA	NA	Skin snip	3	No	Recent (>=2012)			0-<10%
NA	Kpété Mava	5	TOGO	12	ANIE/MONO	No	1989	2002	25	Mono (Anié)	9	SUD	66	Ogou	17	Plateaux	2608	KONIGBO	7.73316	1.07991	2013	NA	NA	108	0	0	NA	NA	NA	Skin snip	3	No	Recent (>=2012)			0-<10%
4109	Lakata-Kondji	5	TOGO	158	SIO (ZIO)	No	1988	2002	25	Sio	9	SUD	57	Zio	16	Maritime	2633	KPEDJI	6.44	1.35	2005	290	NA	101	1	0.99	0	0.01	NA	Skin snip	4	No	Not considered in mapping			0-<10%
4109	Lakata-Kondji	5	TOGO	158	SIO (ZIO)	No	1988	2002	25	Sio	9	SUD	57	Zio	16	Maritime	NA	KPEDJI	6.44	1.35	2011	287	NA	96	0	0	0	0	NA	Skin snip	4	No	Not considered in mapping			0-<10%
4109	Lakata-Kondji	5	TOGO	158	SIO (ZIO)	No	1988	2002	25	Sio	9	SUD	57	Zio	16	Maritime	2633	KPEDJI	6.44	1.35	2002	226	NA	202	0	0	0	0	NA	Skin snip	4	No	End Phase OCP (1999-2004)			0-<10%
4109	Lakata-Kondji	5	TOGO	158	SIO (ZIO)	No	1988	2002	25	Sio	9	SUD	57	Zio	16	Maritime	NA	KPEDJI	6.44	1.35	2015	113	NA	64	0	0	0	0	NA	Skin snip	4	No	Recent (>=2012)			0-<10%
4109	Lakata-Kondji	5	TOGO	158	SIO (ZIO)	No	1988	2002	25	Sio	9	SUD	57	Zio	16	Maritime	2633	KPEDJI	6.43	1.35	2005	NA	NA	100	1	1	NA	NA	NA	Skin snip	3	No	Not considered in mapping			0-<10%
5012	Lalamila	5	TOGO	120	ASUKAWKAW	No	1988	2002	19	Asukawkaw	9	SUD	45	Blitta	14	Centrale	2631	TINKIRO	8.15	0.76	1989	241	232	220	58	26.36	31.6	1.97	2.4	Skin snip	15	Yes	Pre-control			>=10 - <30%
5012	Lalamila	5	TOGO	120	ASUKAWKAW	No	1988	2002	19	Asukawkaw	9	SUD	45	Blitta	14	Centrale	2631	TINKIRO	8.14	0.79	2008	309	NA	235	0	0	0	0	NA	Skin snip	4	No	Not considered in mapping			0-<10%
5012	Lalamila	5	TOGO	120	ASUKAWKAW	No	1988	2002	19	Asukawkaw	9	SUD	45	Blitta	14	Centrale	NA	N'KENGBÉ	8.14	0.79	2013	150	NA	115	0	0	0	0	NA	Skin snip	4	No	Recent (>=2012)			0-<10%
NA	Lama Were-Laouda	5	TOGO	12	ANIE/MONO	Yes	1989	2007	25	Mono (Anié)	9	SUD	46	Sotouboua	14	Centrale	NA	NA	8.46	1.02	2006	108	NA	41	0	0	0	0	NA	Skin snip	4	No	Not considered in mapping			0-<10%
580	Landa-Mono	5	TOGO	95	MONO	Yes	1989	2007	25	Mono (Mono)	9	SUD	46	Sotouboua	14	Centrale	2602	LANDA MONO	8.58	1.25	1991	261	222	213	84	39.44	52.5	2.81	NA	Skin snip	15	No	Not considered in mapping			>=30 - <60%
580	Landa-Mono	5	TOGO	95	MONO	Yes	1989	2007	25	Mono (Mono)	9	SUD	46	Sotouboua	14	Centrale	2602	LANDA MONO	8.58	1.25	1999	341	327	242	0	0	0	0	6.2	Skin snip	15	No	End Phase OCP (1999-2004)			0-<10%
580	Landa-Mono	5	TOGO	95	MONO	Yes	1989	2007	25	Mono (Mono)	9	SUD	46	Sotouboua	14	Centrale	2602	LANDA MONO	8.58	1.25	1989	201	195	185	95	51.35	62	16.16	NA	Skin snip	15	Yes	Pre-control			>=30 - <60%
580	Landa-Mono	5	TOGO	95	MONO	Yes	1989	2007	25	Mono (Mono)	9	SUD	46	Sotouboua	14	Centrale	2602	LANDA MONO	8.58	1.25	2002	NA	NA	308	8	2.6	2.6	NA	NA	Skin snip	3	No	End Phase OCP (1999-2004)			0-<10%
580	Landa-Mono	5	TOGO	95	MONO	Yes	1989	2007	25	Mono (Mono)	9	SUD	46	Sotouboua	14	Centrale	NA	SÉSSARO	8.35	1.15	2011	242	NA	174	0	0	0	0	NA	Skin snip	4	No	Not considered in mapping			0-<10%
132	Landa-Pozenda	5	TOGO	45	KARA	Yes	1977	2007	30	Oti	3	III E	54	Kozah	15	Kara	1608	LANDA POZANDA	9.51	1.28	2007	NA	NA	159	1	0.63	0.63	NA	NA	Skin snip	3	No	Not considered in mapping			0-<10%
132	Landa-Pozenda	5	TOGO	45	KARA	Yes	1977	2007	30	Oti	3	III E	54	Kozah	15	Kara	1608	LANDA POZANDA	9.51	1.28	1980	468	397	222	161	72.52	77.9	42.06	3.5	Skin snip	15	No	Not considered in mapping			>=60 - <80%
132	Landa-Pozenda	5	TOGO	45	KARA	Yes	1977	2007	30	Oti	3	III E	54	Kozah	15	Kara	1608	LANDA POZANDA	9.51	1.28	1996	408	375	327	26	7.95	8.1	0.14	0.9	Skin snip	15	No	Not considered in mapping			0-<10%
132	Landa-Pozenda	5	TOGO	45	KARA	Yes	1977	2007	30	Oti	3	III E	54	Kozah	15	Kara	1608	LANDA POZANDA	9.51	1.28	2000	499	443	292	6	2.05	2.3	0.03	0.5	Skin snip	15	No	End Phase OCP (1999-2004)			0-<10%
132	Landa-Pozenda	5	TOGO	45	KARA	Yes	1977	2007	30	Oti	3	III E	54	Kozah	15	Kara	1608	LANDA POZANDA	9.51	1.28	1993	486	446	365	64	17.53	16	0.36	2.5	Skin snip	15	No	Not considered in mapping			>=10 - <30%
132	Landa-Pozenda	5	TOGO	45	KARA	Yes	1977	2007	30	Oti	3	III E	54	Kozah	15	Kara	1608	LANDA POZANDA	9.51	1.28	1982	440	406	281	212	75.44	78.6	45.41	3.9	Skin snip	15	No	Not considered in mapping			>=60 - <80%
132	Landa-Pozenda	5	TOGO	45	KARA	Yes	1977	2007	30	Oti	3	III E	54	Kozah	15	Kara	1608	LANDA POZANDA	9.51	1.28	1976	497	456	413	323	78.21	82.7	17.78	4	Skin snip	15	Yes	Pre-control			>=60 - <80%
132	Landa-Pozenda	5	TOGO	45	KARA	Yes	1977	2007	30	Oti	3	III E	54	Kozah	15	Kara	1608	LANDA POZANDA	9.51	1.28	1986	427	361	279	197	70.61	69.2	29.07	4.4	Skin snip	15	No	Not considered in mapping			>=60 - <80%
132	Landa-Pozenda	5	TOGO	45	KARA	Yes	1977	2007	30	Oti	3	III E	54	Kozah	15	Kara	1608	LANDA POZANDA	9.51	1.28	1990	399	316	197	111	56.35	47.1	4.82	1.9	Skin snip	15	No	Not considered in mapping			>=30 - <60%
132	Landa-Pozenda	5	TOGO	45	KARA	Yes	1977	2007	30	Oti	3	III E	54	Kozah	15	Kara	NA	LANDA POZENDA	9.3	1.17	2011	414	NA	286	0	0	0	0	NA	Skin snip	4	No	Not considered in mapping			0-<10%
132	Landa-Pozenda	5	TOGO	45	KARA	Yes	1977	2007	30	Oti	3	III E	54	Kozah	15	Kara	1608	LANDA POZANDA	9.3	1.17	2007	310	NA	161	1	0.62	0.9	0.02	NA	Skin snip	4	No	Not considered in mapping			0-<10%
4150	Langa	5	TOGO	45	KARA	Yes	1977	2007	30	Oti	3	III E	51	Dankpen	15	Kara	NA	NA	9.66	0.78	2002	255	NA	202	0	0	0	0	NA	Skin snip	4	No	End Phase OCP (1999-2004)			0-<10%
4150	Langa	5	TOGO	45	KARA	Yes	1977	2007	30	Oti	3	III E	NA	NA	15	Kara	NA	NA	NA	NA	2002	NA	NA	202	0	0	NA	NA	NA	Skin snip	3	No	End Phase OCP (1999-2004)			0-<10%
5229	Laoude	5	TOGO	95	MONO	Yes	1989	2007	25	Mono (Mono)	9	SUD	46	Sotouboua	14	Centrale	2602	LANDA MONO	8.48	1.2	1990	78	75	73	35	47.95	49.7	6.62	0.5	Skin snip	15	No	Not considered in mapping			>=30 - <60%
5229	Laoude	5	TOGO	95	MONO	Yes	1989	2007	25	Mono (Mono)	9	SUD	46	Sotouboua	14	Centrale	2602	LANDA MONO	8.48	1.2	2002	NA	NA	85	0	0	NA	NA	NA	Skin snip	3	No	End Phase OCP (1999-2004)			0-<10%
5229	Laoude	5	TOGO	95	MONO	Yes	1989	2007	25	Mono (Mono)	9	SUD	46	Sotouboua	14	Centrale	2602	LANDA MONO	8.48	1.2	2006	NA	NA	41	0	0	NA	NA	NA	Skin snip	3	No	Not considered in mapping			0-<10%
NA	NA	5	TOGO	39	OTI-PENDJARI	Yes	1977	2007	30	Oti	3	III E	69	Oti	18	Savanes	NA	TAKPAMBA	9.57	0.34	2011	268	NA	219	0	0	0	0	NA	Skin snip	4	No	Not considered in mapping			0-<10%
133	Leon	5	TOGO	45	KARA	Yes	1977	2007	30	Oti	3	III E	52	Doufelgou	15	Kara	NA	LÉON	9.42	0.57	2011	471	NA	265	0	0	0	0	NA	Skin snip	4	No	Not considered in mapping			0-<10%
133	Leon	5	TOGO	45	KARA	Yes	1977	2007	30	Oti	3	III E	52	Doufelgou	15	Kara	1613	SARAKAWA KPELOU	9.42	0.57	2007	449	NA	166	1	0.6	0.6	0.02	NA	Skin snip	4	No	Not considered in mapping			0-<10%
133	Leon	5	TOGO	45	KARA	Yes	1977	2007	30	Oti	3	III E	52	Doufelgou	15	Kara	1613	SARAKAWA KPELOU	9.42	0.57	2004	441	NA	281	1	0.36	0.2	0.01	NA	Skin snip	4	No	Not considered in mapping			0-<10%
133	Leon	5	TOGO	45	KARA	Yes	1977	2007	30	Oti	3	III E	52	Doufelgou	15	Kara	1613	SARAKAWA KPELOU	9.42	0.57	1983	362	NA	270	176	65.19	71	36.19	NA	Skin snip	4	No	Not considered in mapping			>=60 - <80%
133	Leon	5	TOGO	45	KARA	Yes	1977	2007	30	Oti	3	III E	52	Doufelgou	15	Kara	1613	SARAKAWA KPELOU	9.42	0.57	1976	330	NA	299	162	54.18	62	5.82	NA	Skin snip	4	Yes	Pre-control			>=30 - <60%
133	Leon	5	TOGO	45	KARA	Yes	1977	2007	30	Oti	3	III E	52	Doufelgou	15	Kara	1613	SARAKAWA KPELOU	9.42	0.57	2000	299	NA	224	27	12.05	12.3	0.22	NA	Skin snip	4	No	End Phase OCP (1999-2004)			>=10 - <30%
133	Leon	5	TOGO	45	KARA	Yes	1977	2007	30	Oti	3	III E	52	Doufelgou	15	Kara	1613	SARAKAWA KPELOU	9.42	0.57	1996	259	NA	195	35	17.95	19.8	0.6	NA	Skin snip	4	No	Not considered in mapping			>=10 - <30%
133	Leon	5	TOGO	45	KARA	Yes	1977	2007	30	Oti	3	III E	52	Doufelgou	15	Kara	1613	SARAKAWA KPELOU	9.42	0.57	1993	247	NA	183	17	9.29	9.5	0.1	NA	Skin snip	4	No	Not considered in mapping			>=10 - <30%
133	Leon	5	TOGO	45	KARA	Yes	1977	2007	30	Oti	3	III E	54	Kozah	15	Kara	1613	SARAKAWA KPELOU	9.7	0.95	2004	NA	NA	282	1	0.35	0.35	NA	NA	Skin snip	3	No	Not considered in mapping			0-<10%
133	Leon	5	TOGO	45	KARA	Yes	1977	2007	30	Oti	3	III E	54	Kozah	15	Kara	1613	SARAKAWA KPELOU	9.7	0.95	2007	NA	NA	172	1	0.58	0.58	NA	NA	Skin snip	3	No	Not considered in mapping			0-<10%
NA	Letsoukope	5	TOGO	#N/A	TODZIE	No	1988	2002	NA	Todzie (Aka, Dévého)	9	SUD	58	Agou	17	Plateaux	NA	AGOUDOUVOU	6.55461	0.752957	2012	219	NA	167	0	0	0	0	NA	Skin snip	4	No	Recent (>=2012)			0-<10%
NA	Leziyo	5	TOGO	45	KARA	Yes	1977	2007	30	Oti	3	III E	54	Kozah	15	Kara	NA	ADABAWÈRÈ	NA	NA	2016	113	NA	85	0	0	0	0	NA	Skin snip	4	No	Recent (>=2012)			0-<10%
5704	Lokpano	5	TOGO	39	OTI-PENDJARI	Yes	1977	2007	30	Oti	3	III E	70	Tandjouaré	18	Savanes	1717	NANO	10.65	0.08	1996	572	572	448	0	0	0	0	1.6	Skin snip	15	No	Not considered in mapping			0-<10%
5704	Lokpano	5	TOGO	39	OTI-PENDJARI	Yes	1977	2007	30	Oti	3	III E	70	Tandjouaré	18	Savanes	1717	NANO	10.65	0.08	2001	549	NA	246	0	0	0	0	NA	Skin snip	4	No	End Phase OCP (1999-2004)			0-<10%
5704	Lokpano	5	TOGO	39	OTI-PENDJARI	Yes	1977	2007	30	Oti	3	III E	70	Tandjouaré	18	Savanes	NA	LOKPANO	10.65	0.08	2014	272	NA	204	1	0.49	0.6	0.03	NA	Skin snip	4	No	Recent (>=2012)			0-<10%
NA	Lougou	5	TOGO	39	OTI-PENDJARI	Yes	1977	2007	30	Oti	3	III E	71	Tône	18	Savanes	NA	WARKAMBOU	10.48	0.02	2012	192	NA	137	0	0	0	0	NA	Skin snip	4	No	Recent (>=2012)			0-<10%
NA	Louwai Bongolo	5	TOGO	95	MONO	Yes	1989	2007	25	Mono (Mono)	9	SUD	46	Sotouboua	14	Centrale	NA	GOUBI	8.42016	1.23046	2013	216	NA	168	0	0	0	0	NA	Skin snip	4	No	Recent (>=2012)			0-<10%
NA	Louwai Bongolo	5	TOGO	95	MONO	No	1989	2002	25	Mono (Mono)	9	SUD	47	Tchamba	14	Centrale	2619	GOUBI	8.42016	1.23046	2013	NA	NA	168	0	0	NA	NA	NA	Skin snip	3	No	Recent (>=2012)			0-<10%
5947	Madjatom	5	TOGO	136	MO-PENJARI	Yes	1977	2007	30	Mô (Pendjari)	3	III E	50	Bassar	15	Kara	NA9	NA	8.91	0.63	2000	76	73	64	4	6.25	6.7	0.23	0.3	Skin snip	15	No	End Phase OCP (1999-2004)			0-<10%
5947	Madjatom	5	TOGO	136	MO-PENJARI	Yes	1977	2007	30	Mô (Pendjari)	3	III E	50	Bassar	15	Kara	NA9	NA	8.91	0.63	2003	NA	NA	91	11	12.09	12.09	NA	NA	Skin snip	3	No	End Phase OCP (1999-2004)			>=10 - <30%
5947	Madjatom	5	TOGO	136	MO-PENJARI	Yes	1977	2007	30	Mô (Pendjari)	3	III E	50	Bassar	15	Kara	NA9	NA	8.91	0.63	2006	NA	NA	110	11	10	NA	NA	NA	Skin snip	3	No	Not considered in mapping			>=10 - <30%
5947	Madjatom	5	TOGO	136	MO-PENJARI	Yes	1977	2007	19	Mô (Pendjari)	9	SUD	46	Sotouboua	14	Centrale	NA	KAGNIGBARA	8.92	0.63	2006	NA	NA	110	11	10	10.4	0.26	NA	Skin snip	4	No	Not considered in mapping			>=10 - <30%
5947	Madjatom	5	TOGO	136	MO-PENJARI	Yes	1977	2007	19	Mô (Pendjari)	9	SUD	46	Sotouboua	14	Centrale	NA	KAGNIGBARA	8.92	0.63	2002	347	NA	286	7	2.45	2.9	0.08	NA	Skin snip	4	No	End Phase OCP (1999-2004)			0-<10%
5947	Madjatom	5	TOGO	136	MO-PENJARI	Yes	1977	2007	19	Mô (Pendjari)	9	SUD	46	Sotouboua	14	Centrale	NA	KAGNIGBARA	8.92	0.63	2015	197	NA	151	1	0.66	0.6	0.03	NA	Skin snip	4	No	Recent (>=2012)			0-<10%
5947	Madjatom	5	TOGO	136	MO-PENJARI	Yes	1977	2007	19	Mô (Pendjari)	9	SUD	46	Sotouboua	14	Centrale	NA	KAGNIGBARA	8.92	0.63	2012	184	NA	136	5	3.68	4	0.05	NA	Skin snip	4	No	Recent (>=2012)			0-<10%
5947	Madjatom	5	TOGO	136	MO-PENJARI	Yes	1977	2007	19	Mô (Pendjari)	9	SUD	46	Sotouboua	14	Centrale	NA	KAGNIGBARA	8.92	0.63	2003	107	NA	91	11	12.09	24	0.29	NA	Skin snip	4	No	End Phase OCP (1999-2004)			>=10 - <30%
5947	Madjatom	5	TOGO	136	MO-PENJARI	Yes	1977	2007	19	Mô (Pendjari)	9	SUD	46	Sotouboua	14	Centrale	NA	KAGNIGBARA	8.92	0.63	2000	73	NA	64	4	6.25	6.7	0.23	NA	Skin snip	4	No	End Phase OCP (1999-2004)			0-<10%
5224	NA	5	TOGO	39	OTI-PENDJARI	Yes	1977	2007	30	Oti	3	III E	69	Oti	18	Savanes	1704	MANGO BARRAGE	10.31	0.45	1994	640	585	264	1	0.38	0.3	0.02	1.6	Skin snip	15	No	Not considered in mapping			0-<10%
5224	NA	5	TOGO	39	OTI-PENDJARI	Yes	1977	2007	30	Oti	3	III E	69	Oti	18	Savanes	1704	MANGO BARRAGE	10.31	0.45	1990	508	454	426	4	0.94	1.1	0.07	NA	Skin snip	15	No	Not considered in mapping			0-<10%
5224	NA	5	TOGO	39	OTI-PENDJARI	Yes	1977	2007	30	Oti	3	III E	69	Oti	18	Savanes	1704	MANGO BARRAGE	10.31	0.45	1992	592	536	441	2	0.45	0.4	0.03	NA	Skin snip	15	No	Not considered in mapping			0-<10%
5224	NA	5	TOGO	39	OTI-PENDJARI	Yes	1977	2007	30	Oti	3	III E	69	Oti	18	Savanes	1704	MANGO BARRAGE	10.32	0.45	2000	297	NA	185	4	2.16	2.5	0.09	NA	Skin snip	4	No	End Phase OCP (1999-2004)			0-<10%
5224	NA	5	TOGO	39	OTI-PENDJARI	Yes	1977	2007	30	Oti	3	III E	69	Oti	18	Savanes	1704	MANGO BARRAGE	10.32	0.45	1990	177	NA	163	92	56.44	61.2	14.84	NA	Skin snip	4	No	Not considered in mapping			>=30 - <60%
NA	Mangotigomé	5	TOGO	95	MONO	No	1989	2002	25	Mono (Mono)	9	SUD	66	Ogou	17	Plateaux	NA	ATCHINÉDJI	7.62	1.3	2013	147	NA	135	0	0	0	0	NA	Skin snip	4	No	Recent (>=2012)			0-<10%
5313	NA	5	TOGO	39	OTI-PENDJARI	Yes	1977	2007	30	Oti	3	III E	69	Oti	18	Savanes	NA	NA	10.21	0.2	2001	401	NA	301	6	1.99	2.4	0.05	NA	Skin snip	4	No	End Phase OCP (1999-2004)			0-<10%
5313	NA	5	TOGO	39	OTI-PENDJARI	Yes	1977	2007	30	Oti	3	III E	69	Oti	18	Savanes	NA	NA	10.21	0.2	2004	399	NA	173	0	0	0	0	NA	Skin snip	4	No	Not considered in mapping			0-<10%
5313	NA	5	TOGO	39	OTI-PENDJARI	Yes	1977	2007	30	Oti	3	III E	69	Oti	18	Savanes	NA	POLY KANTÈ	10.21	0.2	2014	310	NA	211	0	0	0	0	NA	Skin snip	4	No	Recent (>=2012)			0-<10%
5313	NA	5	TOGO	39	OTI-PENDJARI	Yes	1977	2007	30	Oti	3	III E	69	Oti	18	Savanes	NA	NA	10.21	0.2	2008	251	NA	149	1	0.67	0.3	0	NA	Skin snip	4	No	Not considered in mapping			0-<10%
5313	Mantche	5	TOGO	39	Oti-Pendjari	Yes	1977	2007	30	Oti	3	III E	NA	NA	NA	NA	NA	POLY KANTÈ	NA	NA	2004	NA	NA	173	0	0	NA	NA	NA	Skin snip	3	No	Not considered in mapping			0-<10%
5200	Maroukou Ii	5	TOGO	95	MONO	No	1989	2002	25	Mono (Mono)	9	SUD	61	Est-Mono	17	Plateaux	2603	KPESSI	8.25	1.26	1990	103	94	88	41	46.59	56.9	24.94	1.1	Skin snip	15	No	Not considered in mapping			>=30 - <60%
5200	Maroukou Ii	5	TOGO	95	MONO	No	1989	2002	25	Mono (Mono)	9	SUD	61	Est-Mono	17	Plateaux	2603	KPESSI	8.25	1.26	2000	278	277	205	6	2.93	5.2	0.09	0.4	Skin snip	15	No	End Phase OCP (1999-2004)			0-<10%
5200	Maroukou Ii	5	TOGO	95	MONO	No	1989	2002	25	Mono (Mono)	9	SUD	61	Est-Mono	17	Plateaux	2603	KPESSI	8.25	1.26	2005	NA	NA	137	0	0	NA	NA	NA	Skin snip	3	No	Not considered in mapping			0-<10%
5200	Maroukou Ii	5	TOGO	95	MONO	No	1989	2002	25	Mono (Mono)	9	SUD	61	Est-Mono	17	Plateaux	NA	ISSATI	8.21	1.19	2011	287	NA	167	0	0	0	0	NA	Skin snip	4	No	Not considered in mapping			0-<10%
4142	Matchatom	5	TOGO	95	Mono	No	1989	2002	25	Mono	9	SUD					NA	NA	NA	NA	2002	NA	NA	286	7	2.45	2.45	NA	NA	Skin snip	3	No	End Phase OCP (1999-2004)			0-<10%
NA	Mawussou	5	TOGO	61	Yoto/Haho	No	1988	2002	29	Haho	9	SUD	56	Yoto	16	Maritime	NA	ABOSSÉHOÉ	6.79	1.61	2015	145	NA	81	1	1.23	0.8	0.05	NA	Skin snip	4	No	Recent (>=2012)			0-<10%
5434	Mayaba-Kope	5	TOGO	96	KRA/MONO	No	1977	2007	30	Mono (Kra)	9	SUD	66	Ogou	17	Plateaux	2612	AMOU OBLO	7.24	1.01	1993	193	187	152	37	24.34	28	1.09	0.5	Skin snip	15	No	Not considered in mapping			>=10 - <30%
NA	Medze	5	TOGO	158	SIO (ZIO)	No	1988	2002	25	Sio	9	SUD	62	Haho	17	Plateaux	NA	POLY NOTSÈ	7.07	0.95	2015	343	NA	206	0	0	0	0	NA	Skin snip	4	No	Recent (>=2012)			0-<10%
5942	Mo-Village	5	TOGO	136	MO-PENJARI	Yes	1977	2007	19	Mô (Pendjari)	3	III E	50	Bassar	15	Kara	NA	NA	8.95	0.56666	2005	456	NA	297	44	14.81	8.6	0.17	NA	Skin snip	4	No	Not considered in mapping			>=10 - <30%
5942	Mo-Village	5	TOGO	136	MO-PENJARI	Yes	1977	2007	19	Mô (Pendjari)	3	III E	50	Bassar	15	Kara	NA	BAGHAN	8.95	0.56666	2011	432	NA	286	29	10.14	11	0.06	NA	Skin snip	4	No	Not considered in mapping			>=10 - <30%
5942	Mo-Village	5	TOGO	136	MO-PENJARI	Yes	1977	2007	19	Mô (Pendjari)	3	III E	50	Bassar	15	Kara	NA	NA	8.95	0.56666	2008	431	NA	293	19	6.48	8.3	0	NA	Skin snip	4	No	Not considered in mapping			0-<10%
5942	Mo-Village	5	TOGO	136	MO-PENJARI	Yes	1977	2007	19	Mô (Pendjari)	3	III E	50	Bassar	15	Kara	NA	NA	8.95	0.56666	2000	312	NA	236	15	6.36	7.4	0.1	NA	Skin snip	4	No	End Phase OCP (1999-2004)			0-<10%
5942	Mo-Village	5	TOGO	136	MO-PENJARI	Yes	1977	2007	19	Mô (Pendjari)	3	III E	50	Bassar	15	Kara	NA	BANGHAN	8.95	0.56666	2015	303	NA	185	13	7.03	12.2	0.07	NA	Skin snip	4	No	Recent (>=2012)			0-<10%
5942	Mo-Village	5	TOGO	136	MO-PENJARI	Yes	1977	2007	30	Mô (Pendjari)	3	III E	50	Bassar	15	Kara	NA	NA	8.95	0.56666	1975	NA	NA	35	25	71.43	71.43	NA	NA	Skin snip	2	Yes	Pre-control			>=60 - <80%
5942	Mo-Village	5	TOGO	136	MO-PENJARI	Yes	1977	2007	30	Mô (Pendjari)	3	III E	50	Bassar	15	Kara	NA9	NA	8.95	0.56666	2000	312	312	236	15	6.36	7.4	0.1	0.3	Skin snip	15	No	End Phase OCP (1999-2004)			0-<10%
5942	Mo-Village	5	TOGO	136	MO-PENJARI	Yes	1977	2007	30	Mô (Pendjari)	3	III E	50	Bassar	15	Kara	NA9	NA	8.95	0.56666	2005	NA	NA	287	45	15.68	15.68	NA	NA	Skin snip	3	No	Not considered in mapping			>=10 - <30%
5942	Mo-Village	5	TOGO	136	MO-PENJARI	Yes	1977	2007	30	Mô (Pendjari)	3	III E	50	Bassar	15	Kara	1622	BAGAN	8.95	0.56666	2015	NA	NA	151	13	8.61	NA	NA	NA	Skin snip	5	No	Recent (>=2012)			0-<10%
NA	Moba Kopé	5	TOGO	95	MONO	No	1989	2002	25	Mono (Mono)	9	SUD	66	Ogou	17	Plateaux	NA	ATCHINEDJI	7.65065	1.28465	2013	204	NA	170	2	1.18	1.2	0.09	NA	Skin snip	4	No	Recent (>=2012)			0-<10%
147	NA	5	TOGO	39	OTI-PENDJARI	Yes	1977	2007	30	Oti	3	III E	69	Oti	18	Savanes	1722	OTI TOUTIONGA	10.38	0.65	1977	354	343	293	140	47.78	60.8	12.5	1.7	Skin snip	15	Yes	Pre-control			>=30 - <60%
147	NA	5	TOGO	39	OTI-PENDJARI	Yes	1977	2007	30	Oti	3	III E	69	Oti	18	Savanes	1722	OTI TOUTIONGA	10.38	0.65	1980	377	355	233	81	34.76	44.3	9.37	1.6	Skin snip	15	No	Not considered in mapping			>=30 - <60%
147	NA	5	TOGO	39	OTI-PENDJARI	Yes	1977	2007	30	Oti	3	III E	69	Oti	18	Savanes	1722	OTI TOUTIONGA	10.38	0.65	1982	364	326	184	47	25.54	43.5	7.07	1.3	Skin snip	15	No	Not considered in mapping			>=10 - <30%
147	NA	5	TOGO	39	OTI-PENDJARI	Yes	1977	2007	30	Oti	3	III E	69	Oti	18	Savanes	1722	OTI TOUTIONGA	10.38	0.65	1986	341	301	247	40	16.19	18.7	1.51	0.8	Skin snip	15	No	Not considered in mapping			>=10 - <30%
147	NA	5	TOGO	39	OTI-PENDJARI	Yes	1977	2007	30	Oti	3	III E	69	Oti	18	Savanes	1722	OTI TOUTIONGA	10.38	0.65	1989	351	317	155	4	2.58	3	0.09	0.5	Skin snip	15	No	Not considered in mapping			0-<10%
147	NA	5	TOGO	39	OTI-PENDJARI	Yes	1977	2007	30	Oti	3	III E	69	Oti	18	Savanes	1722	OTI TOUTIONGA	10.38	0.65	1992	459	453	140	5	3.57	3.6	0.33	0.4	Skin snip	15	No	Not considered in mapping			0-<10%
147	NA	5	TOGO	39	OTI-PENDJARI	Yes	1977	2007	30	Oti	3	III E	69	Oti	18	Savanes	1722	OTI TOUTIONGA	10.38	0.65	1994	433	407	301	6	1.99	2.1	0.08	0	Skin snip	15	No	Not considered in mapping			0-<10%
NA	Mono 1	5	TOGO	144	MONO	No	1989	2002	25	Mono (Mono)	9	SUD	45	Tchamba	14	Centrale	2602	LANDA MONO	8.45425	1.24235	1989	383	NA	376	175	46.54	57.6	7.03	NA	Skin snip	4	Yes	Pre-control			>=30 - <60%
NA	Mono 1	5	TOGO	95	MONO	No	1989	2002	25	Mono (Mono)	9	SUD	46	Tchamba	14	Centrale	2602	LANDA MONO	8.45425	1.24235	2001	163	NA	143	2	1.4	1.4	0.06	NA	Skin snip	4	No	End Phase OCP (1999-2004)			0-<10%
NA	Mono 1	5	TOGO	95	MONO	No	1989	2002	25	Mono (Mono)	9	SUD	47	Tchamba	14	Centrale	NA	LANDA MONO	8.45425	1.24235	2013	124	NA	105	0	0	0	0	NA	Skin snip	4	No	Recent (>=2012)			0-<10%
4143	Motchokpli	5	TOGO	95	MONO	No	1989	2002	25	Mono (Mono)	9	SUD	45	Blitta	14	Centrale	NA	NA	8.12	1.2	2002	227	NA	185	0	0	0	0	NA	Skin snip	4	No	End Phase OCP (1999-2004)			0-<10%
4143	Motchokpli	5	TOGO	95	Mono	No	1989	2002	25	Mono	9	SUD					NA	NA	NA	NA	2002	NA	NA	185	0	0	NA	NA	NA	Skin snip	3	No	End Phase OCP (1999-2004)			0-<10%
5771	Moukaga	5	TOGO	39	OTI-PENDJARI	Yes	1977	2007	30	Oti	3	III E	68	Kpendjal	18	Savanes	1701	MANDOURI	10.86	0.86	1997	133	127	115	13	11.3	14.8	0.55	0	Skin snip	15	No	Not considered in mapping			>=10 - <30%
5771	Moukaga	5	TOGO	39	OTI-PENDJARI	Yes	1977	2007	30	Oti	3	III E	68	Kpendjal	18	Savanes	1701	MANDOURI	10.86	0.86	2000	131	126	105	17	16.19	14.1	0.39	0	Skin snip	15	No	End Phase OCP (1999-2004)			>=10 - <30%
5771	Moukaga	5	TOGO	39	OTI-PENDJARI	Yes	1977	2007	30	Oti	3	III E	68	Kpendjal	18	Savanes	1701	MANDOURI	10.86	0.86	2003	NA	NA	60	0	0	NA	NA	NA	Skin snip	3	No	End Phase OCP (1999-2004)			0-<10%
5771	Moukaga	5	TOGO	39	OTI-PENDJARI	Yes	1977	2007	30	Oti	3	III E	68	Kpendjal	18	Savanes	1701	MANDOURI	10.86	0.86	2006	NA	NA	72	0	0	NA	NA	NA	Skin snip	3	No	Not considered in mapping			0-<10%
NA	Moussouhoe	5	TOGO	61	Yoto/Haho	No	1988	2002	29	Haho	9	SUD	56	Yoto	16	Maritime	NA	ABOSSEHOE	6.77	1.56	2017	70	NA	61	0	0	0	0	NA	Skin snip	4	No	Recent (>=2012)			0-<10%
5944	Moussoukoudjou	5	TOGO	136	MO-PENJARI	Yes	1977	2007	30	Mô (Pendjari)	9	SUD	46	Sotouboua	14	Centrale	NA9	NA	8.78	0.43	2000	78	73	65	0	0	0	0	0.3	Skin snip	15	No	End Phase OCP (1999-2004)			0-<10%
5944	Moussoukoudjou	5	TOGO	136	MO-PENJARI	Yes	1977	2007	30	Mô (Pendjari)	9	SUD	46	Sotouboua	14	Centrale	NA9	NA	8.78	0.43	2006	NA	NA	100	3	3	NA	NA	NA	Skin snip	3	No	Not considered in mapping			0-<10%
NA	Mangotigomé	5	TOGO	95	MONO	No	1989	2002	25	Mono (Mono)	9	SUD	66	Ogou	17	Plateaux	2604	ATCHINEDJI	7.6203	1.29759	2013	NA	NA	135	0	0	NA	NA	NA	Skin snip	3	No	Recent (>=2012)			0-<10%
NA	Moba Kopé	5	TOGO	95	MONO	No	1989	2002	25	Mono (Mono)	9	SUD	66	Ogou	17	Plateaux	2604	ATCHINEDJI	7.65065	1.28465	2013	NA	NA	170	2	1.18	NA	NA	NA	Skin snip	3	No	Recent (>=2012)			0-<10%
NA	Mono 1	5	TOGO	95	MONO	No	1989	2002	25	Mono (Mono)	9	SUD	46	Tchamba	14	Centrale	2602	LANDA MONO	8.45425	1.24235	2013	NA	NA	105	0	0	NA	NA	NA	Skin snip	3	No	Recent (>=2012)			0-<10%
5161	N'Djavezi	5	TOGO	12	ANIE/MONO	Yes	1989	2007	25	Mono (Anié)	9	SUD	46	Sotouboua	14	Centrale	2606	FAZAO	8.66	0.91	1990	165	138	134	55	41.04	44	4.56	0.6	Skin snip	15	No	Not considered in mapping			>=30 - <60%
5161	N'Djavezi	5	TOGO	12	ANIE/MONO	Yes	1989	2007	25	Mono (Anié)	9	SUD	46	Sotouboua	14	Centrale	2606	FAZAO	8.66	0.91	2007	NA	NA	135	4	2.96	2.96	NA	NA	Skin snip	3	No	Not considered in mapping			0-<10%
5161	N'Djavezi	5	TOGO	12	ANIE/MONO	Yes	1989	2007	25	Mono (Anié)	9	SUD	46	Sotouboua	14	Centrale	2606	FAZAO	8.66	0.91	2001	NA	NA	213	4	1.88	NA	0.1	NA	Skin snip	15	No	End Phase OCP (1999-2004)			0-<10%
5161	N'Djavezi	5	TOGO	12	ANIE/MONO	Yes	1989	2007	25	Mono (Anié)	9	SUD	46	Sotouboua	14	Centrale	NA	MÉLANBOUA	8.39	0.57	2014	132	NA	99	0	0	0	0	NA	Skin snip	4	No	Recent (>=2012)			0-<10%
NA	N'Gobo	5	TOGO	120	ASUKAWKAW	No	1988	2002	19	Asukawkaw	9	SUD	45	Blitta	14	Centrale	NA	NA	NA	NA	2008	215	NA	151	0	0	0	0	NA	Skin snip	4	No	Not considered in mapping			0-<10%
NA	N'Kengbe	5	TOGO	#N/A	ASSOUKOKO	No	#N/A	#N/A	NA	Mô (Assoukoko)	9	SUD	45	Blitta	14	Centrale	NA	N'KENGBÉ	8.08	0.46	2014	360	NA	263	0	0	0	0	NA	Skin snip	4	No	Recent (>=2012)			0-<10%
5238	N'Ko-Kope	5	TOGO	95	MONO	No	1989	2002	25	Mono (Mono)	9	SUD	66	Ogou	17	Plateaux	2608	KONIGBO	7.68	1.33	1999	43	43	39	0	0	0	0	0	Skin snip	15	No	End Phase OCP (1999-2004)			0-<10%
5238	N'Ko-Kope	5	TOGO	95	MONO	No	1989	2002	25	Mono (Mono)	9	SUD	66	Ogou	17	Plateaux	2608	KONIGBO	7.68	1.33	1990	50	46	46	31	67.39	64.6	14.97	NA	Skin snip	15	No	Not considered in mapping			>=60 - <80%
5238	N'Ko-Kope	5	TOGO	95	MONO	No	1989	2002	25	Mono (Mono)	9	SUD	66	Ogou	17	Plateaux	2608	KONIGBO	7.68	1.33	2005	NA	NA	31	0	0	NA	NA	NA	Skin snip	3	No	Not considered in mapping			0-<10%
NA	NA	5	TOGO	39	OTI-PENDJARI	Yes	1977	2007	30	Oti	3	III E	69	Oti	18	Savanes	NA	TAKPAMBA	10.35	0.43	2011	232	NA	198	0	0	0	0	NA	Skin snip	4	No	Not considered in mapping			0-<10%
NA	NA	5	TOGO	39	OTI-PENDJARI	Yes	1977	2007	30	Oti	3	III E	69	Oti	18	Savanes	NA	KOUNTOIRÉ	10.1	0.36	2011	290	NA	230	4	1.74	1.73	0.06	NA	Skin snip	4	No	Not considered in mapping			0-<10%
NA	NA	5	TOGO	39	OTI-PENDJARI	Yes	1977	2007	30	Oti	3	III E	69	Oti	18	Savanes	NA	KOUNTOUARÉ	10.1	0.36	2015	260	NA	180	0	0	0	0	NA	Skin snip	4	No	Recent (>=2012)			0-<10%
5945	Naboun-Koura	5	TOGO	136	MO-PENJARI	Yes	1977	2007	19	Mô (Pendjari)	3	III E	46	Sotouboua	14	Centrale	NA9	NA	8.75	0.4	2009	469	NA	180	1	0.56	0.01	0	NA	Skin snip	4	No	Not considered in mapping			0-<10%
5945	Naboun-Koura	5	TOGO	136	MO-PENJARI	Yes	1977	2007	30	Mô (Pendjari)	3	III E	46	Sotouboua	14	Centrale	NA9	NA	8.75	0.4	2000	416	387	277	0	0	0	0	0.3	Skin snip	15	No	End Phase OCP (1999-2004)			0-<10%
5945	Naboun-Koura	5	TOGO	136	MO-PENJARI	Yes	1977	2007	30	Mô (Pendjari)	3	III E	46	Sotouboua	14	Centrale	NA9	NA	8.75	0.4	2006	NA	NA	269	15	5.58	5.58	NA	NA	Skin snip	3	No	Not considered in mapping			0-<10%
5945	Naboun-Koura	5	TOGO	136	MO-PENJARI	Yes	1977	2007	30	Mô (Pendjari)	3	III E	46	Sotouboua	14	Centrale	NA9	NA	8.75	0.4	2009	NA	NA	180	0	0	NA	NA	NA	Skin snip	3	No	Not considered in mapping			0-<10%
NA	NA	5	TOGO	39	OTI-PENDJARI	Yes	1977	2007	30	Oti	3	III E	69	Oti	18	Savanes	NA	SADORI	NA	NA	2015	508	NA	313	0	0	0	0	NA	Skin snip	4	No	Recent (>=2012)			0-<10%
5701	NA	5	TOGO	107	KOUMONGOU/OTI-PENDJARI	Yes	1977	2007	30	Oti	3	III E	69	Oti	18	Savanes	1712	KOUMONGOU	10.18	0.48	1996	355	355	322	29	9.01	9.7	0.49	1.6	Skin snip	15	No	Not considered in mapping			>=10 - <30%
5701	NA	5	TOGO	107	KOUMONGOU/OTI-PENDJARI	Yes	1977	2007	30	Oti	3	III E	69	Oti	18	Savanes	1712	KOUMONGOU	10.18	0.49	2001	396	NA	296	11	3.72	4.8	0.09	NA	Skin snip	4	No	End Phase OCP (1999-2004)			0-<10%
5701	NA	5	TOGO	107	KOUMONGOU/OTI-PENDJARI	Yes	1977	2007	30	Oti	3	III E	69	Oti	18	Savanes	1712	KOUMONGOU	10.18	0.49	2007	269	NA	54	0	0	0	0	NA	Skin snip	4	No	Not considered in mapping			0-<10%
NA	NA	5	TOGO	39	OTI-PENDJARI	Yes	1977	2007	30	Oti	3	III E	69	Oti	18	Savanes	NA	TAKPAMBA	9.57	0.37	2011	368	NA	284	1	0.35	0.35	0.01	NA	Skin snip	4	No	Not considered in mapping			0-<10%
NA	Nandoungbale	5	TOGO	45	KARA	Yes	1977	2007	30	Oti	3	III E	51	Dankpen	15	Kara	NA	NA	NA	NA	2008	253	NA	148	0	0	0	0	NA	Skin snip	4	No	Not considered in mapping			0-<10%
5188	Nangbeto-Asante	5	TOGO	95	MONO	No	1989	2002	25	Mono (Mono)	9	SUD	66	Ogou	17	Plateaux	2618	SIRKA	7.8	1.36	1990	349	330	308	169	54.87	62.4	12.98	2.5	Skin snip	15	No	Not considered in mapping			>=30 - <60%
5188	Nangbeto-Asante	5	TOGO	95	MONO	No	1989	2002	25	Mono (Mono)	9	SUD	66	Ogou	17	Plateaux	2618	SIRKA	7.8	1.37	2001	365	NA	217	0	0	0	0	NA	Skin snip	4	No	End Phase OCP (1999-2004)			0-<10%
4165	Narita/Pesside	5	TOGO	49	KERAN	Yes	1977	2007	30	Kéran	3	III E	53	Kéran	15	Kara	NA	KPESSIDÈ	10.03	0.59	2010	206	NA	102	0	0	0	0	NA	Skin snip	4	No	Not considered in mapping			0-<10%
4165	Narita/Pesside	5	TOGO	49	KERAN	Yes	1977	2007	30	Kéran	3	III E	53	Kéran	15	Kara	NA	KPÉSSIDÈ	10.04	0.59	2014	184	NA	123	8	6.5	7.6	0.2	NA	Skin snip	4	No	Recent (>=2012)			0-<10%
4165	Narita/Pesside	5	TOGO	49	KERAN	Yes	1977	2007	30	Kéran	3	III E	53	Kéran	15	Kara	NA	KPESSIDÈ	10.03	0.59	2002	179	NA	145	32	22.07	24.9	1.33	NA	Skin snip	4	No	End Phase OCP (1999-2004)			>=10 - <30%
4165	Narita/Pesside	5	TOGO	49	KERAN	Yes	1977	2007	30	Kéran	3	III E	53	Kéran	15	Kara	NA	KPESSIDÈ	10.04	0.59	2005	146	NA	93	21	22.58	22.3	0.27	NA	Skin snip	4	No	Not considered in mapping			>=10 - <30%
4165	Narita/Pesside	5	TOGO	49	KERAN	Yes	1977	2007	30	Kéran	3	III E	53	Kéran	15	Kara	NA	KPESSIDÈ	10.04	0.59	2007	143	NA	103	0	0	0	0	NA	Skin snip	4	No	Not considered in mapping			0-<10%
4165	NA	5	TOGO	39	OTI-PENDJARI	Yes	1977	2007	30	Oti	3	III E	69	Oti	18	Savanes	NA	NA	10.03	0.59	2014	NA	NA	56	7	12.5	NA	NA	NA	Skin snip	2	No	Recent (>=2012)			>=10 - <30%
4165	NA	5	TOGO	39	OTI-PENDJARI	Yes	1977	2007	30	Oti	3	III E	69	Oti	18	Savanes	NA	NA	10.03	0.59	2007	NA	NA	103	0	0	NA	NA	NA	Skin snip	3	No	Not considered in mapping			0-<10%
4165	Narita/Pesside	5	TOGO	49	KERAN	Yes	1977	2007	30	Kéran	3	III E	53	Kéran	15	Kara	NA	NA	NA	NA	2002	NA	NA	145	32	22.07	22.07	NA	NA	Skin snip	3	No	End Phase OCP (1999-2004)			>=10 - <30%
4165	Narita/Pesside	5	TOGO	49	KERAN	Yes	1977	2007	30	Kéran	3	III E	53	Kéran	15	Kara	NA	NA	NA	NA	2005	NA	NA	93	21	22.58	22.58	NA	NA	Skin snip	3	No	Not considered in mapping			>=10 - <30%
5763	Nassiele	5	TOGO	39	OTI-PENDJARI	Yes	1977	2007	30	Oti	3	III E	68	Kpendjal	18	Savanes	1707	BORGOU PONT	10.75	0.66	1997	199	199	184	14	7.61	12	0.49	0	Skin snip	15	No	Not considered in mapping			0-<10%
5763	Nassiele	5	TOGO	39	OTI-PENDJARI	Yes	1977	2007	30	Oti	3	III E	68	Kpendjal	18	Savanes	1707	BORGOU PONT	10.75	0.66	2000	261	258	217	21	9.68	11.3	0.23	0	Skin snip	15	No	End Phase OCP (1999-2004)			>=10 - <30%
5763	Nassiele	5	TOGO	39	OTI-PENDJARI	Yes	1977	2007	30	Oti	3	III E	68	Kpendjal	18	Savanes	1707	BORGOU PONT	10.75	0.66	2006	NA	NA	77	1	1.3	1.3	NA	NA	Skin snip	3	No	Not considered in mapping			0-<10%
5763	Nassiele	5	TOGO	39	OTI-PENDJARI	Yes	1977	2007	30	Oti	3	III E	68	Kpendjal	18	Savanes	1707	BORGOU PONT	10.75	0.66	2003	214	NA	116	0	0	0	0	NA	Skin snip	4	No	End Phase OCP (1999-2004)			0-<10%
146	Natchitipi	5	TOGO	54	NIANTIN/KARA/OTI-PENDJARI	Yes	1977	2007	30	Oti	3	III E	51	Dankpen	15	Kara	1605	KOUTIERE	9.68	0.73	1977	861	815	779	310	39.79	47.8	3.96	0.8	Skin snip	15	Yes	Pre-control			>=30 - <60%
146	Natchitipi	5	TOGO	54	NIANTIN/KARA/OTI-PENDJARI	Yes	1977	2007	30	Oti	3	III E	51	Dankpen	15	Kara	1605	KOUTIERE	9.68	0.73	1994	646	627	373	24	6.43	4.9	0.16	0.2	Skin snip	15	No	Not considered in mapping			0-<10%
146	Natchitipi	5	TOGO	54	NIANTIN/KARA/OTI-PENDJARI	Yes	1977	2007	30	Oti	3	III E	51	Dankpen	15	Kara	1605	KOUTIERE	9.68	0.73	2005	NA	NA	287	1	0.35	0.35	NA	NA	Skin snip	3	No	Not considered in mapping			0-<10%
146	Natchitipi	5	TOGO	45	KARA	Yes	1977	2007	30	Oti	3	III E	51	Dankpen	15	Kara	1605	KOUTIERE	9.68	0.73	2001	637	NA	229	3	1.31	1.6	0.03	NA	Skin snip	4	No	End Phase OCP (1999-2004)			0-<10%
5769	Natoundjenga	5	TOGO	39	OTI-PENDJARI	Yes	1977	2007	30	Oti	3	III E	68	Kpendjal	18	Savanes	1701	MANDOURI	10.78	0.66	1997	98	98	90	5	5.56	7.6	0.3	0	Skin snip	15	No	Not considered in mapping			0-<10%
5769	Natoundjenga	5	TOGO	39	OTI-PENDJARI	Yes	1977	2007	30	Oti	3	III E	68	Kpendjal	18	Savanes	1701	MANDOURI	10.78	0.66	2000	131	126	107	7	6.54	6.5	0.12	0	Skin snip	15	No	End Phase OCP (1999-2004)			0-<10%
5769	Natoundjenga	5	TOGO	39	OTI-PENDJARI	Yes	1977	2007	30	Oti	3	III E	68	Kpendjal	18	Savanes	1701	MANDOURI	10.78	0.66	2005	NA	NA	96	4	4.17	4.17	NA	NA	Skin snip	3	No	Not considered in mapping			0-<10%
5769	Natoundjenga	5	TOGO	39	OTI-PENDJARI	Yes	1977	2007	30	Oti	3	III E	68	Kpendjal	18	Savanes	1701	MANDOURI	10.54	0.42	2005	321	NA	111	4	3.6	0.05	0.1	NA	Skin snip	4	No	Not considered in mapping			0-<10%
5769	Natoundjenga	5	TOGO	39	OTI-PENDJARI	Yes	1977	2007	30	Oti	3	III E	68	Kpendjal	18	Savanes	NA	BORGOU	10.54	0.42	2011	185	NA	130	0	0	0	0	NA	Skin snip	4	No	Not considered in mapping			0-<10%
5770	Natounkpargou	5	TOGO	39	OTI-PENDJARI	Yes	1977	2007	30	Oti	3	III E	68	Kpendjal	18	Savanes	1707	BORGOU PONT	10.77	0.63	2000	442	430	303	4	1.32	2.2	0.02	0	Skin snip	15	No	End Phase OCP (1999-2004)			0-<10%
5770	Natounkpargou	5	TOGO	39	OTI-PENDJARI	Yes	1977	2007	30	Oti	3	III E	68	Kpendjal	18	Savanes	1707	BORGOU PONT	10.77	0.63	1997	239	239	191	1	0.52	1.6	0.04	0	Skin snip	15	No	Not considered in mapping			0-<10%
5770	Natounkpargou	5	TOGO	39	OTI-PENDJARI	Yes	1977	2007	30	Oti	3	III E	68	Kpendjal	18	Savanes	1707	BORGOU PONT	10.77	0.63	2005	NA	NA	212	3	1.42	1.42	NA	NA	Skin snip	3	No	Not considered in mapping			0-<10%
5770	Natounkpargou	5	TOGO	39	OTI-PENDJARI	Yes	1977	2007	30	Oti	3	III E	68	Kpendjal	18	Savanes	NA	BORGOU	10.48	0.37	2011	636	NA	243	0	0	0	0	NA	Skin snip	4	No	Not considered in mapping			0-<10%
5770	Natounkpargou	5	TOGO	39	OTI-PENDJARI	Yes	1977	2007	30	Oti	3	III E	68	Kpendjal	18	Savanes	1707	BORGOU PONT	10.48	0.37	2005	335	NA	223	4	1.79	0.02	0.03	NA	Skin snip	4	No	Not considered in mapping			0-<10%
5170	Niama-Niama	5	TOGO	12	ANIE/MONO	No	1989	2002	25	Mono (Anié)	9	SUD	45	Blitta	14	Centrale	2607	PAGALA	8.08	0.98	1990	133	131	129	100	77.52	78.6	30.31	0.6	Skin snip	15	No	Not considered in mapping			>=60 - <80%
5170	Niama-Niama	5	TOGO	12	ANIE/MONO	No	1989	2002	25	Mono (Anié)	9	SUD	45	Blitta	14	Centrale	2607	PAGALA	8.08	0.98	2000	248	240	163	7	4.29	4	0.16	0.5	Skin snip	15	No	End Phase OCP (1999-2004)			0-<10%
5170	Niama-Niama	5	TOGO	12	ANIE/MONO	No	1989	2002	25	Mono (Anié)	9	SUD	45	Blitta	14	Centrale	2607	PAGALA	8.08	0.98	2006	NA	NA	114	3	2.63	2.63	NA	NA	Skin snip	3	No	Not considered in mapping			0-<10%
5190	Niampopo	5	TOGO	95	MONO	No	1989	2002	25	Mono (Mono)	9	SUD	66	Ogou	17	Plateaux	NA	ADOGBENOU	7.2	1.37	2007	291	NA	166	0	0	0	0	NA	Skin snip	4	No	Not considered in mapping			0-<10%
5190	Niampopo	5	TOGO	95	MONO	No	1989	2002	25	Mono (Mono)	9	SUD	66	Ogou	17	Plateaux	2632	ADEDAKOPE	7.2	1.37	2001	259	NA	233	3	1.29	1.3	0.05	NA	Skin snip	4	No	End Phase OCP (1999-2004)			0-<10%
5190	Niampopo	5	TOGO	95	MONO	No	1989	2002	25	Mono (Mono)	9	SUD	66	Ogou	17	Plateaux	2632	ADEDAKOPE	7.2	1.37	1990	131	NA	122	50	40.98	43.2	3.25	NA	Skin snip	4	No	Not considered in mapping			>=30 - <60%
5190	Niampopo	5	TOGO	95	MONO	No	1989	2002	25	Mono (Mono)	9	SUD	66	Ogou	17	Plateaux	2632	ADEDAKOPE	7.2	1.37	1991	124	NA	124	41	33.06	40.6	3.53	NA	Skin snip	4	No	Not considered in mapping			>=30 - <60%
5013	Nkingbe	5	TOGO	120	ASUKAWKAW	No	1988	2002	19	Asukawkaw	9	SUD	45	Blitta	14	Centrale	2631	TINKIRO	8.11	0.76	2000	248	212	157	0	0	0	0	0	Skin snip	15	No	End Phase OCP (1999-2004)			0-<10%
5013	Nkingbe	5	TOGO	120	ASUKAWKAW	No	1988	2002	19	Asukawkaw	9	SUD	45	Blitta	14	Centrale	2631	TINKIRO	8.11	0.76	1989	322	262	238	83	34.87	46.7	2.71	2.4	Skin snip	15	Yes	Pre-control			>=30 - <60%
4121	Nougbessou Kope	5	TOGO	133	WAWA/ASUKAWKAW	No	1988	2002	19	Asukawkaw (Wawa)	9	SUD	67	Wawa	17	Plateaux	NA	NA	NA	NA	2002	NA	NA	181	3	1.66	1.66	NA	NA	Skin snip	3	No	End Phase OCP (1999-2004)			0-<10%
4121	Nougbessou Kope	5	TOGO	133	WAWA/ASUKAWKAW	No	1988	2002	19	Asukawkaw (Wawa)	9	SUD	67	Wawa	17	Plateaux	NA	NA	NA	NA	2002	208	NA	181	3	1.66	2.1	0.03	NA	Skin snip	4	No	End Phase OCP (1999-2004)			0-<10%
NA	Noussoukope	5	TOGO	61	Yoto/Haho	No	1988	2002	29	Haho	9	SUD	56	Yoto	16	Maritime	NA	COUVÉ	6.68	1.39	2017	69	NA	53	0	0	0	0	NA	Skin snip	4	No	Recent (>=2012)			0-<10%
5053	Nyitakpo	5	TOGO	158	SIO (ZIO)	No	1988	2002	25	Sio	9	SUD	58	Agou	17	Plateaux	2633	KPEDJI	6.15	0.98	1989	107	101	91	7	7.69	8.1	0.42	2.4	Skin snip	15	No	Not considered in mapping			0-<10%
5053	Nyitakpo	5	TOGO	158	SIO (ZIO)	No	1988	2002	25	Sio	9	SUD	58	Agou	17	Plateaux	2633	KPEDJI	6.15	0.98	2001	100	NA	87	0	0	0	0	NA	Skin snip	4	No	End Phase OCP (1999-2004)			0-<10%
5053	Nyitakpo	5	TOGO	158	SIO (ZIO)	No	1988	2002	25	Sio	9	SUD	1	Avé	16	Maritime	NA	TOVÉGAN	6.15	0.98	2015	42	NA	32	0	0	0	0	NA	Skin snip	4	No	Recent (>=2012)			0-<10%
5556	Nyive	5	TOGO	290	TODJE	No	1988	2002	60	Todzie (Aka, Dévého)	9	SUD	63	Kloto	17	Plateaux	2517	KUDZRA	6.76	0.56	1995	572	572	447	123	27.52	24.3	0.95	0.8	Skin snip	15	No	Not considered in mapping			>=10 - <30%
5556	Nyive	5	TOGO	290	TODJE	No	1988	2002	60	Todzie (Aka, Dévého)	9	SUD	63	Kloto	17	Plateaux	2517	KUDZRA	6.76	0.56	2004	NA	NA	169	10	5.92	5.92	NA	NA	Skin snip	3	No	Not considered in mapping			0-<10%
5556	Nyive	5	TOGO	290	TODJE	No	1988	2002	60	Todzie (Aka, Dévého)	9	SUD	63	Kloto	17	Plateaux	2517	KUDZRA	6.77	0.57	2004	604	NA	169	12	7.1	5	0.07	NA	Skin snip	4	No	Not considered in mapping			0-<10%
5556	Nyive	5	TOGO	290	TODJE	No	1988	2002	60	Todzie (Aka, Dévého)	9	SUD	63	Kloto	17	Plateaux	2517	KUDZRA	6.77	0.57	2001	583	NA	328	28	8.54	8.9	0.19	NA	Skin snip	4	No	End Phase OCP (1999-2004)			0-<10%
301	Obe	5	TOGO	94	DOMI	No	1989	2002	25	Gban Houo (Domi)	9	SUD	67	Wawa	17	Plateaux	2617	AZAFIE	7.53	0.6	1977	380	352	311	176	56.59	61.8	7.86	0.4	Skin snip	15	Yes	Pre-control			>=30 - <60%
NA	Odomi Abra	5	TOGO	#N/A	MENOU	No	1989	2002	NA	Mono	9	SUD	67	Wawa	17	Plateaux	NA	NA	NA	NA	2008	326	NA	239	16	6.69	5.8	0	NA	Skin snip	4	No	Not considered in mapping			0-<10%
5177	Ogome - Yabui - Kope	5	TOGO	12	ANIE/MONO	No	1989	2002	25	Mono (Anié)	9	SUD	59	Amou	17	Plateaux	2634	AKABA	7.73	1	1990	255	238	232	121	52.16	59.2	14.7	0.2	Skin snip	15	No	Not considered in mapping			>=30 - <60%
5177	Ogome - Yabui - Kope	5	TOGO	12	ANIE/MONO	No	1989	2002	25	Mono (Anié)	9	SUD	59	Amou	17	Plateaux	2634	AKABA	7.73	1	2000	397	384	327	35	10.7	10.2	0.3	0.2	Skin snip	15	No	End Phase OCP (1999-2004)			>=10 - <30%
5177	Ogome - Yabui - Kope	5	TOGO	12	ANIE/MONO	No	1989	2002	25	Mono (Anié)	9	SUD	59	Amou	17	Plateaux	2634	AKABA	7.73	1	2007	NA	NA	163	0	0	NA	NA	NA	Skin snip	3	No	Not considered in mapping			0-<10%
5177	Ogome - Yabui - Kope	5	TOGO	12	ANIE/MONO	No	1989	2002	25	Mono (Anié)	9	SUD	59	Amou	17	Plateaux	NA	GAMÉ	7.82	1.02	2013	184	NA	130	0	0	0	0	NA	Skin snip	4	No	Recent (>=2012)			0-<10%
NA	Ogou Adibo	5	TOGO	160	OGOU/MONO	No	1989	2002	25	Mono	9	SUD	61	Est-Mono	17	Plateaux	NA	OGOU KOLIDÈ	7.91	1.39	2013	417	NA	238	0	0	0	0	NA	Skin snip	4	No	Recent (>=2012)			0-<10%
5191	Ogou-Allah	5	TOGO	160	OGOU/MONO	No	1989	2002	25	Mono	9	SUD	61	Est-Mono	17	Plateaux	2634	AKABA	8	1.11	1990	228	211	195	73	37.44	43.9	6.16	NA	Skin snip	15	No	Not considered in mapping			>=30 - <60%
5191	Ogou-Allah	5	TOGO	160	OGOU/MONO	No	1989	2002	25	Mono	9	SUD	61	Est-Mono	17	Plateaux	2634	AKABA	8	1.11	1991	202	176	175	66	37.71	43	4.46	0.5	Skin snip	15	No	Not considered in mapping			>=30 - <60%
5191	Ogou-Allah	5	TOGO	160	OGOU/MONO	No	1989	2002	25	Mono	9	SUD	61	Est-Mono	17	Plateaux	2634	AKABA	8.04	1.47	2001	304	NA	210	1	0.48	0.4	0.02	NA	Skin snip	4	No	End Phase OCP (1999-2004)			0-<10%
5191	Ogou-Allah	5	TOGO	160	OGOU/MONO	No	1989	2002	25	Mono	9	SUD	61	Est-Mono	17	Plateaux	NA	OGOU KINKO	8.04	1.47	2013	239	NA	215	0	0	0	0	NA	Skin snip	4	No	Recent (>=2012)			0-<10%
4136	Ogouda & Sombo	5	TOGO	160	OGOU/MONO	No	1989	2002	25	Mono (Mono)	9	SUD	47	Tchamba	14	Centrale	2619	GOUBI	8.4357	1.62048	2013	72	NA	63	0	0	0	0	NA	Skin snip	4	No	Recent (>=2012)			0-<10%
4136	Ogouda & Sombo	5	TOGO	160	OGOU/MONO	No	1989	2002	25	Mono (Mono)	9	SUD	47	Tchamba	14	Centrale	2619	GOUBI	8.4357	1.62048	2013	NA	NA	63	0	0	NA	NA	NA	Skin snip	3	No	Recent (>=2012)			0-<10%
4136	Ogouda & Sombo	5	TOGO	160	OGOU/MONO	No	1989	2002	25	Mono (Mono)	9	SUD	47	Tchamba	14	Centrale	2619	GOUBI	8.4357	1.62048	2002	NA	NA	160	9	5.63	NA	NA	NA	Skin snip	3	No	End Phase OCP (1999-2004)			0-<10%
4136	Ogouda & Sombo	5	TOGO	160	OGOU/MONO	No	1989	2002	25	Mono (Mono)	9	SUD	47	Tchamba	14	Centrale	2619	GOUBI	8.4357	1.62048	2013	115	NA	87	3	3.45	4.5	0.16	NA	Skin snip	4	No	Recent (>=2012)			0-<10%
4132	Okou-Kope	5	TOGO	120	ASUKAWKAW	No	1988	2002	19	Asukawkaw	9	SUD	45	Blitta	14	Centrale	2631	TINKIRO	8.1	0.9	2002	NA	NA	138	9	6.52	6.52	NA	NA	Skin snip	3	No	End Phase OCP (1999-2004)			0-<10%
4132	Okou-Kope	5	TOGO	120	ASUKAWKAW	No	1988	2002	19	Asukawkaw	9	SUD	45	Blitta	14	Centrale	2631	TINKIRO	8.1	0.9	2006	NA	NA	141	2	1.42	1.42	NA	NA	Skin snip	3	No	Not considered in mapping			0-<10%
4132	Okou-Kope	5	TOGO	12	ANIE/MONO	No	1989	2002	25	Mono (Anié)	9	SUD	45	Blitta	14	Centrale	NA	WELLY	8.11	0.9	2012	278	NA	124	0	0	0	0	NA	Skin snip	4	No	Recent (>=2012)			0-<10%
4132	Okou-Kope	5	TOGO	12	ANIE/MONO	No	1989	2002	25	Mono (Anié)	9	SUD	45	Blitta	14	Centrale	2631	TINKIRO	8.11	0.9	2006	216	NA	142	2	1.41	0.02	0.02	NA	Skin snip	4	No	Not considered in mapping			0-<10%
304	Oniakope	5	TOGO	95	MONO	No	1989	2002	25	Mono (Mono)	9	SUD	61	Est-Mono	17	Plateaux	2604	ATCHINEDJI	7.51	1.33	1977	168	157	141	106	75.18	82.6	32.29	0	Skin snip	15	Yes	Pre-control			>=60 - <80%
442	Otchanari	5	TOGO	24	AMOU/MONO	No	1989	2002	25	Mono	9	SUD	66	Ogou	17	Plateaux	2614	AMOUTCHOU	7.33	1.33	2004	NA	NA	163	4	2.45	2.45	NA	NA	Skin snip	3	No	Not considered in mapping			0-<10%
5394	Oti-Village & Bidjab	5	TOGO	39	OTI-PENDJARI	Yes	1977	2007	30	Oti	3	III E	51	Dankpen	15	Kara	1703	DOMAINE GRAVILLOU	10.36	0.46	1992	69	69	61	0	0	0	0	0.1	Skin snip	15	No	Not considered in mapping			0-<10%
5394	Oti-Village & Bidjab	5	TOGO	39	OTI-PENDJARI	Yes	1977	2007	30	Oti	3	III E	51	Dankpen	15	Kara	1703	DOMAINE GRAVILLOU	10.36	0.46	2007	NA	NA	81	0	0	NA	NA	NA	Skin snip	3	No	Not considered in mapping			0-<10%
5394	Oti-Village & Bidjab	5	TOGO	39	OTI-PENDJARI	Yes	1977	2007	30	Oti	3	III E	51	Dankpen	15	Kara	1703	DOMAINE GRAVILLOU	10.37	0.47	2001	88	NA	71	4	5.63	5.4	0.07	NA	Skin snip	4	No	End Phase OCP (1999-2004)			0-<10%
442	Otsanani-Adedakope	5	TOGO	24	AMOU/MONO	No	1989	2002	25	Mono	9	SUD	66	Ogou	17	Plateaux	2614	AMOUTCHOU	7.33	1.33	2007	NA	NA	194	0	0	NA	NA	NA	Skin snip	3	No	Not considered in mapping			0-<10%
442	Otsanani-Adedakope	5	TOGO	24	AMOU/MONO	No	1989	2002	25	Mono	9	SUD	66	Ogou	17	Plateaux	2614	AMOUTCHOU	7.33	1.33	1987	242	230	176	127	72.16	80.5	52.81	1.4	Skin snip	15	Yes	Pre-control			>=60 - <80%
442	Otsanani-Adedakope	5	TOGO	24	AMOU/MONO	No	1989	2002	25	Mono	9	SUD	66	Ogou	17	Plateaux	2614	AMOUTCHOU	7.33	1.33	1990	225	188	122	76	62.3	67.6	25.02	NA	Skin snip	15	No	Not considered in mapping			>=60 - <80%
442	Otsanani-Adedakope	5	TOGO	24	AMOU/MONO	No	1989	2002	25	Mono	9	SUD	66	Ogou	17	Plateaux	2614	AMOUTCHOU	7.33	1.33	1992	271	225	201	127	63.18	67.7	23.33	NA	Skin snip	15	No	Not considered in mapping			>=60 - <80%
442	Otsanani-Adedakope	5	TOGO	24	AMOU/MONO	No	1989	2002	25	Mono	9	SUD	66	Ogou	17	Plateaux	2614	AMOUTCHOU	7.33	1.33	1993	294	245	218	136	62.39	64.5	19.86	2.6	Skin snip	15	No	Not considered in mapping			>=60 - <80%
442	Otsanani-Adedakope	5	TOGO	24	AMOU/MONO	No	1989	2002	25	Mono	9	SUD	66	Ogou	17	Plateaux	2614	AMOUTCHOU	7.33	1.33	2000	272	250	211	12	5.69	5.7	0.14	3.3	Skin snip	15	No	End Phase OCP (1999-2004)			0-<10%
442	Otsanani-Adedakope	5	TOGO	24	AMOU/MONO	No	1989	2002	25	Mono	9	SUD	66	Ogou	17	Plateaux	2614	AMOUTCHOU	7.33	1.33	1980	208	204	202	157	77.72	81.1	35.56	3.9	Skin snip	15	Yes	Pre-control			>=60 - <80%
442	Otsanani-Adedakope	5	TOGO	24	AMOU/MONO	No	1989	2002	25	Mono	9	SUD	66	Ogou	17	Plateaux	NA	KÉLÉKPÉ	7.34	1.31	2012	371	NA	248	3	1.21	1.1	0.03	NA	Skin snip	4	No	Recent (>=2012)			0-<10%
442	Otsanani-Adedakope	5	TOGO	24	AMOU/MONO	No	1989	2002	25	Mono	9	SUD	66	Ogou	17	Plateaux	2614	AMOUTCHOU	7.34	1.31	2004	158	NA	124	5	4.03	3	0.02	NA	Skin snip	4	No	Not considered in mapping			0-<10%
4135	Oudjomboi	5	TOGO	95	MONO	No	1989	2002	25	Mono (Mono)	9	SUD	47	Tchamba	14	Centrale	2601	TCHAMBA	8.96	1.39	2002	NA	NA	304	7	2.3	2.3	NA	NA	Skin snip	3	No	End Phase OCP (1999-2004)			0-<10%
4135	Oudjomboi	5	TOGO	95	MONO	No	1989	2002	25	Mono (Mono)	9	SUD	47	Tchamba	14	Centrale	NA	ALIBI I	8.96	1.39	2012	426	NA	219	1	0.46	0.6	0.04	NA	Skin snip	4	No	Recent (>=2012)			0-<10%
5615	Ouro-Gaode (Dako)	5	TOGO	45	KARA	Yes	1977	2007	30	Oti	3	III E	49	Assoli	15	Kara	1630	KPAYANDO	9.38	1.21	1996	115	115	104	1	0.96	1.4	0.05	0.2	Skin snip	15	No	Not considered in mapping			0-<10%
5615	Ouro-Gaode (Dako)	5	TOGO	45	KARA	Yes	1977	2007	30	Oti	3	III E	49	Assoli	15	Kara	1630	KPAYANDO	9.38	1.21	2000	111	83	64	0	0	0	0	0.2	Skin snip	15	No	End Phase OCP (1999-2004)			0-<10%
5615	Ouro-Gaode (Dako)	5	TOGO	45	KARA	Yes	1977	2007	30	Oti	3	III E	49	Assoli	15	Kara	NA	DACKO	9.19	1.05	2014	122	NA	92	0	0	0	0	NA	Skin snip	4	No	Recent (>=2012)			0-<10%
NA	Ogomé Yabui	5	TOGO	95	MONO	No	1989	2002	25	Mono (Mono)	9	SUD	66	Ogou	17	Plateaux	2618	SIRKA	7.81894	1.02462	2013	NA	NA	130	0	0	NA	NA	NA	Skin snip	3	No	Recent (>=2012)			0-<10%
NA	Ogou Adibo	5	TOGO	95	MONO	No	1989	2002	25	Mono (Mono)	9	SUD	45	Blitta	14	Centrale	2634	AKABA	7.91098	1.38693	2013	NA	NA	238	0	0	NA	NA	NA	Skin snip	3	No	Recent (>=2012)			0-<10%
NA	Ogou Allah	5	TOGO	95	MONO	No	1989	2002	25	Mono (Mono)	9	SUD	61	Est-Mono	17	Plateaux	2603	KPESSI	8.03697	1.46874	2013	NA	NA	215	0	0	NA	NA	NA	Skin snip	3	No	Recent (>=2012)			0-<10%
4134	Pagala-Bouziya	5	TOGO	12	ANIE/MONO	No	1989	2002	25	Mono (Anié)	9	SUD	66	Ogou	17	Plateaux	NA	NA	NA	NA	2002	347	NA	308	1	0.32	0.7	0.02	NA	Skin snip	4	No	End Phase OCP (1999-2004)			0-<10%
4134	Pagala-Bouziya	5	TOGO	12	Anie/Mono	No	1989	2002	25	Mono (Anié)	9	SUD			14	Centrale	NA	NA	NA	NA	2002	NA	NA	308	1	0.32	0.32	NA	NA	Skin snip	3	No	End Phase OCP (1999-2004)			0-<10%
5703	Pancerys	5	TOGO	12	Anie/Mono	No	1989	2002	25	Mono (Anié)	9	SUD			14	Centrale	1715	PANSENI	10.7	0.73	1996	388	388	309	43	13.92	17.2	0.59	1.6	Skin snip	15	No	Not considered in mapping			>=10 - <30%
5703	Pancerys	5	TOGO	39	OTI-PENDJARI	Yes	1977	2007	30	Oti	3	III E	68	Kpendjal	18	Savanes	1715	PANSENI	10.7	0.73	2000	422	420	145	32	22.07	19.9	0.5	1.6	Skin snip	15	No	End Phase OCP (1999-2004)			>=10 - <30%
5703	Pancerys	5	TOGO	39	OTI-PENDJARI	Yes	1977	2007	30	Oti	3	III E	68	Kpendjal	18	Savanes	1715	PANSENI	10.7	0.73	2003	NA	NA	173	0	0	NA	NA	NA	Skin snip	3	No	End Phase OCP (1999-2004)			0-<10%
5703	Pancerys	5	TOGO	39	OTI-PENDJARI	Yes	1977	2007	30	Oti	3	III E	68	Kpendjal	18	Savanes	1715	PANSENI	10.7	0.73	2006	NA	NA	146	0	0	NA	NA	NA	Skin snip	3	No	Not considered in mapping			0-<10%
5703	Pancerys	5	TOGO	39	OTI-PENDJARI	Yes	1977	2007	30	Oti	3	III E	68	Kpendjal	18	Savanes	1715	PANSENI	10.7	0.73	2015	NA	NA	140	4	2.86	NA	NA	NA	Skin snip	5	No	Recent (>=2012)			0-<10%
5703	Pancerys	5	TOGO	39	OTI-PENDJARI	Yes	1977	2007	30	Oti	3	III E	68	Kpendjal	18	Savanes	NA	BORGOU	10.42	0.45	2011	438	NA	120	9	7.5	7.1	0.05	NA	Skin snip	4	No	Not considered in mapping			0-<10%
140	Panga	5	TOGO	39	OTI-PENDJARI	Yes	1977	2007	30	Oti	3	III E	53	Kéran	15	Kara	1605	KOUTIERE	9.9	0.61	1980	299	245	191	77	40.31	49.5	12.05	1.4	Skin snip	15	No	Not considered in mapping			>=30 - <60%
140	Panga	5	TOGO	39	OTI-PENDJARI	Yes	1977	2007	30	Oti	3	III E	53	Kéran	15	Kara	1605	KOUTIERE	9.9	0.61	1993	353	330	284	27	9.51	9.7	0.38	0	Skin snip	15	No	Not considered in mapping			>=10 - <30%
140	Panga	5	TOGO	39	OTI-PENDJARI	Yes	1977	2007	30	Oti	3	III E	53	Kéran	15	Kara	1605	KOUTIERE	9.9	0.61	1996	457	443	232	22	9.48	10.8	0.24	0	Skin snip	15	No	Not considered in mapping			>=10 - <30%
140	Panga	5	TOGO	39	OTI-PENDJARI	Yes	1977	2007	30	Oti	3	III E	53	Kéran	15	Kara	1605	KOUTIERE	9.9	0.61	2000	489	478	253	4	1.58	2.6	0.05	0	Skin snip	15	No	End Phase OCP (1999-2004)			0-<10%
140	Panga	5	TOGO	39	OTI-PENDJARI	Yes	1977	2007	30	Oti	3	III E	53	Kéran	15	Kara	1605	KOUTIERE	9.9	0.61	1976	435	425	397	167	42.07	53.9	4.8	0.4	Skin snip	15	Yes	Pre-control			>=30 - <60%
140	Panga	5	TOGO	39	OTI-PENDJARI	Yes	1977	2007	30	Oti	3	III E	53	Kéran	15	Kara	1605	KOUTIERE	9.9	0.61	2005	NA	NA	150	1	0.67	0.67	NA	NA	Skin snip	3	No	Not considered in mapping			0-<10%
140	NA	5	TOGO	39	OTI-PENDJARI	Yes	1977	2007	30	Oti	3	III E	69	Oti	18	Savanes	NA	KOUNTOIRÉ	10.04	0.41	2011	529	NA	234	0	0	0	0	NA	Skin snip	4	No	Not considered in mapping			0-<10%
140	NA	5	TOGO	39	OTI-PENDJARI	Yes	1977	2007	30	Oti	3	III E	69	Oti	18	Savanes	1605	KOUTIERE	10.04	0.41	1976	425	NA	397	167	42.07	53.9	4.8	NA	Skin snip	4	Yes	Pre-control			>=30 - <60%
140	NA	5	TOGO	39	OTI-PENDJARI	Yes	1977	2007	30	Oti	3	III E	69	Oti	18	Savanes	1605	KOUTIERE	10.04	0.41	2005	292	NA	140	1	0.71	1.4	0.01	NA	Skin snip	4	No	Not considered in mapping			0-<10%
140	NA	5	TOGO	39	OTI-PENDJARI	Yes	1977	2007	30	Oti	3	III E	69	Oti	18	Savanes	1605	KOUTIERE	9.9	0.62	1980	245	NA	191	77	40.31	49.5	12.05	NA	Skin snip	4	No	Not considered in mapping			>=30 - <60%
4130	Panlao	5	TOGO	12	ANIE/MONO	Yes	1989	2007	25	Mono (Anié)	9	SUD	46	Sotouboua	14	Centrale	NA	KPÉI TCHILLA	NA	NA	2002	338	NA	307	11	3.58	4.6	0.14	NA	Skin snip	4	No	End Phase OCP (1999-2004)			0-<10%
4130	Panlao	5	TOGO	12	ANIE/MONO	Yes	1989	2007	25	Mono (Anié)	9	SUD	46	Sotouboua	14	Centrale	NA	KPÉI TCHILLA	NA	NA	2006	306	NA	183	0	0	0	0	NA	Skin snip	4	No	Not considered in mapping			0-<10%
4130	Panlao	5	TOGO	12	ANIE/MONO	Yes	1989	2007	25	Mono (Anié)	9	SUD	46	Sotouboua	14	Centrale	NA	KPÉI TCHILLA	NA	NA	2013	272	NA	203	0	0	0	0	NA	Skin snip	4	No	Recent (>=2012)			0-<10%
4130	Panlao	5	TOGO	12	Anie/Mono	No	1989	2002	25	Mono (Anié)	9	SUD			14	Centrale	NA	NA	NA	NA	2002	NA	NA	307	11	3.58	3.58	NA	NA	Skin snip	3	No	End Phase OCP (1999-2004)			0-<10%
4130	Panlao	5	TOGO	12	Anie/Mono	No	1989	2002	25	Mono (Anié)	9	SUD			14	Centrale	NA	NA	NA	NA	2006	NA	NA	183	0	0	NA	NA	NA	Skin snip	3	No	Not considered in mapping			0-<10%
NA	Pansieri	5	TOGO	39	OTI-PENDJARI	Yes	1977	2007	30	Oti	3	III E	68	Kpendjal	18	Savanes	NA	PANSIÉRI	10.42	0.45	2015	492	NA	263	4	1.52	1.2	0.05	NA	Skin snip	4	No	Recent (>=2012)			0-<10%
4163	Pantiyakou	5	TOGO	NA	NA	No	NA	NA	NA	NA	NA	NA	NA	NA	NA	NA	NA	NA	NA	NA	2002	NA	NA	288	104	36.11	36.11	NA	NA	Skin snip	3	No	End Phase OCP (1999-2004)			>=30 - <60%
4163	Pantiyakou	5	TOGO	NA	NA	No	NA	NA	NA	NA	NA	NA	NA	NA	NA	NA	NA	NA	NA	NA	2005	NA	NA	192	41	21.35	21.35	NA	NA	Skin snip	3	No	Not considered in mapping			>=10 - <30%
5184	Pativeme	5	TOGO	95	MONO	No	1989	2002	25	Mono (Mono)	9	SUD	65	Moyen-Mono	17	Plateaux	2632	ADEDAKOPE	7.2	1.45	1990	217	209	169	71	42.01	53	10.14	NA	Skin snip	15	No	Not considered in mapping			>=30 - <60%
5184	Pativeme	5	TOGO	95	MONO	No	1989	2002	25	Mono (Mono)	9	SUD	65	Moyen-Mono	17	Plateaux	2632	ADEDAKOPE	7.2	1.45	1999	264	254	97	2	2.06	1.7	0.11	0	Skin snip	15	No	End Phase OCP (1999-2004)			0-<10%
5184	Pativeme	5	TOGO	95	MONO	No	1989	2002	25	Mono (Mono)	9	SUD	65	Moyen-Mono	17	Plateaux	2632	ADEDAKOPE	7.2	1.45	2002	NA	NA	125	0	0	NA	NA	NA	Skin snip	3	No	End Phase OCP (1999-2004)			0-<10%
5184	Pativeme	5	TOGO	95	MONO	No	1989	2002	25	Mono (Mono)	9	SUD	65	Moyen-Mono	17	Plateaux	2632	ADEDAKOPE	7.2	1.45	1990	211	NA	171	72	42.11	56.8	9.73	NA	Skin snip	4	No	Not considered in mapping			>=30 - <60%
4166	Pesside Ferme+Wasite	5	TOGO	45	KARA	Yes	1977	2007	30	Oti	3	III E	53	Kéran	15	Kara	1607	LAMAKARA (PONT)	10.05	0.57	2005	267	NA	115	12	10.43	11.6	0.16	NA	Skin snip	4	No	Not considered in mapping			>=10 - <30%
4166	Pesside Ferme+Wasite	5	TOGO	45	KARA	Yes	1977	2007	30	Oti	3	III E	53	Kéran	15	Kara	1607	LAMAKARA (PONT)	10.05	0.57	2002	58	NA	58	29	50	41.1	1.58	NA	Skin snip	4	No	End Phase OCP (1999-2004)			>=30 - <60%
NA	Pesside-Ancien	5	TOGO	49	KERAN	Yes	1997	2007	30	Kéran	3	III E	53	Kéran	15	Kara	NA	NABOULOUGOU	10.02	0.55	2014	242	NA	158	0	0	0	0	NA	Skin snip	4	No	Recent (>=2012)			0-<10%
NA	Pidina	5	TOGO	12	ANIE/MONO	No	1989	2002	25	Mono (Anié)	9	SUD	59	Amou	17	Plateaux	NA	SIRKA	7.8297	1.05435	2013	166	NA	152	1	0.66	0.7	0.02	NA	Skin snip	4	No	Recent (>=2012)			0-<10%
4145	Piyade	5	TOGO	45	KARA	Yes	1977	2007	30	Oti	3	III E	54	Kozah	15	Kara	NA	NA	9.41	1.06	2002	414	NA	303	0	0	0	0	NA	Skin snip	4	No	End Phase OCP (1999-2004)			0-<10%
4145	Piyade	5	TOGO	45	KARA	Yes	1977	2007	30	Oti	3	III E	NA	NA	15	Kara	NA	NA	NA	NA	2002	NA	NA	303	0	0	NA	NA	NA	Skin snip	3	No	End Phase OCP (1999-2004)			0-<10%
NA	NA	5	TOGO	39	OTI-PENDJARI	Yes	1977	2007	30	Oti	3	III E	69	Oti	18	Savanes	1702	TCHANAGA	10.29	0.31	2015	276	NA	167	0	0	0	0	NA	Skin snip	4	No	Recent (>=2012)			0-<10%
5616	Possao	5	TOGO	39	OTI-PENDJARI	Yes	1977	2007	30	Oti	3	III E	51	Dankpen	15	Kara	1603	KANDJO	9.55	0.23	2000	256	232	190	11	5.79	5.9	0.13	0.2	Skin snip	15	No	End Phase OCP (1999-2004)			0-<10%
5616	Possao	5	TOGO	39	OTI-PENDJARI	Yes	1977	2007	30	Oti	3	III E	51	Dankpen	15	Kara	1603	KANDJO	9.55	0.23	1996	279	279	265	17	6.42	7.2	0.23	0.2	Skin snip	15	No	Not considered in mapping			0-<10%
5616	Possao	5	TOGO	39	OTI-PENDJARI	Yes	1977	2007	30	Oti	3	III E	51	Dankpen	15	Kara	1603	KANDJO	9.55	0.23	2006	NA	NA	161	7	4.35	4.35	NA	NA	Skin snip	3	No	Not considered in mapping			0-<10%
5616	Possao	5	TOGO	39	OTI-PENDJARI	Yes	1977	2007	30	Oti	3	III E	51	Dankpen	15	Kara	NA	POSSAO	9.33	0.15	2014	317	NA	274	3	1.09	2.3	0.02	NA	Skin snip	4	No	Recent (>=2012)			0-<10%
5616	Possao	5	TOGO	39	OTI-PENDJARI	Yes	1977	2007	30	Oti	3	III E	51	Dankpen	15	Kara	NA	POSSAO	9.33	0.15	2010	269	NA	162	0	0	0	0	NA	Skin snip	4	No	Not considered in mapping			0-<10%
5764	NA	5	TOGO	39	OTI-PENDJARI	Yes	1977	2007	30	Oti	3	III E	69	Oti	18	Savanes	1702	TCHANAGA	10.47	0.5	1997	149	149	141	2	1.42	2.9	0.07	0	Skin snip	15	No	Not considered in mapping			0-<10%
5764	NA	5	TOGO	39	OTI-PENDJARI	Yes	1977	2007	30	Oti	3	III E	69	Oti	18	Savanes	1702	TCHANAGA	10.47	0.5	2000	169	169	136	1	0.74	1.4	0.01	0	Skin snip	15	No	End Phase OCP (1999-2004)			0-<10%
5764	NA	5	TOGO	39	OTI-PENDJARI	Yes	1977	2007	30	Oti	3	III E	69	Oti	18	Savanes	1702	TCHANAGA	10.47	0.5	2007	NA	NA	137	0	0	NA	NA	NA	Skin snip	3	No	Not considered in mapping			0-<10%
5764	NA	5	TOGO	39	OTI-PENDJARI	Yes	1977	2007	30	Oti	3	III E	69	Oti	18	Savanes	1702	TCHANAGA	10.29	0.31	2011	290	NA	134	1	0.75	0.7	0.01	NA	Skin snip	4	No	Not considered in mapping			0-<10%
4153	Powai	5	TOGO	45	KARA	Yes	1977	2007	30	Oti	3	III E	54	Kozah	15	Kara	NA	SOUMDINA-BAS	9.61	1.3	2016	63	NA	47	0	0	0	0	NA	Skin snip	4	No	Recent (>=2012)			0-<10%
4153	Powai	5	TOGO	45	KARA	Yes	1977	2007	30	Oti	3	III E	54	Kozah	15	Kara	NA	NA	9.61	1.3	2002	480	NA	363	13	3.58	3.4	0.07	NA	Skin snip	4	No	End Phase OCP (1999-2004)			0-<10%
4153	Powai	5	TOGO	45	KARA	Yes	1977	2007	30	Oti	3	III E	NA	NA	15	Kara	NA	NA	NA	NA	2002	NA	NA	363	13	3.58	3.58	NA	NA	Skin snip	3	No	End Phase OCP (1999-2004)			0-<10%
4153	Powai	5	TOGO	45	KARA	Yes	1977	2007	30	Oti	3	III E	NA	NA	15	Kara	NA	NA	NA	NA	2005	NA	NA	208	0	0	NA	NA	NA	Skin snip	3	No	Not considered in mapping			0-<10%
NA	Poyo	5	TOGO	45	KARA	Yes	1977	2007	30	Oti	3	III E	54	Kozah	15	Kara	NA	TCHINTCHINDA	NA	NA	2016	115	NA	101	0	0	0	0	NA	Skin snip	4	No	Recent (>=2012)			0-<10%
5979	Pyacope(Obetodji)	5	TOGO	133	WAWA/ASUKAWKAW	No	1988	2002	19	Asukawkaw (Wawa)	9	SUD	67	Wawa	17	Plateaux	NA9	NA	7.66	0.66	2000	414	413	290	26	8.97	9.3	0.17	7.4	Skin snip	15	No	End Phase OCP (1999-2004)			0-<10%
5979	Pyacope(Obetodji)	5	TOGO	133	WAWA/ASUKAWKAW	No	1988	2002	19	Asukawkaw (Wawa)	9	SUD	67	Wawa	17	Plateaux	NA9	NA	7.66	0.66	2004	NA	NA	293	1	0.34	0.34	NA	NA	Skin snip	3	No	Not considered in mapping			0-<10%
5979	Pyacope(Obetodji)	5	TOGO	133	WAWA/ASUKAWKAW	No	1988	2002	19	Asukawkaw (Wawa)	9	SUD	67	Wawa	17	Plateaux	NA	ZOGBÉGAN	7.54	0.65	2015	223	NA	155	0	0	0	0	NA	Skin snip	4	No	Recent (>=2012)			0-<10%
NA	Pessiae Ancien	5	TOGO	NA	NA	No	NA	NA	NA	NA	NA	NA	NA	NA	NA	NA	NA	NA	NA	NA	2014	NA	NA	60	0	0	NA	NA	NA	Skin snip	2	No	Recent (>=2012)			0-<10%
NA	Pidina	5	TOGO	95	MONO	No	1989	2002	25	Mono (Mono)	9	SUD	66	Ogou	17	Plateaux	2618	SIRKA	7.8297	1.05435	2013	NA	NA	152	1	0.66	NA	NA	NA	Skin snip	3	No	Recent (>=2012)			0-<10%
NA	S. Outouala	5	TOGO	#N/A	MENOU	No	1989	2002	NA	Mono	9	SUD	60	Danyi	17	Plateaux	NA	NA	NA	NA	2008	210	NA	164	6	3.66	5.6	0.08	NA	Skin snip	4	No	Not considered in mapping			0-<10%
4148	Saboundi	5	TOGO	48	KAMA/MO/OTI-PENDJARI	Yes	1977	2007	30	Oti	3	III E	50	Bassar	15	Kara	1621	MO	9.18	0.75	2002	NA	NA	181	10	5.52	5.52	NA	NA	Skin snip	3	No	End Phase OCP (1999-2004)			0-<10%
4148	Saboundi	5	TOGO	48	KAMA/MO/OTI-PENDJARI	Yes	1977	2007	30	Oti	3	III E	50	Bassar	15	Kara	1621	MO	9.18	0.75	2015	NA	NA	105	2	1.9	NA	NA	NA	Skin snip	5	No	Recent (>=2012)			0-<10%
4148	Saboundi	5	TOGO	48	KAMA/MO/OTI-PENDJARI	Yes	1977	2007	30	Oti	3	III E	50	Bassar	15	Kara	NA	BINAPARBA	9.11	0.46	2011	280	NA	217	12	5.53	5.3	0.03	NA	Skin snip	4	No	Not considered in mapping			0-<10%
4148	Saboundi	5	TOGO	48	KAMA/MO/OTI-PENDJARI	Yes	1977	2007	30	Oti	3	III E	50	Bassar	15	Kara	1618	BINAKO	9.11	0.46	2005	267	NA	180	15	8.33	8.1	0.11	NA	Skin snip	4	No	Not considered in mapping			0-<10%
4148	Saboundi	5	TOGO	48	KAMA/MO/OTI-PENDJARI	Yes	1977	2007	30	Oti	3	III E	50	Bassar	15	Kara	NA	BINAPARBA	9.11	0.46	2015	196	NA	137	2	1.46	1.5	0.02	NA	Skin snip	4	No	Recent (>=2012)			0-<10%
4140	Sada-Mono	5	TOGO	95	MONO	Yes	1989	2007	25	Mono (Mono)	9	SUD	46	Sotouboua	14	Centrale	NA	NA	8.78	1.25	2002	458	NA	337	15	4.45	4.5	0.14	NA	Skin snip	4	No	End Phase OCP (1999-2004)			0-<10%
4140	Sada-Mono	5	TOGO	95	Mono	No	1989	2002	25	Mono	9	SUD	NA	NA	NA	NA	NA	NA	NA	NA	2002	NA	NA	337	15	4.45	4.45	NA	NA	Skin snip	3	No	End Phase OCP (1999-2004)			0-<10%
5706	NA	5	TOGO	39	OTI-PENDJARI	Yes	1977	2007	30	Oti	3	III E	69	Oti	18	Savanes	1704	MANGO BARRAGE	10.28	0.45	1996	507	507	435	2	0.46	0.9	0.04	1.6	Skin snip	15	No	Not considered in mapping			0-<10%
5706	NA	5	TOGO	39	OTI-PENDJARI	Yes	1977	2007	30	Oti	3	III E	69	Oti	18	Savanes	1704	MANGO BARRAGE	10.28	0.45	2001	482	NA	308	0	0	0	0	NA	Skin snip	4	No	End Phase OCP (1999-2004)			0-<10%
5183	Safou-Kope Atiba	5	TOGO	24	AMOU/MONO	No	1989	2002	25	Mono	9	SUD	66	Ogou	17	Plateaux	2614	AMOUTCHOU	7.2	1.08	2014	NA	NA	73	3	4.11	4.11	NA	NA	Skin snip	2	No	Recent (>=2012)			0-<10%
5183	Safou-Kope Atiba	5	TOGO	24	AMOU/MONO	No	1989	2002	25	Mono	9	SUD	66	Ogou	17	Plateaux	2614	AMOUTCHOU	7.2	1.08	1990	142	121	114	72	63.16	61	14.9	NA	Skin snip	15	No	Not considered in mapping			>=60 - <80%
5183	Safou-Kope Atiba	5	TOGO	24	AMOU/MONO	No	1989	2002	25	Mono	9	SUD	66	Ogou	17	Plateaux	2614	AMOUTCHOU	7.2	1.08	1999	155	153	116	2	1.72	1.5	0.08	0.2	Skin snip	15	No	End Phase OCP (1999-2004)			0-<10%
5183	Safou-Kope Atiba	5	TOGO	24	AMOU/MONO	No	1989	2002	25	Mono	9	SUD	66	Ogou	17	Plateaux	2614	AMOUTCHOU	7.2	1.08	2002	NA	NA	140	8	5.71	5.71	NA	NA	Skin snip	3	No	End Phase OCP (1999-2004)			0-<10%
5183	Safou-Kope Atiba	5	TOGO	24	AMOU/MONO	No	1989	2002	25	Mono	9	SUD	66	Ogou	17	Plateaux	2614	AMOUTCHOU	7.2	1.08	2005	NA	NA	121	6	4.96	4.96	NA	NA	Skin snip	3	No	Not considered in mapping			0-<10%
5183	Safou-Kope Atiba	5	TOGO	24	AMOU/MONO	No	1989	2002	25	Mono	9	SUD	66	Ogou	17	Plateaux	NA	GLÉI	7.2	1.08	2013	211	NA	113	4	3.54	3	0.1	NA	Skin snip	4	No	Recent (>=2012)			0-<10%
5183	Safou-Kope Atiba	5	TOGO	24	AMOU/MONO	No	1989	2002	25	Mono	9	SUD	66	Ogou	17	Plateaux	NA	GLÉI	7.2	1.08	2011	200	NA	146	2	1.37	1.8	0.06	NA	Skin snip	4	No	Not considered in mapping			0-<10%
450	Sagbadai	5	TOGO	110	KATCHA/MO	Yes	1977	2007	30	Mô (Katcha)	3	III E	50	Bassar	15	Kara	1621	MO	9.06	1.06	2000	201	195	133	19	14.29	14.9	0.5	0	Skin snip	15	No	End Phase OCP (1999-2004)			>=10 - <30%
450	Sagbadai	5	TOGO	110	KATCHA/MO	Yes	1977	2007	30	Mô (Katcha)	3	III E	50	Bassar	15	Kara	1621	MO	9.06	1.06	1996	143	136	108	29	26.85	28.2	2.6	0	Skin snip	15	No	Not considered in mapping			>=10 - <30%
450	Sagbadai	5	TOGO	110	KATCHA/MO	Yes	1977	2007	30	Mô (Katcha)	3	III E	50	Bassar	15	Kara	1621	MO	9.06	1.06	1980	123	118	110	78	70.91	75.3	35.5	0.9	Skin snip	15	No	Not considered in mapping			>=60 - <80%
450	Sagbadai	5	TOGO	110	KATCHA/MO	Yes	1977	2007	30	Mô (Katcha)	3	III E	50	Bassar	15	Kara	1621	MO	9.06	1.06	1987	117	79	65	45	69.23	65.5	56.56	0.3	Skin snip	15	No	Not considered in mapping			>=60 - <80%
450	Sagbadai	5	TOGO	110	KATCHA/MO	Yes	1977	2007	30	Mô (Katcha)	3	III E	50	Bassar	15	Kara	1621	MO	9.06	1.06	2004	NA	NA	168	5	2.98	2.98	NA	NA	Skin snip	3	No	Not considered in mapping			0-<10%
450	Sagbadai	5	TOGO	110	KATCHA/MO	Yes	1988	2007	19	Mô (Katcha)	3	III E	48	Tchaoudjo	14	Centrale	1621	MO	9.07	1.07	2004	343	NA	189	5	2.65	2.5	0.04	NA	Skin snip	4	No	Not considered in mapping			0-<10%
450	Sagbadai	5	TOGO	110	KATCHA/MO	Yes	1988	2007	19	Mô (Katcha)	3	III E	48	Tchaoudjo	14	Centrale	1621	MO	9.07	1.07	2000	195	NA	133	19	14.29	14.9	0.5	NA	Skin snip	4	No	End Phase OCP (1999-2004)			>=10 - <30%
450	Sagbadai	5	TOGO	110	KATCHA/MO	Yes	1988	2007	19	Mô (Katcha)	3	III E	48	Tchaoudjo	14	Centrale	1621	MO	9.07	1.07	1996	136	NA	108	29	26.85	28.2	2.6	NA	Skin snip	4	No	Not considered in mapping			>=10 - <30%
450	Sagbadai	5	TOGO	110	KATCHA/MO	Yes	1988	2007	19	Mô (Katcha)	3	III E	48	Tchaoudjo	14	Centrale	1621	MO	9.07	1.07	1980	118	NA	110	78	70.91	75.3	35.5	NA	Skin snip	4	No	Not considered in mapping			>=60 - <80%
450	Sagbadai	5	TOGO	110	KATCHA/MO	Yes	1988	2007	19	Mô (Katcha)	3	III E	48	Tchaoudjo	14	Centrale	1621	MO	9.07	1.07	2007	104	NA	56	1	1.79	1.4	0.04	NA	Skin snip	4	No	Not considered in mapping			0-<10%
450	Sagbadai	5	TOGO	110	KATCHA/MO	Yes	1988	2007	19	Mô (Katcha)	3	III E	48	Tchaoudjo	14	Centrale	1621	MO	9.07	1.07	1987	79	NA	65	45	69.23	65.5	56.56	NA	Skin snip	4	No	Not considered in mapping			>=60 - <80%
NA	Sakpa-Kpensi	5	TOGO	61	Yoto/Haho	No	1988	2002	29	Haho	9	SUD	56	Yoto	16	Maritime	NA	YOTO COPÉ	6.44	1.19	2011	354	NA	127	0	0	0	0	NA	Skin snip	4	No	Not considered in mapping			0-<10%
NA	Sakpa-Kpensi	5	TOGO	61	Yoto/Haho	No	1988	2002	29	Haho	9	SUD	56	Yoto	16	Maritime	NA	YOTO COPÉ	6.44	1.19	2015	276	NA	150	0	0	0	0	NA	Skin snip	4	No	Recent (>=2012)			0-<10%
NA	Sakpa-Kpensi	5	TOGO	61	Yoto/Haho	No	1988	2002	29	Haho	9	SUD	56	Yoto	16	Maritime	NA	NA	6.44	1.19	2005	249	NA	151	0	0	0	0	NA	Skin snip	4	No	Not considered in mapping			0-<10%
5628	Sakpone	5	TOGO	45	KARA	Yes	1977	2007	30	Oti	3	III E	51	Dankpen	15	Kara	1605	KOUTIERE	9.88	0.63	1996	316	316	283	99	34.98	42.1	3.48	NA	Skin snip	15	No	Not considered in mapping			>=30 - <60%
5628	Sakpone	5	TOGO	45	KARA	Yes	1977	2007	30	Oti	3	III E	51	Dankpen	15	Kara	1605	KOUTIERE	9.88	0.63	2000	348	343	248	79	31.85	33.8	1.44	0	Skin snip	15	No	End Phase OCP (1999-2004)			>=30 - <60%
5628	Sakpone	5	TOGO	45	KARA	Yes	1977	2007	30	Oti	3	III E	51	Dankpen	15	Kara	1605	KOUTIERE	9.88	0.63	2006	NA	NA	216	9	4.17	4.17	NA	NA	Skin snip	3	No	Not considered in mapping			0-<10%
5628	Sakpone	5	TOGO	45	KARA	Yes	1977	2007	30	Oti	3	III E	51	Dankpen	15	Kara	1605	KOUTIERE	9.88	0.63	2003	NA	NA	207	32	15.46	15.46	NA	NA	Skin snip	3	No	End Phase OCP (1999-2004)			>=10 - <30%
5628	Sakpone	5	TOGO	45	KARA	Yes	1977	2007	30	Oti	3	III E	51	Dankpen	15	Kara	1605	KOUTIERE	9.53	0.39	2006	NA	NA	215	9	4.19	4.5	0.28	NA	Skin snip	4	No	Not considered in mapping			0-<10%
5628	Sakpone	5	TOGO	45	KARA	Yes	1977	2007	30	Oti	3	III E	51	Dankpen	15	Kara	NA	NAMPOCH	9.53	0.39	2014	590	NA	309	2	0.65	0.01	0.02	NA	Skin snip	4	No	Recent (>=2012)			0-<10%
5628	Sakpone	5	TOGO	45	KARA	Yes	1977	2007	30	Oti	3	III E	51	Dankpen	15	Kara	NA	NAMPOCH	9.53	0.39	2010	486	NA	211	1	0.47	0.5	0	NA	Skin snip	4	No	Not considered in mapping			0-<10%
5227	Salaou	5	TOGO	95	MONO	Yes	1989	2007	25	Mono (Mono)	3	III E	48	Tchaoudjo	14	Centrale	2621	SADA	8.76	1.13	1990	436	415	399	167	41.85	54.4	11.45	0.5	Skin snip	15	No	Not considered in mapping			>=30 - <60%
5227	Salaou	5	TOGO	144	AMOU/MONO	Yes	1989	2007	25	Mono	3	III E	48	Tchaoudjo	14	Centrale	NA	SOLAO	8.78	1.13	2013	284	NA	195	0	0	0	0	NA	Skin snip	4	No	Recent (>=2012)			0-<10%
5227	Salaou	5	TOGO	95	MONO	Yes	1989	2007	25	Mono (Mono)	3	III E	48	Tchaoudjo	14	Centrale	2621	SADA	8.77	1.13	2001	520	NA	340	7	2.06	2.2	0.07	NA	Skin snip	4	No	End Phase OCP (1999-2004)			0-<10%
582	Samayi	5	TOGO	95	MONO	No	1989	2002	25	Mono (Mono)	9	SUD	47	Tchamba	14	Centrale	2619	GOUBI	8.43	1.26	1999	394	390	296	0	0	0	0	0	Skin snip	15	No	End Phase OCP (1999-2004)			0-<10%
582	Samayi	5	TOGO	95	MONO	No	1989	2002	25	Mono (Mono)	9	SUD	47	Tchamba	14	Centrale	2619	GOUBI	8.43	1.26	1989	212	176	172	95	55.23	63.8	16.25	NA	Skin snip	15	Yes	Pre-control			>=30 - <60%
582	Samayi	5	TOGO	95	MONO	No	1989	2002	25	Mono (Mono)	9	SUD	47	Tchamba	14	Centrale	2619	GOUBI	8.43	1.26	2002	NA	NA	279	3	1.08	1.08	NA	NA	Skin snip	3	No	End Phase OCP (1999-2004)			0-<10%
582	Samayi	5	TOGO	95	MONO	No	1989	2002	25	Mono (Mono)	9	SUD	47	Tchamba	14	Centrale	2619	GOUBI	8.43	1.26	2007	NA	NA	190	0	0	NA	NA	NA	Skin snip	3	No	Not considered in mapping			0-<10%
582	Samayi	5	TOGO	95	MONO	No	1989	2002	25	Mono (Mono)	9	SUD	47	Tchamba	14	Centrale	2619	GOUBI	8.43	1.26	2013	NA	NA	181	0	0	NA	NA	NA	Skin snip	3	No	Recent (>=2012)			0-<10%
NA	Samomoni	5	TOGO	39	OTI-PENDJARI	Yes	1977	2007	30	Oti	3	III E	71	Tône	18	Savanes	NA	NA	NA	NA	2008	178	NA	121	1	0.83	0.6	0	NA	Skin snip	4	No	Not considered in mapping			0-<10%
NA	Sekou-Bas	5	TOGO	45	KARA	Yes	1977	2007	30	Oti	3	III E	51	Dankpen	15	Kara	NA	KOULFIÉKOU	9.57	0.23	2014	316	NA	251	1	0.4	0.8	0.02	NA	Skin snip	4	No	Recent (>=2012)			0-<10%
NA	Sekou-Bas	5	TOGO	45	KARA	Yes	1977	2007	30	Oti	3	III E	51	Dankpen	15	Kara	NA	NA	9.57	0.23	2008	210	NA	170	1	0.59	0.5	0	NA	Skin snip	4	No	Not considered in mapping			0-<10%
5164	Sessaro Kozogade	5	TOGO	95	MONO	Yes	1989	2007	25	Mono (Mono)	9	SUD	46	Sotouboua	14	Centrale	2602	LANDA MONO	8.6	1.1666	2000	670	638	481	4	0.83	1.2	0.02	0.2	Skin snip	15	No	End Phase OCP (1999-2004)			0-<10%
5164	Sessaro Kozogade	5	TOGO	95	MONO	Yes	1989	2007	25	Mono (Mono)	9	SUD	46	Sotouboua	14	Centrale	2602	LANDA MONO	8.6	1.1666	1990	551	513	493	199	40.37	50.3	7.95	1.5	Skin snip	15	No	Not considered in mapping			>=30 - <60%
5164	Sessaro Kozogade	5	TOGO	95	MONO	Yes	1989	2007	25	Mono (Mono)	9	SUD	46	Sotouboua	14	Centrale	2602	LANDA MONO	8.6	1.1666	2014	NA	NA	58	0	0	NA	NA	NA	Skin snip	2	No	Recent (>=2012)			0-<10%
5164	Sessaro Kozogade	5	TOGO	95	MONO	Yes	1989	2007	25	Mono (Mono)	9	SUD	46	Sotouboua	14	Centrale	NA	SÉSSARO	8.6	1.1666	2014	347	NA	300	1	0.33	0.3	0.01	NA	Skin snip	4	No	Recent (>=2012)			0-<10%
5164	Sessaro Kozogade	5	TOGO	95	MONO	Yes	1989	2007	25	Mono (Mono)	9	SUD	46	Sotouboua	14	Centrale	2602	LANDA MONO	8.6	1.1666	1999	295	NA	176	0	0	0	0	NA	Skin snip	4	No	End Phase OCP (1999-2004)			0-<10%
5164	Sessaro Kozogade	5	TOGO	95	MONO	Yes	1989	2007	25	Mono (Mono)	9	SUD	46	Sotouboua	14	Centrale	2602	LANDA MONO	8.6	1.1666	2002	265	NA	174	1	0.57	0.6	0	NA	Skin snip	4	No	End Phase OCP (1999-2004)			0-<10%
5164	Sessaro Kozogade	5	TOGO	95	MONO	Yes	1989	2007	25	Mono (Mono)	9	SUD	46	Sotouboua	14	Centrale	2602	LANDA MONO	8.6	1.1666	1990	204	NA	177	98	55.37	62.7	24.14	NA	Skin snip	4	No	Not considered in mapping			>=30 - <60%
5630	Sikan	5	TOGO	45	KARA	Yes	1977	2007	30	Oti	3	III E	51	Dankpen	15	Kara	1605	KOUTIERE	9.75	0.85	1996	135	134	120	79	65.83	67.1	12.09	NA	Skin snip	15	No	Not considered in mapping			>=60 - <80%
5630	Sikan	5	TOGO	45	KARA	Yes	1977	2007	30	Oti	3	III E	51	Dankpen	15	Kara	1605	KOUTIERE	9.75	0.85	2000	194	186	158	90	56.96	53	3.25	0	Skin snip	15	No	End Phase OCP (1999-2004)			>=30 - <60%
5630	Sikan	5	TOGO	45	KARA	Yes	1977	2007	30	Oti	3	III E	51	Dankpen	15	Kara	1605	KOUTIERE	9.75	0.85	2003	NA	NA	273	95	34.8	34.8	NA	NA	Skin snip	3	No	End Phase OCP (1999-2004)			>=30 - <60%
5630	Sikan	5	TOGO	45	KARA	Yes	1977	2007	30	Oti	3	III E	51	Dankpen	15	Kara	1605	KOUTIERE	9.75	0.85	2006	NA	NA	189	21	11.11	11.11	NA	NA	Skin snip	3	No	Not considered in mapping			>=10 - <30%
5630	Sikan	5	TOGO	45	KARA	Yes	1977	2007	30	Oti	3	III E	51	Dankpen	15	Kara	1605	KOUTIERE	9.45	0.51	2006	NA	NA	190	21	11.05	13	0.17	NA	Skin snip	4	No	Not considered in mapping			>=10 - <30%
5630	Sikan	5	TOGO	45	KARA	Yes	1977	2007	30	Oti	3	III E	51	Dankpen	15	Kara	NA	NAMON	9.45	0.51	2014	453	NA	344	4	1.16	1.3	0.03	NA	Skin snip	4	No	Recent (>=2012)			0-<10%
5630	Sikan	5	TOGO	45	KARA	Yes	1977	2007	30	Oti	3	III E	51	Dankpen	15	Kara	1605	KOUTIERE	9.45	0.51	2003	316	NA	273	94	34.43	26.9	0.24	NA	Skin snip	4	No	End Phase OCP (1999-2004)			>=30 - <60%
5630	Sikan	5	TOGO	45	KARA	Yes	1977	2007	30	Oti	3	III E	51	Dankpen	15	Kara	NA	NAMON	9.45	0.51	2010	266	NA	179	0	0	0	0	NA	Skin snip	4	No	Not considered in mapping			0-<10%
5766	NA	5	TOGO	39	OTI-PENDJARI	Yes	1977	2007	30	Oti	3	III E	69	Oti	18	Savanes	1714	YEGOU	10.63	0.72	2000	122	120	103	25	24.27	31.2	1.02	0	Skin snip	15	No	End Phase OCP (1999-2004)			>=10 - <30%
5766	NA	5	TOGO	39	OTI-PENDJARI	Yes	1977	2007	30	Oti	3	III E	69	Oti	18	Savanes	1714	YEGOU	10.63	0.72	1997	84	84	71	10	14.08	21.2	0.52	0	Skin snip	15	No	Not considered in mapping			>=10 - <30%
5766	NA	5	TOGO	39	OTI-PENDJARI	Yes	1977	2007	30	Oti	3	III E	69	Oti	18	Savanes	1714	YEGOU	10.63	0.72	2003	NA	NA	115	1	0.87	0.87	NA	NA	Skin snip	3	No	End Phase OCP (1999-2004)			0-<10%
5766	NA	5	TOGO	39	OTI-PENDJARI	Yes	1977	2007	30	Oti	3	III E	69	Oti	18	Savanes	1714	YEGOU	10.63	0.72	2006	NA	NA	83	0	0	NA	NA	NA	Skin snip	3	No	Not considered in mapping			0-<10%
5766	NA	5	TOGO	39	OTI-PENDJARI	Yes	1977	2007	30	Oti	3	III E	69	Oti	18	Savanes	1702	TCHANAGA	10.64	0.72	2011	306	NA	151	3	1.99	2.1	0.02	NA	Skin snip	4	No	Not considered in mapping			0-<10%
5766	NA	5	TOGO	39	OTI-PENDJARI	Yes	1977	2007	30	Oti	3	III E	69	Oti	18	Savanes	1714	YEGOU	10.64	0.72	2003	158	NA	115	2	1.74	2.1	0.02	NA	Skin snip	4	No	End Phase OCP (1999-2004)			0-<10%
5021	Siyime	5	TOGO	95	MONO	No	1989	2002	25	Mono (Mono)	9	SUD	62	Haho	17	Plateaux	NA	TÉTÉTOU	6.97	1.47	2015	390	NA	173	5	2.89	1.7	0.05	NA	Skin snip	4	No	Recent (>=2012)			0-<10%
5021	Siyime	5	TOGO	95	MONO	No	1989	2002	25	Mono (Mono)	9	SUD	65	Moyen-Mono	17	Plateaux	2605	TETETOU	7.05	1.45	1989	320	315	303	146	48.18	58.1	8.12	NA	Skin snip	15	Yes	Pre-control			>=30 - <60%
5021	Siyime	5	TOGO	95	MONO	No	1989	2002	25	Mono (Mono)	9	SUD	65	Moyen-Mono	17	Plateaux	2605	TETETOU	7.05	1.45	1999	455	443	274	6	2.19	2.6	0.05	0	Skin snip	15	No	End Phase OCP (1999-2004)			0-<10%
5021	Siyime	5	TOGO	95	MONO	No	1989	2002	25	Mono (Mono)	9	SUD	65	Moyen-Mono	17	Plateaux	2605	TETETOU	7.05	1.45	2002	NA	NA	216	0	0	NA	NA	NA	Skin snip	3	No	End Phase OCP (1999-2004)			0-<10%
5390	Sola	5	TOGO	49	KERAN	Yes	1977	2007	30	Kéran	3	III E	53	Kéran	15	Kara	1805	TIPAOTI	10.08	1.31	2000	153	151	91	38	41.76	39.5	1.22	0.4	Skin snip	15	No	End Phase OCP (1999-2004)			>=30 - <60%
5390	Sola	5	TOGO	49	KERAN	Yes	1977	2007	30	Kéran	3	III E	53	Kéran	15	Kara	1805	TIPAOTI	10.08	1.31	1992	59	59	57	17	29.82	26.2	1.18	NA	Skin snip	15	No	Not considered in mapping			>=30 - <60%
5390	Sola	5	TOGO	49	KERAN	Yes	1977	2007	30	Kéran	3	III E	53	Kéran	15	Kara	1805	TIPAOTI	10.08	1.31	1995	139	134	113	71	62.83	57.1	8.56	NA	Skin snip	15	No	Not considered in mapping			>=60 - <80%
4139	Somieda-Laoude Mono	5	TOGO	95	MONO	Yes	1989	2007	25	Mono (Mono)	9	SUD	46	Sotouboua	14	Centrale	NA	NA	8.48	1.22	2002	286	NA	223	6	2.69	2.9	0.02	NA	Skin snip	4	No	End Phase OCP (1999-2004)			0-<10%
4139	Somieda-Laoude Mono	5	TOGO	95	MONO	Yes	1989	2007	25	Mono (Mono)	9	SUD	46	Sotouboua	14	Centrale	NA	NA	8.48	1.22	2006	205	NA	138	0	0	0	0	NA	Skin snip	4	No	Not considered in mapping			0-<10%
4139	Somieda-Laoude Mono	5	TOGO	95	MONO	Yes	1989	2007	25	Mono (Mono)	9	SUD	46	Sotouboua	14	Centrale	NA	TCHOIDÈ	8.48	1.22	2013	183	NA	168	1	0.6	0.5	0.02	NA	Skin snip	4	No	Recent (>=2012)			0-<10%
4139	Somieda-Laoude Mono	5	TOGO	95	Mono	No	1989	2002	25	Mono	9	SUD	NA	NA	NA	NA	NA	NA	NA	NA	2002	NA	NA	223	6	2.69	2.69	NA	NA	Skin snip	3	No	End Phase OCP (1999-2004)			0-<10%
4139	Somieda-Laoude Mono	5	TOGO	95	Mono	No	1989	2002	25	Mono	9	SUD	NA	NA	NA	NA	NA	NA	NA	NA	2006	NA	NA	136	0	0	NA	NA	NA	Skin snip	3	No	Not considered in mapping			0-<10%
145	Soreda	5	TOGO	45	KOUA/KARA/OTI-PENDJARI	Yes	1977	2007	30	Oti	3	III E	49	Assoli	15	Kara	1629	DJOGMA (PONT)	9.31	1.05	1977	361	288	264	78	29.55	36.5	2.39	0.5	Skin snip	15	Yes	Pre-control			>=30 - <60%
5761	Sougtangou	5	TOGO	39	OTI-PENDJARI	Yes	1977	2007	30	Oti	3	III E	68	Kpendjal	18	Savanes	2401	PORGA	10.96	0.81	1997	277	277	273	35	12.82	13.4	0.49	0	Skin snip	15	No	Not considered in mapping			>=10 - <30%
5761	Sougtangou	5	TOGO	39	OTI-PENDJARI	Yes	1977	2007	30	Oti	3	III E	68	Kpendjal	18	Savanes	2401	PORGA	10.96	0.81	2000	356	336	205	8	3.9	4.6	0.06	0	Skin snip	15	No	End Phase OCP (1999-2004)			0-<10%
5761	Sougtangou	5	TOGO	39	OTI-PENDJARI	Yes	1977	2007	30	Oti	3	III E	68	Kpendjal	18	Savanes	2401	PORGA	10.96	0.81	2005	NA	NA	76	7	9.21	9.21	NA	NA	Skin snip	3	No	Not considered in mapping			>=10 - <30%
5761	Sougtangou	5	TOGO	39	OTI-PENDJARI	Yes	1977	2007	30	Oti	3	III E	68	Kpendjal	18	Savanes	NA	PORGA	10.97	0.82	2011	323	NA	158	2	1.27	1.2	0.01	NA	Skin snip	4	No	Not considered in mapping			0-<10%
4128	Soukounde	5	TOGO	95	MONO	No	1989	2002	25	Mono (Mono)	9	SUD	61	Est-Mono	17	Plateaux	2619	GOUBI	8.35	1.29	2002	NA	NA	174	4	2.3	2.3	NA	NA	Skin snip	3	No	End Phase OCP (1999-2004)			0-<10%
4128	Soukounde	5	TOGO	95	MONO	No	1989	2002	25	Mono (Mono)	9	SUD	61	Est-Mono	17	Plateaux	2619	GOUBI	8.35	1.29	2007	NA	NA	61	2	3.28	3.28	NA	NA	Skin snip	3	No	Not considered in mapping			0-<10%
4128	Soukounde	5	TOGO	160	OGOU/MONO	No	1989	2002	25	Mono (Mono)	9	SUD	47	Tchamba	14	Centrale	2619	GOUBI	8.36	1.29	2002	196	NA	174	4	2.3	2.8	0.16	NA	Skin snip	4	No	End Phase OCP (1999-2004)			0-<10%
4128	Soukounde	5	TOGO	160	OGOU/MONO	No	1989	2002	25	Mono (Mono)	9	SUD	47	Tchamba	14	Centrale	2619	GOUBI	8.36	1.29	2011	183	NA	88	0	0	0	0	NA	Skin snip	4	No	Not considered in mapping			0-<10%
4128	Soukounde	5	TOGO	160	OGOU/MONO	No	1989	2002	25	Mono (Mono)	9	SUD	47	Tchamba	14	Centrale	2619	GOUBI	8.36	1.29	2007	169	NA	61	2	3.28	1.7	0.03	NA	Skin snip	4	No	Not considered in mapping			0-<10%
578	Souroutawi	5	TOGO	95	MONO	No	1989	2002	25	Mono (Mono)	9	SUD	47	Tchamba	14	Centrale	2602	LANDA MONO	8.76	1.33	1989	269	231	221	103	46.61	59.6	12.66	NA	Skin snip	15	Yes	Pre-control			>=30 - <60%
578	Souroutawi	5	TOGO	95	MONO	No	1989	2002	25	Mono (Mono)	9	SUD	47	Tchamba	14	Centrale	2602	LANDA MONO	8.76	1.33	1999	396	384	314	0	0	0	0	1	Skin snip	15	No	End Phase OCP (1999-2004)			0-<10%
578	Souroutawi	5	TOGO	95	MONO	No	1989	2002	25	Mono (Mono)	9	SUD	47	Tchamba	14	Centrale	2602	LANDA MONO	8.76	1.33	2002	NA	NA	171	3	1.75	1.75	NA	NA	Skin snip	3	No	End Phase OCP (1999-2004)			0-<10%
578	Souroutawi	5	TOGO	95	MONO	No	1989	2002	25	Mono (Mono)	9	SUD	47	Tchamba	14	Centrale	2602	LANDA MONO	8.76	1.33	2007	NA	NA	89	0	0	NA	NA	NA	Skin snip	3	No	Not considered in mapping			0-<10%
578	Souroutawi	5	TOGO	95	MONO	No	1989	2002	25	Mono (Mono)	9	SUD	47	Tchamba	14	Centrale	2602	LANDA MONO	8.76	1.33	2013	NA	NA	327	1	0.31	NA	NA	NA	Skin snip	3	No	Recent (>=2012)			0-<10%
5171	Soussoukparovi	5	TOGO	12	ANIE/MONO	No	1989	2002	25	Mono (Anié)	9	SUD	45	Blitta	14	Centrale	2634	AKABA	8.03	1.03	1990	402	394	365	198	54.25	61.3	13.94	NA	Skin snip	15	No	Not considered in mapping			>=30 - <60%
5171	Soussoukparovi	5	TOGO	12	ANIE/MONO	No	1989	2002	25	Mono (Anié)	9	SUD	45	Blitta	14	Centrale	2634	AKABA	8.03	1.03	1996	543	493	440	23	5.23	6.1	0.1	0.5	Skin snip	15	No	Not considered in mapping			0-<10%
5171	Soussoukparovi	5	TOGO	12	ANIE/MONO	No	1989	2002	25	Mono (Anié)	9	SUD	45	Blitta	14	Centrale	2634	AKABA	8.03	1.03	2002	NA	NA	424	3	0.71	0.71	NA	NA	Skin snip	3	No	End Phase OCP (1999-2004)			0-<10%
5171	Soussoukparovi	5	TOGO	12	ANIE/MONO	No	1989	2002	25	Mono (Anié)	9	SUD	45	Blitta	14	Centrale	2634	AKABA	8.03	1.03	2007	NA	NA	240	0	0	NA	NA	NA	Skin snip	3	No	Not considered in mapping			0-<10%
5171	Soussoukparovi	5	TOGO	12	ANIE/MONO	No	1989	2002	25	Mono (Anié)	9	SUD	45	Blitta	14	Centrale	2634	AKABA	8.03	1.03	2013	NA	NA	258	0	0	NA	NA	NA	Skin snip	3	No	Recent (>=2012)			0-<10%
NA	Sukul-Kpodji	5	TOGO	133	WAWA/ASUKAWKAW	No	1988	2002	19	Asukawkaw (Wawa)	9	SUD	67	Wawa	17	Plateaux	NA	KÉSSIBO	7.66	0.59	2015	248	NA	135	1	0.74	1	0.02	NA	Skin snip	4	No	Recent (>=2012)			0-<10%
NA	Sogbadai	5	TOGO	NA	NA	Yes	NA	2007	NA	NA	NA	NA	48	Tchaoudjo	14	Centrale	NA	NA	9.07	1.05333	1975	NA	NA	72	49	68.06	68.06	NA	NA	Skin snip	2	No	Not considered in mapping			>=60 - <80%
NA	Takade	5	TOGO	#N/A	KPAZA KOUE	Yes	1988	2007	19	Kpaza	9	SUD	46	Sotouboua	14	Centrale	NA	TINDJASSÉ	8.35799	0.34009	2015	363	NA	263	38	14.45	15.4	0.16	NA	Skin snip	4	No	Recent (>=2012)			>=10 - <30%
4127	Talaba	5	TOGO	95	MONO	No	1989	2002	25	Mono (Mono)	9	SUD	61	Est-Mono	17	Plateaux	2619	GOUBI	8.34	1.31	2002	NA	NA	336	12	3.57	3.57	NA	NA	Skin snip	3	No	End Phase OCP (1999-2004)			0-<10%
4127	Talaba	5	TOGO	95	MONO	No	1989	2002	25	Mono (Mono)	9	SUD	61	Est-Mono	17	Plateaux	2619	GOUBI	8.34	1.31	2007	NA	NA	140	0	0	NA	NA	NA	Skin snip	3	No	Not considered in mapping			0-<10%
4127	Talaba	5	TOGO	160	MONO	No	1989	2002	25	Mono (Mono)	9	SUD	61	Est-Mono	17	Plateaux	2619	GOUBI	8.34	1.31	2011	297	NA	137	0	0	0	0	NA	Skin snip	4	No	Not considered in mapping			0-<10%
NA	Tanago	5	TOGO	95	MONO	No	1989	2002	25	Mono (Mono)	9	SUD	66	Ogou	17	Plateaux	NA	AKPARÉ	7.43	1.45	2012	142	NA	90	1	1.11	1.4	0.02	NA	Skin snip	4	No	Recent (>=2012)			0-<10%
5625	Tchaboua	5	TOGO	45	KARA	Yes	1977	2007	30	Oti	3	III E	50	Bassar	15	Kara	1616	KAOUA (PONT)	9.4	0.9	1996	366	362	320	34	10.63	13.3	0.57	0.2	Skin snip	15	No	Not considered in mapping			>=10 - <30%
5625	Tchaboua	5	TOGO	45	KARA	Yes	1977	2007	30	Oti	3	III E	50	Bassar	15	Kara	1616	KAOUA (PONT)	9.4	0.9	2005	NA	NA	213	0	0	NA	NA	NA	Skin snip	3	No	Not considered in mapping			0-<10%
5625	Tchaboua	5	TOGO	45	KARA	Yes	1977	2007	30	Oti	3	III E	50	Bassar	15	Kara	1616	KAOUA (PONT)	9.4	0.9	2001	463	NA	326	4	1.23	1.6	0.06	NA	Skin snip	4	No	End Phase OCP (1999-2004)			0-<10%
5625	Tchaboua	5	TOGO	45	KARA	Yes	1977	2007	30	Oti	3	III E	50	Bassar	15	Kara	NA	S.KAGBANDA	9.4	0.9	2011	272	NA	118	0	0	0	0	NA	Skin snip	4	No	Not considered in mapping			0-<10%
5237	Tchagri	5	TOGO	95	MONO	No	1989	2002	25	Mono (Mono)	9	SUD	66	Ogou	17	Plateaux	2619	GOUBI	7.8	1.36	1990	361	353	331	199	60.12	70	30.7	0.3	Skin snip	15	No	Not considered in mapping			>=60 - <80%
5237	Tchagri	5	TOGO	95	MONO	No	1989	2002	25	Mono (Mono)	9	SUD	66	Ogou	17	Plateaux	2619	GOUBI	7.8	1.36	2000	448	424	382	24	6.28	6.9	0.21	0.3	Skin snip	15	No	End Phase OCP (1999-2004)			0-<10%
5237	Tchagri	5	TOGO	95	MONO	No	1989	2002	25	Mono (Mono)	9	SUD	66	Ogou	17	Plateaux	NA	KOLOKOPÉ	7.48	1.22	2011	564	NA	371	0	0	0	0	NA	Skin snip	4	No	Not considered in mapping			0-<10%
4159	Tchakassou	5	TOGO	45	KARA	Yes	1977	2007	30	Oti	3	III E	50	Bassar	15	Kara	NA	KOUNDOUM	9.63	0.89	2015	410	NA	286	12	4.2	3.7	0.05	NA	Skin snip	4	No	Recent (>=2012)			0-<10%
4159	Tchakassou	5	TOGO	45	KARA	Yes	1977	2007	30	Oti	3	III E	50	Bassar	15	Kara	1606	SARAKAWA	9.63	0.89	2005	306	NA	169	18	10.65	10.5	0.12	NA	Skin snip	4	No	Not considered in mapping			>=10 - <30%
4159	Tchakassou	5	TOGO	45	KARA	Yes	1977	2007	30	Oti	3	III E	50	Bassar	15	Kara	NA	KOUDOUM	9.63	0.89	2011	301	NA	191	0	0	0	0	NA	Skin snip	4	No	Not considered in mapping			0-<10%
4159	Tchakassou	5	TOGO	45	KARA	Yes	1977	2007	30	Oti	3	III E	50	Bassar	15	Kara	1606	SARAKAWA	9.63	0.89	2008	263	NA	160	16	10	9.2	0	NA	Skin snip	4	No	Not considered in mapping			>=10 - <30%
4159	Tchakassou	5	TOGO	45	KARA	Yes	1977	2007	30	Oti	3	III E	50	Bassar	15	Kara	1606	SARAKAWA	9.63	0.89	2002	211	NA	160	68	42.5	42.5	6.46	NA	Skin snip	4	No	End Phase OCP (1999-2004)			>=30 - <60%
NA	Tchakpissi	5	TOGO	136	MO-PENJARI	Yes	1977	2007	19	Mô (Pendjari)	9	SUD	46	Sotouboua	14	Centrale	NA	BOULOHOU	NA	NA	2015	63	NA	38	4	10.53	5.4	0.15	NA	Skin snip	4	No	Recent (>=2012)			>=10 - <30%
NA	Tchaloude	5	TOGO	45	KARA	Yes	1977	2007	30	Oti	3	III E	54	Kozah	15	Kara	NA	SOUMDINA-BAS	NA	NA	2016	80	NA	66	0	0	0	0	NA	Skin snip	4	No	Recent (>=2012)			0-<10%
5168	Tchanie	5	TOGO	12	ANIE/MONO	No	1989	2002	25	Mono (Anié)	9	SUD	45	Blitta	14	Centrale	2607	PAGALA VILLAGE	8.85	1.14	1990	511	502	459	218	47.49	56.1	17.87	0.6	Skin snip	15	No	Not considered in mapping			>=30 - <60%
5168	Tchanie	5	TOGO	12	ANIE/MONO	No	1989	2002	25	Mono (Anié)	9	SUD	45	Blitta	14	Centrale	2607	PAGALA VILLAGE	8.85	1.14	2000	588	530	365	0	0	0	0	0.5	Skin snip	15	No	End Phase OCP (1999-2004)			0-<10%
5168	Tchanie	5	TOGO	12	ANIE/MONO	No	1989	2002	25	Mono (Anié)	9	SUD	45	Blitta	14	Centrale	2607	PAGALA VILLAGE	8.85	1.14	2014	NA	NA	48	0	0	NA	NA	NA	Skin snip	2	No	Recent (>=2012)			0-<10%
5196	Tchankpa	5	TOGO	95	MONO	No	1989	2002	25	Mono (Mono)	9	SUD	61	Est-Mono	17	Plateaux	2603	KPESSI	7.73	1.46	1990	62	61	59	28	47.46	47.4	5.35	0.7	Skin snip	15	No	Not considered in mapping			>=30 - <60%
5196	Tchankpa	5	TOGO	95	MONO	No	1989	2002	25	Mono (Mono)	9	SUD	61	Est-Mono	17	Plateaux	2603	KPESSI	7.73	1.47	2001	251	NA	192	4	2.08	2.4	0.04	NA	Skin snip	4	No	End Phase OCP (1999-2004)			0-<10%
5019	Tcharome-Kope	5	TOGO	61	YOTO/HAHO	No	1988	2002	29	Haho	9	SUD	62	Haho	17	Plateaux	NA9	NA	7.25	1.01	1989	113	110	101	22	21.78	23.9	1.44	2.4	Skin snip	15	No	Not considered in mapping			>=10 - <30%
5019	Tcharome-Kope	5	TOGO	61	YOTO/HAHO	No	1988	2002	29	Haho	9	SUD	62	Haho	17	Plateaux	NA9	NA	7.25	1.01	2005	NA	NA	100	0	0	NA	NA	NA	Skin snip	3	No	Not considered in mapping			0-<10%
5019	Tcharome-Kope	5	TOGO	95	MONO	No	1988	2002	29	Mono (Mono)	9	SUD	62	Haho	17	Plateaux	NA9	NA	7.17	1.2	2001	147	NA	117	2	1.71	1.9	0.06	NA	Skin snip	4	No	End Phase OCP (1999-2004)			0-<10%
5019	Tcharome-Kope	5	TOGO	95	MONO	No	1988	2002	29	Mono (Mono)	9	SUD	62	Haho	17	Plateaux	NA9	NA	7.17	1.2	2001	71	NA	64	1	1.56	1.1	0.03	NA	Skin snip	4	No	End Phase OCP (1999-2004)			0-<10%
5019	Tcharome-Kope	5	TOGO	95	MONO	No	1988	2002	29	Mono (Mono)	9	SUD	62	Haho	17	Plateaux	NA9	NA	7.17	1.2	1989	51	NA	47	16	34.04	29.6	3.34	NA	Skin snip	4	No	Not considered in mapping			>=30 - <60%
4897	Tchatou Koura	5	TOGO	136	KPAZA KOUE	Yes	1988	2007	19	Kpaza	9	SUD	46	Sotouboua	14	Centrale	NA	TINDJASSÉ	8.36	0.34	2012	494	NA	350	5	1.43	1.5	0.05	NA	Skin snip	4	No	Recent (>=2012)			0-<10%
4897	Tchatou Koura	5	TOGO	136	KPAZA KOUE	Yes	1988	2007	19	Kpaza	9	SUD	46	Sotouboua	14	Centrale	NA	TINDJASSÉ	8.36	0.34	2009	484	NA	348	16	4.6	0.04	0.01	NA	Skin snip	4	No	Not considered in mapping			0-<10%
4897	Tchatou Koura	5	TOGO	136	KPAZA KOUE	Yes	1988	2007	19	Kpaza	9	SUD	46	Sotouboua	14	Centrale	NA	TINDJASSÉ	8.36	0.34	2015	260	NA	180	6	3.33	4.7	0.07	NA	Skin snip	4	No	Recent (>=2012)			0-<10%
4897	Tchatou Koura	5	TOGO	136	MO-PENJARI	Yes	1977	2007	30	Mô (Pendjari)	9	SUD	46	Sotouboua	14	Centrale	NA	NA	8.35799	0.34009	2009	NA	NA	347	16	4.61	4.61	NA	NA	Skin snip	3	No	Not considered in mapping			0-<10%
NA	Tchekele	5	TOGO	12	ANIE/MONO	No	1989	2002	25	Mono (Anié)	9	SUD	66	Ogou	17	Plateaux	NA	KONIGBO	7.6645	1.22703	2013	207	NA	186	1	0.54	0.4	0.05	NA	Skin snip	4	No	Recent (>=2012)			0-<10%
NA	Tchemberi	5	TOGO	95	MONO	Yes	1989	2007	25	Mono (Mono)	3	III E	48	Tchaoudjo	14	Centrale	NA	AGBANDAODÈ	9.18	1.24	2014	186	NA	149	0	0	0	0	NA	Skin snip	4	No	Recent (>=2012)			0-<10%
5941	Tchetchekou	5	TOGO	136	MO-PENJARI	Yes	1977	2007	30	Mô (Pendjari)	3	III E	50	Bassar	15	Kara	NA9	NA	8.9	0.53	2000	257	257	215	58	26.98	28.4	1.32	0.3	Skin snip	15	No	End Phase OCP (1999-2004)			>=10 - <30%
5941	Tchetchekou	5	TOGO	136	MO-PENJARI	Yes	1977	2007	30	Mô (Pendjari)	3	III E	50	Bassar	15	Kara	NA9	NA	8.9	0.53	2003	NA	NA	229	25	10.92	10.92	NA	NA	Skin snip	3	No	End Phase OCP (1999-2004)			>=10 - <30%
5941	Tchetchekou	5	TOGO	136	MO-PENJARI	Yes	1977	2007	30	Mô (Pendjari)	3	III E	50	Bassar	15	Kara	NA9	NA	8.9	0.53	2006	NA	NA	205	18	8.78	8.78	NA	NA	Skin snip	3	No	Not considered in mapping			0-<10%
5941	Tchetchekou	5	TOGO	136	MO-PENJARI	Yes	1977	2007	30	Mô (Pendjari)	3	III E	50	Bassar	15	Kara	NA9	NA	8.9	0.53	2009	NA	NA	216	8	3.7	3.7	NA	NA	Skin snip	3	No	Not considered in mapping			0-<10%
5941	Tchetchekou	5	TOGO	136	MO-PENJARI	Yes	1977	2007	30	Mô (Pendjari)	3	III E	50	Bassar	15	Kara	NA9	NA	8.9	0.53	2012	NA	NA	152	2	1.32	NA	NA	NA	Skin snip	3	No	Recent (>=2012)			0-<10%
5941	Tchetchekou	5	TOGO	136	KPAZA KOUE	Yes	1988	2007	19	Kpaza	9	SUD	46	Sotouboua	14	Centrale	NA	BOULOHOU	8.34	0.37	2015	259	NA	171	6	3.51	3.6	0.09	NA	Skin snip	4	No	Recent (>=2012)			0-<10%
5941	Tchetchekou	5	TOGO	136	KPAZA KOUE	Yes	1988	2007	19	Kpaza	9	SUD	46	Sotouboua	14	Centrale	NA	BOULOHOU	8.34	0.37	2012	251	NA	152	2	1.32	1.3	0.02	NA	Skin snip	4	No	Recent (>=2012)			0-<10%
5941	Tchetchekou	5	TOGO	136	KPAZA KOUE	Yes	1988	2007	19	Kpaza	9	SUD	46	Sotouboua	14	Centrale	NA9	NA	8.34	0.37	2009	351	NA	215	8	3.72	0.02	0	NA	Skin snip	4	No	Not considered in mapping			0-<10%
5941	Tchetchekou	5	TOGO	136	KPAZA KOUE	Yes	1988	2007	19	Kpaza	9	SUD	46	Sotouboua	14	Centrale	NA9	NA	8.34	0.37	2006	NA	NA	208	18	8.65	8.1	0.1	NA	Skin snip	4	No	Not considered in mapping			0-<10%
5941	Tchetchekou	5	TOGO	136	KPAZA KOUE	Yes	1988	2007	19	Kpaza	9	SUD	46	Sotouboua	14	Centrale	NA9	NA	8.34	0.37	2003	301	NA	235	27	11.49	16.9	0.12	NA	Skin snip	4	No	End Phase OCP (1999-2004)			>=10 - <30%
5941	Tchetchekou	5	TOGO	136	KPAZA KOUE	Yes	1988	2007	19	Kpaza	9	SUD	46	Sotouboua	14	Centrale	NA9	NA	8.34	0.37	2000	257	NA	215	58	26.98	28.4	1.32	NA	Skin snip	4	No	End Phase OCP (1999-2004)			>=10 - <30%
5946	Tchidao	5	TOGO	136	MO-PENJARI	Yes	1977	2007	30	Mô (Pendjari)	9	SUD	46	Sotouboua	14	Centrale	NA9	NA	8.63	0.5	2000	156	144	127	18	14.17	16.1	0.48	0.3	Skin snip	15	No	End Phase OCP (1999-2004)			>=10 - <30%
5946	Tchidao	5	TOGO	136	MO-PENJARI	Yes	1977	2007	30	Mô (Pendjari)	9	SUD	46	Sotouboua	14	Centrale	NA9	NA	8.63	0.5	2003	NA	NA	116	0	0	NA	NA	NA	Skin snip	3	No	End Phase OCP (1999-2004)			0-<10%
5946	Tchidao	5	TOGO	136	MO-PENJARI	Yes	1977	2007	30	Mô (Pendjari)	9	SUD	46	Sotouboua	14	Centrale	NA9	NA	8.63	0.5	2006	NA	NA	39	0	0	NA	NA	NA	Skin snip	3	No	Not considered in mapping			0-<10%
5946	Tchidao	5	TOGO	136	MO-PENJARI	Yes	1977	2007	30	Mô (Pendjari)	9	SUD	46	Sotouboua	14	Centrale	NA9	NA	8.63	0.5	2009	NA	NA	32	0	0	NA	NA	NA	Skin snip	3	No	Not considered in mapping			0-<10%
5570	NA	5	TOGO	39	OTI-PENDJARI	Yes	1977	2007	30	Oti	3	III E	69	Oti	18	Savanes	1707	BORGOU PONT	10.83	0.6	1996	178	178	169	11	6.51	8.8	0.35	0.2	Skin snip	15	No	Not considered in mapping			0-<10%
5570	NA	5	TOGO	39	OTI-PENDJARI	Yes	1977	2007	30	Oti	3	III E	69	Oti	18	Savanes	1707	BORGOU PONT	10.83	0.6	2000	221	209	177	2	1.13	1.2	0.04	0.2	Skin snip	15	No	End Phase OCP (1999-2004)			0-<10%
5570	NA	5	TOGO	39	OTI-PENDJARI	Yes	1977	2007	30	Oti	3	III E	69	Oti	18	Savanes	1707	BORGOU PONT	10.83	0.6	2003	NA	NA	169	0	0	NA	NA	NA	Skin snip	3	No	End Phase OCP (1999-2004)			0-<10%
5570	NA	5	TOGO	39	OTI-PENDJARI	Yes	1977	2007	30	Oti	3	III E	69	Oti	18	Savanes	1707	BORGOU PONT	10.83	0.6	2006	NA	NA	66	0	0	NA	NA	NA	Skin snip	3	No	Not considered in mapping			0-<10%
5627	Tchirkpeni(Katchamba)	5	TOGO	45	KARA	Yes	1977	2007	30	Oti	3	III E	51	Dankpen	15	Kara	1604	NATCHAMBA	9.88	0.51	1996	293	289	253	13	5.14	6.7	0.26	0.2	Skin snip	15	No	Not considered in mapping			0-<10%
NA	Tchitchikpola	5	TOGO	39	OTI-PENDJARI	Yes	1977	2007	30	Oti	3	III E	51	Dankpen	15	Kara	NA	BORGOU PONT	9.5	0.53	2014	277	NA	236	1	0.42	0.4	0	NA	Skin snip	4	No	Recent (>=2012)			0-<10%
5617	Tchitchikpola	5	TOGO	39	OTI-PENDJARI	Yes	1977	2007	30	Oti	3	III E	51	Dankpen	15	Kara	1707	BORGOU PONT	9.5	0.53	1996	169	169	157	2	1.27	0.7	0.05	0.2	Skin snip	15	No	Not considered in mapping			0-<10%
5617	Tchitchikpola	5	TOGO	39	OTI-PENDJARI	Yes	1977	2007	30	Oti	3	III E	51	Dankpen	15	Kara	1707	BORGOU PONT	9.5	0.53	2001	196	NA	143	1	0.7	0.6	0	NA	Skin snip	4	No	End Phase OCP (1999-2004)			0-<10%
NA	NA	5	TOGO	39	OTI-PENDJARI	Yes	1977	2007	30	Oti	3	III E	69	Oti	18	Savanes	NA	NA	10.24	0.36	2006	NA	NA	66	0	0	0	0	NA	Skin snip	4	No	Not considered in mapping			0-<10%
NA	NA	5	TOGO	39	OTI-PENDJARI	Yes	1977	2007	30	Oti	3	III E	69	Oti	18	Savanes	NA	MOGOU	10.24	0.36	2011	255	NA	76	0	0	0	0	NA	Skin snip	4	No	Not considered in mapping			0-<10%
139	Tchitchira	5	TOGO	49	KERAN	Yes	1977	2007	30	Kéran	3	III E	53	Kéran	15	Kara	NA	TCHITCHIRA	9.98333	1.11667	2002	NA	NA	32	19	59.38	NA	NA	NA	Skin snip	3	No	End Phase OCP (1999-2004)			>=60 - <80%
139	Tchitchira	5	TOGO	49	KERAN	Yes	1977	2007	30	Kéran	3	III E	53	Kéran	15	Kara	NA	TCHITCHIRA	9.98333	1.11667	2012	NA	NA	199	11	5.53	NA	NA	NA	Skin snip	3	No	Recent (>=2012)			0-<10%
139	Tchitchira	5	TOGO	49	KERAN	Yes	1977	2007	30	Kéran	3	III E	53	Kéran	15	Kara	NA	TCHITCHIRA	9.98333	1.11667	2015	NA	NA	146	15	10.27	NA	NA	NA	Skin snip	5	No	Recent (>=2012)			>=10 - <30%
139	Tchitchira	5	TOGO	49	KERAN	Yes	1977	2007	30	Kéran	3	III E	53	Kéran	15	Kara	NA	NA	9.98333	1.11667	2002	34	NA	32	19	59.38	34.1	1.57	NA	Skin snip	4	No	End Phase OCP (1999-2004)			>=60 - <80%
139	Tchitchira	5	TOGO	49	KERAN	Yes	1977	2007	30	Kéran	3	III E	53	Kéran	15	Kara	NA	POLY-KANTÈ	9.98333	1.11667	2015	274	NA	195	16	8.21	7.6	0.12	NA	Skin snip	4	No	Recent (>=2012)			0-<10%
139	Tchitchira	5	TOGO	49	KERAN	Yes	1977	2007	30	Kéran	3	III E	53	Kéran	15	Kara	NA	KANTÉ	9.98333	1.11667	2012	273	NA	199	11	5.53	6.1	0.15	NA	Skin snip	4	No	Recent (>=2012)			0-<10%
139	Tchitchira	5	TOGO	49	KERAN	Yes	1977	2007	30	Kéran	3	III E	53	Kéran	15	Kara	1609	TITIRA	9.98333	1.11667	1976	83	NA	66	59	89.39	88.5	36.62	NA	Skin snip	4	Yes	Pre-control			>=80%
NA	Tcholokoude	5	TOGO	45	KARA	Yes	1977	2007	30	Oti	3	III E	54	Kozah	15	Kara	NA	LANDA-POZANDA	NA	NA	2016	70	NA	50	0	0	0	0	NA	Skin snip	4	No	Recent (>=2012)			0-<10%
5428	NA	5	TOGO	39	OTI-PENDJARI	Yes	1977	2007	30	Oti	3	III E	69	Oti	18	Savanes	1722	OTI TOUTIONGA	10.37	0.59	1993	156	155	153	4	2.61	3.8	0.3	NA	Skin snip	15	No	Not considered in mapping			0-<10%
5428	NA	5	TOGO	39	OTI-PENDJARI	Yes	1977	2007	30	Oti	3	III E	69	Oti	18	Savanes	1722	OTI TOUTIONGA	10.37	0.59	1997	184	184	74	16	21.62	21.8	0.64	0.4	Skin snip	15	No	Not considered in mapping			>=10 - <30%
5428	NA	5	TOGO	39	OTI-PENDJARI	Yes	1977	2007	30	Oti	3	III E	69	Oti	18	Savanes	1722	OTI TOUTIONGA	10.37	0.59	2003	NA	NA	143	10	6.99	6.99	NA	NA	Skin snip	3	No	End Phase OCP (1999-2004)			0-<10%
5428	NA	5	TOGO	39	OTI-PENDJARI	Yes	1977	2007	30	Oti	3	III E	69	Oti	18	Savanes	1722	OTI TOUTIONGA	10.37	0.59	2006	NA	NA	172	0	0	NA	NA	NA	Skin snip	3	No	Not considered in mapping			0-<10%
NA	NA	5	TOGO	39	OTI-PENDJARI	Yes	1977	2007	30	Oti	3	III E	69	Oti	18	Savanes	NA	NA	10.22	0.36	2006	NA	NA	172	0	0	0	0	NA	Skin snip	4	No	Not considered in mapping			0-<10%
NA	NA	5	TOGO	39	OTI-PENDJARI	Yes	1977	2007	30	Oti	3	III E	69	Oti	18	Savanes	NA	MOGOU	10.22	0.36	2011	363	NA	184	1	0.54	0.54	0.02	NA	Skin snip	4	No	Not considered in mapping			0-<10%
5427	NA	5	TOGO	39	OTI-PENDJARI	Yes	1977	2007	30	Oti	3	III E	69	Oti	18	Savanes	1722	OTI TOUTIONGA	10.35	0.54	1997	152	150	37	7	18.92	16.6	1.66	0	Skin snip	15	No	Not considered in mapping			>=10 - <30%
5427	NA	5	TOGO	39	OTI-PENDJARI	Yes	1977	2007	30	Oti	3	III E	69	Oti	18	Savanes	1722	OTI TOUTIONGA	10.35	0.54	1994	156	154	74	7	9.46	8.9	0.26	NA	Skin snip	15	No	Not considered in mapping			>=10 - <30%
5427	NA	5	TOGO	39	OTI-PENDJARI	Yes	1977	2007	30	Oti	3	III E	69	Oti	18	Savanes	1722	OTI TOUTIONGA	10.35	0.54	1993	91	91	81	3	3.7	4.2	0.15	NA	Skin snip	15	No	Not considered in mapping			0-<10%
5427	NA	5	TOGO	39	OTI-PENDJARI	Yes	1977	2007	30	Oti	3	III E	69	Oti	18	Savanes	1722	OTI TOUTIONGA	10.35	0.54	2000	217	217	186	26	13.98	19.6	0.39	0.4	Skin snip	15	No	End Phase OCP (1999-2004)			>=10 - <30%
5427	NA	5	TOGO	39	OTI-PENDJARI	Yes	1977	2007	30	Oti	3	III E	69	Oti	18	Savanes	1722	OTI TOUTIONGA	10.35	0.54	2004	NA	NA	121	5	4.13	4.13	NA	NA	Skin snip	3	No	Not considered in mapping			0-<10%
5427	NA	5	TOGO	39	OTI-PENDJARI	Yes	1977	2007	30	Oti	3	III E	69	Oti	18	Savanes	1722	OTI TOUTIONGA	10.35	0.54	2007	NA	NA	159	1	0.63	0.63	NA	NA	Skin snip	3	No	Not considered in mapping			0-<10%
5427	NA	5	TOGO	39	OTI-PENDJARI	Yes	1977	2007	30	Oti	3	III E	69	Oti	18	Savanes	NA	SADORI	10.21	0.33	2007	234	NA	150	1	0.67	0.6	0.01	NA	Skin snip	4	No	Not considered in mapping			0-<10%
5427	NA	5	TOGO	39	OTI-PENDJARI	Yes	1977	2007	30	Oti	3	III E	69	Oti	18	Savanes	NA	SADORI	10.21	0.33	2011	191	NA	124	2	1.61	1.61	0.06	NA	Skin snip	4	No	Not considered in mapping			0-<10%
5427	NA	5	TOGO	39	OTI-PENDJARI	Yes	1977	2007	30	Oti	3	III E	69	Oti	18	Savanes	1722	OTI TOUTIONGA	10.21	0.33	2004	188	NA	139	7	5.04	7.9	0.11	NA	Skin snip	4	No	Not considered in mapping			0-<10%
5427	NA	5	TOGO	39	OTI-PENDJARI	Yes	1977	2007	30	Oti	3	III E	69	Oti	18	Savanes	NA	SADORI	10.21	0.33	2015	149	NA	96	1	1.04	0.7	0.05	NA	Skin snip	4	No	Recent (>=2012)			0-<10%
5189	Tele-Kope	5	TOGO	95	MONO	No	1989	2002	25	Mono (Mono)	9	SUD	66	Ogou	17	Plateaux	2618	SIRKA	7.75	1.47	2001	299	NA	247	2	0.81	0.8	0.03	NA	Skin snip	4	No	End Phase OCP (1999-2004)			0-<10%
5189	Tele-Kope	5	TOGO	95	MONO	No	1989	2002	25	Mono (Mono)	9	SUD	66	Ogou	17	Plateaux	NA	ADÉGBÉNOU	7.75	1.47	2015	206	NA	134	0	0	0	0	NA	Skin snip	4	No	Recent (>=2012)			0-<10%
5189	Tele-Kope	5	TOGO	95	MONO	No	1989	2002	25	Mono (Mono)	9	SUD	66	Ogou	17	Plateaux	2618	SIRKA	7.75	1.46	1992	264	244	226	47	20.8	26.3	2.08	0	Skin snip	15	No	Not considered in mapping			>=10 - <30%
5189	Tele-Kope	5	TOGO	95	MONO	No	1989	2002	25	Mono (Mono)	9	SUD	66	Ogou	17	Plateaux	2618	SIRKA	7.75	1.46	1990	266	253	234	45	19.23	27.7	2.33	NA	Skin snip	15	No	Not considered in mapping			>=10 - <30%
306	Tetetou	5	TOGO	95	MONO	No	1989	2002	25	Mono (Mono)	9	SUD	62	Haho	17	Plateaux	2605	TETETOU	7.02	1.5	2002	385	NA	231	0	0	0	0	NA	Skin snip	4	No	End Phase OCP (1999-2004)			0-<10%
5018	Tiarome	5	TOGO	96	KRA/MONO	No	1977	2007	30	Mono (Kra)	9	SUD	62	Haho	17	Plateaux	2629	AMAKPAVE	7.16	1.2	1989	55	51	47	16	34.04	29.6	3.34	2.4	Skin snip	15	Yes	Pre-control			>=30 - <60%
447	Tigbada	5	TOGO	12	ANIE/MONO	Yes	1989	2007	25	Mono (Anié)	9	SUD	46	Sotouboua	14	Centrale	2610	AOU LOSSO	8.48	0.95	1980	125	123	118	59	50	59.1	10.55	0.9	Skin snip	15	Yes	Pre-control			>=30 - <60%
447	Tigbada	5	TOGO	12	ANIE/MONO	Yes	1989	2007	25	Mono (Anié)	9	SUD	46	Sotouboua	14	Centrale	2610	AOU LOSSO	8.48	0.95	1990	212	204	177	98	55.37	62.7	24.14	NA	Skin snip	15	No	Not considered in mapping			>=30 - <60%
447	Tigbada	5	TOGO	12	ANIE/MONO	Yes	1989	2007	25	Mono (Anié)	9	SUD	46	Sotouboua	14	Centrale	2610	AOU LOSSO	8.48	0.95	1999	305	295	176	0	0	0	0	0.7	Skin snip	15	No	End Phase OCP (1999-2004)			0-<10%
447	Tigbada	5	TOGO	12	ANIE/MONO	Yes	1989	2007	25	Mono (Anié)	9	SUD	46	Sotouboua	14	Centrale	2610	AOU LOSSO	8.48	0.95	2002	NA	NA	174	1	0.57	0.57	NA	NA	Skin snip	3	No	End Phase OCP (1999-2004)			0-<10%
447	Tigbada	5	TOGO	12	ANIE/MONO	Yes	1989	2007	25	Mono (Anié)	9	SUD	46	Sotouboua	14	Centrale	2610	AOU LOSSO	8.48	0.95	2006	NA	NA	209	1	0.48	0.48	NA	NA	Skin snip	3	No	Not considered in mapping			0-<10%
447	Tigbada	5	TOGO	12	ANIE/MONO	Yes	1989	2007	25	Mono (Anié)	9	SUD	46	Sotouboua	14	Centrale	NA	TCHÉBÉBÉ	8.49	0.98	2013	232	NA	204	2	0.98	1	0.02	NA	Skin snip	4	No	Recent (>=2012)			0-<10%
NA	Tinnogo	5	TOGO	39	OTI-PENDJARI	Yes	1977	2007	30	Oti	3	III E	71	Tône	18	Savanes	NA	NA	NA	NA	2008	159	NA	125	0	0	0	0	NA	Skin snip	4	No	Not considered in mapping			0-<10%
139	Tchitchira	5	TOGO	49	KERAN	Yes	1977	2007	30	Kéran	3	III E	53	Kéran	15	Kara	1609	TITIRA	9.98333	1.11667	2000	224	NA	135	30	22.22	39.1	0.23	NA	Skin snip	15	No	End Phase OCP (1999-2004)			>=10 - <30%
139	Tchitchira	5	TOGO	49	KERAN	Yes	1977	2007	30	Kéran	3	III E	53	Kéran	15	Kara	1609	TITIRA	9.98333	1.11667	1976	96	83	66	59	89.39	88.5	36.62	2.9	Skin snip	15	Yes	Pre-control			>=80%
139	Tchitchira	5	TOGO	49	KERAN	Yes	1977	2007	30	Kéran	3	III E	53	Kéran	15	Kara	1609	TITIRA	9.98333	1.11667	2001	251	239	200	41	20.5	21.7	0.9	2.9	Skin snip	15	No	End Phase OCP (1999-2004)			>=10 - <30%
139	Tchitchira	5	TOGO	49	KERAN	Yes	1977	2007	30	Kéran	3	III E	53	Kéran	15	Kara	1609	TITIRA	9.98333	1.11667	1995	125	119	96	62	64.58	64.5	10.98	0	Skin snip	15	No	Not considered in mapping			>=60 - <80%
139	Tchitchira	5	TOGO	49	KERAN	Yes	1977	2007	30	Kéran	3	III E	53	Kéran	15	Kara	1609	TITIRA	9.98333	1.11667	1980	195	177	104	82	78.85	84.1	83.28	4.3	Skin snip	15	Yes	Pre-control			>=60 - <80%
139	Tchitchira	5	TOGO	49	KERAN	Yes	1977	2007	30	Kéran	3	III E	53	Kéran	15	Kara	1609	TITIRA	9.98333	1.11667	2003	NA	NA	165	34	20.61	20.61	NA	NA	Skin snip	3	No	End Phase OCP (1999-2004)			>=10 - <30%
139	Tchitchira	5	TOGO	49	KERAN	Yes	1977	2007	30	Kéran	3	III E	53	Kéran	15	Kara	1609	TITIRA	9.98333	1.11667	2006	NA	NA	189	3	1.59	1.59	NA	NA	Skin snip	3	No	Not considered in mapping			0-<10%
139	Tchitchira	5	TOGO	49	KERAN	Yes	1977	2007	30	Kéran	3	III E	53	Kéran	15	Kara	1609	TITIRA	9.98333	1.11667	2003	280	NA	202	41	20.3	22.7	0.19	NA	Skin snip	4	No	End Phase OCP (1999-2004)			>=10 - <30%
139	Tchitchira	5	TOGO	49	KERAN	Yes	1977	2007	30	Kéran	3	III E	53	Kéran	15	Kara	1609	TITIRA	9.98333	1.11667	2006	272	NA	191	3	1.57	1.6	0.02	NA	Skin snip	4	No	Not considered in mapping			0-<10%
NA	Tofa-Kope	5	TOGO	61	Yoto/Haho	No	1988	2002	29	Haho	9	SUD	56	Yoto	16	Maritime	NA	ESSE-ANA	6.75	1.62	2017	51	NA	39	0	0	0	0	NA	Skin snip	4	No	Recent (>=2012)			0-<10%
4118	Togba	5	TOGO	96	MONO	No	1977	2007	30	Mono (Mono)	9	SUD	66	Ogou	17	Plateaux	2614	AMOUTCHOU	8	1.6333	2002	NA	NA	281	0	0	NA	NA	NA	Skin snip	3	No	End Phase OCP (1999-2004)			0-<10%
4118	Togba	5	TOGO	22	HAHO	No	1988	2002	29	Haho	9	SUD	57	Zio	16	Maritime	2614	AMOUTCHOU	6.77	1.18	2002	361	NA	281	0	0	0	0	NA	Skin snip	4	No	End Phase OCP (1999-2004)			0-<10%
4118	Togba	5	TOGO	22	HAHO	No	1988	2002	29	Haho	9	SUD	57	Zio	16	Maritime	NA	AMOUTCHOU	6.77	1.18	2015	352	NA	156	1	0.64	0.4	0.02	NA	Skin snip	4	No	Recent (>=2012)			0-<10%
5702	NA	5	TOGO	107	KOUMONGOU/OTI-PENDJARI	Yes	1977	2007	30	Oti	3	III E	69	Oti	18	Savanes	1712	KOUMONGOU	10.13	0.53	1996	274	274	227	7	3.08	4.5	0.12	1.6	Skin snip	15	No	Not considered in mapping			0-<10%
5702	NA	5	TOGO	107	KOUMONGOU/OTI-PENDJARI	Yes	1977	2007	30	Oti	3	III E	69	Oti	18	Savanes	1712	KOUMONGOU	10.13	0.53	2000	262	261	92	0	0	0	0	1.6	Skin snip	15	No	End Phase OCP (1999-2004)			0-<10%
5702	NA	5	TOGO	107	KOUMONGOU/OTI-PENDJARI	Yes	1977	2007	30	Oti	3	III E	69	Oti	18	Savanes	1712	KOUMONGOU	10.13	0.53	2007	NA	NA	97	0	0	NA	NA	NA	Skin snip	3	No	Not considered in mapping			0-<10%
4459	Toyigbo	5	TOGO	96	ANIE/MONO	No	1989	2002	30	Mono (Anié)	9	SUD	59	Amou	17	Plateaux	2614	AMOUTCHOU	7.85457	1.08937	2005	NA	NA	275	19	6.91	6.91	NA	NA	Skin snip	3	No	Not considered in mapping			0-<10%
NA	Tokpli	5	TOGO	158	SIO (ZIO)	No	1988	2002	25	Sio	9	SUD	57	Zio	16	Maritime	NA	WONOUGBA	6.74	0.95	2012	159	NA	146	0	0	0	0	NA	Skin snip	4	No	Recent (>=2012)			0-<10%
5456	Tokpli (Zoume)	5	TOGO	61	Yoto/Haho	No	1988	2002	29	Haho	9	SUD	56	Yoto	16	Maritime	2628	ZAFI	6.66	1.6	1993	156	144	100	7	7	9.8	0.4	NA	Skin snip	15	No	Not considered in mapping			0-<10%
5456	Tokpli (Zoume)	5	TOGO	61	Yoto/Haho	No	1988	2002	29	Haho	9	SUD	56	Yoto	16	Maritime	2628	ZAFI	6.66	1.6	1994	270	254	146	6	4.11	5.7	0.14	0	Skin snip	15	No	Not considered in mapping			0-<10%
441	Tokpo	5	TOGO	158	SIO (ZIO)	No	1988	2002	25	Sio	9	SUD	58	Agou	17	Plateaux	2627	TOKPO	6.76	0.91	1994	213	195	136	72	52.94	45.5	3.08	3.5	Skin snip	15	No	Not considered in mapping			>=30 - <60%
441	Tokpo	5	TOGO	158	SIO (ZIO)	No	1988	2002	25	Sio	9	SUD	58	Agou	17	Plateaux	2627	TOKPO	6.76	0.91	2000	219	212	165	5	3.03	2.8	0.11	1.8	Skin snip	15	No	End Phase OCP (1999-2004)			0-<10%
441	Tokpo	5	TOGO	158	SIO (ZIO)	No	1988	2002	25	Sio	9	SUD	58	Agou	17	Plateaux	2627	TOKPO	6.76	0.91	1987	152	127	119	81	68.07	74.8	52.71	2.1	Skin snip	15	Yes	Pre-control			>=60 - <80%
441	Tokpo	5	TOGO	158	SIO (ZIO)	No	1988	2002	25	Sio	9	SUD	58	Agou	17	Plateaux	2627	TOKPO	6.76	0.91	1980	144	137	126	99	78.57	85.1	44.77	1.5	Skin snip	15	Yes	Pre-control			>=60 - <80%
441	Tokpo	5	TOGO	158	SIO (ZIO)	No	1988	2002	25	Sio	9	SUD	58	Agou	17	Plateaux	2627	TOKPO	6.76	0.91	2007	NA	NA	155	1	0.65	0.65	NA	NA	Skin snip	3	No	Not considered in mapping			0-<10%
441	Tokpo	5	TOGO	158	SIO (ZIO)	No	1988	2002	25	Sio	9	SUD	58	Agou	17	Plateaux	2627	TOKPO	6.76	0.91	2014	NA	NA	47	0	0	NA	NA	NA	Skin snip	2	No	Recent (>=2012)			0-<10%
441	Tokpo	5	TOGO	158	SIO (ZIO)	No	1988	2002	25	Sio	9	SUD	58	Agou	17	Plateaux	NA	KOLOGAN	6.79	0.91	2007	232	NA	158	1	0.63	0.5	0.01	NA	Skin snip	4	No	Not considered in mapping			0-<10%
5557	Tome	5	TOGO	290	TODJE	No	1988	2002	60	Todzie (Aka, Dévého)	9	SUD	58	Agou	17	Plateaux	2626	KATI	6.8	0.66	1995	442	442	398	55	13.82	16.1	0.6	0.8	Skin snip	15	No	Not considered in mapping			>=10 - <30%
5557	Tome	5	TOGO	290	TODJE	No	1988	2002	60	Todzie (Aka, Dévého)	9	SUD	58	Agou	17	Plateaux	2626	KATI	6.8	0.67	2001	351	NA	256	11	4.3	4	0.09	NA	Skin snip	4	No	End Phase OCP (1999-2004)			0-<10%
5620	Touguel	5	TOGO	45	KARA	Yes	1977	2007	30	Oti	3	III E	51	Dankpen	15	Kara	1605	KOUTIERE	9.83	0.7	1996	216	215	185	92	49.73	56.6	10.98	NA	Skin snip	15	No	Not considered in mapping			>=30 - <60%
5620	Touguel	5	TOGO	45	KARA	Yes	1977	2007	30	Oti	3	III E	51	Dankpen	15	Kara	1605	KOUTIERE	9.83	0.7	2000	545	538	332	118	35.54	42	1.97	0	Skin snip	15	No	End Phase OCP (1999-2004)			>=30 - <60%
5620	Touguel	5	TOGO	45	KARA	Yes	1977	2007	30	Oti	3	III E	51	Dankpen	15	Kara	1605	KOUTIERE	9.83	0.7	2003	NA	NA	301	72	23.92	23.92	NA	NA	Skin snip	3	No	End Phase OCP (1999-2004)			>=10 - <30%
5620	Touguel	5	TOGO	45	KARA	Yes	1977	2007	30	Oti	3	III E	51	Dankpen	15	Kara	1605	KOUTIERE	9.83	0.7	2006	NA	NA	141	12	8.51	8.51	NA	NA	Skin snip	3	No	Not considered in mapping			0-<10%
5620	Touguel	5	TOGO	45	KARA	Yes	1977	2007	30	Oti	3	III E	51	Dankpen	15	Kara	NA	NAMPOCH	9.5	0.41	2014	494	NA	311	3	0.96	0.9	0.04	NA	Skin snip	4	No	Recent (>=2012)			0-<10%
5620	Touguel	5	TOGO	45	KARA	Yes	1977	2007	30	Oti	3	III E	51	Dankpen	15	Kara	1605	KOUTIERE	9.5	0.41	2003	408	NA	314	73	23.25	28.6	0.19	NA	Skin snip	4	No	End Phase OCP (1999-2004)			>=10 - <30%
5620	Touguel	5	TOGO	45	KARA	Yes	1977	2007	30	Oti	3	III E	51	Dankpen	15	Kara	NA	NAMPOCH	9.5	0.41	2010	362	NA	222	0	0	0	0	NA	Skin snip	4	No	Not considered in mapping			0-<10%
NA	Toumboua	5	TOGO	45	KARA	Yes	1977	2007	30	Oti	3	III E	54	Kozah	15	Kara	NA	DJAMDÈ	NA	NA	2016	57	NA	38	0	0	0	0	NA	Skin snip	4	No	Recent (>=2012)			0-<10%
5023	Toumoulmou	5	TOGO	159	YEGUE/ASUKAWKAW	No	1988	2002	19	Asukawkaw	9	SUD	45	Blitta	14	Centrale	2502	KECHEBI	8.30489	0.739137	1989	419	383	376	175	46.54	57.6	7.03	2.4	Skin snip	15	Yes	Pre-control			>=30 - <60%
5023	Toumoulmou	5	TOGO	159	YEGUE/ASUKAWKAW	No	1988	2002	19	Asukawkaw	9	SUD	45	Blitta	14	Centrale	2502	KECHEBI	8.30489	0.739137	2000	471	454	326	3	0.92	1.1	0.04	1.2	Skin snip	15	No	End Phase OCP (1999-2004)			0-<10%
5023	Toumoulmou	5	TOGO	159	YEGUE/ASUKAWKAW	No	1988	2002	19	Asukawkaw	9	SUD	45	Blitta	14	Centrale	2502	KECHEBI	8.30489	0.739137	2007	NA	NA	89	0	0	NA	NA	NA	Skin snip	3	No	Not considered in mapping			0-<10%
5023	Toumoulmou	5	TOGO	159	YEGUE/ASUKAWKAW	No	1988	2002	19	Asukawkaw	9	SUD	45	Blitta	14	Centrale	2502	KECHEBI	8.30489	0.739137	2014	NA	NA	38	0	0	NA	NA	NA	Skin snip	2	No	Recent (>=2012)			0-<10%
NA	Toundounon	5	TOGO	45	KARA	Yes	1977	2007	30	Oti	3	III E	54	Kozah	15	Kara	NA	KARA-SUD	9.53	1.17	2015	329	NA	232	0	0	0	0	NA	Skin snip	4	No	Recent (>=2012)			0-<10%
NA	NA	5	TOGO	39	OTI-PENDJARI	Yes	1977	2007	30	Oti	3	III E	69	Oti	18	Savanes	NA	MOGOU	10.22	0.36	2015	240	NA	131	0	0	0	0	NA	Skin snip	4	No	Recent (>=2012)			0-<10%
NA	Tove	5	TOGO	61	Yoto/Haho	No	1988	2002	29	Haho	9	SUD	56	Yoto	16	Maritime	NA	YOTO-COPÉ	6.72	1.29	2017	72	NA	49	0	0	0	0	NA	Skin snip	4	No	Recent (>=2012)			0-<10%
4459	Toyigbo	5	TOGO	12	ANIE/MONO	No	1989	2002	25	Mono (Anié)	9	SUD	59	Amou	17	Plateaux	NA	AMOUTCHOU	7.85457	1.08937	2013	431	NA	275	4	1.45	1.6	0.05	NA	Skin snip	4	No	Recent (>=2012)			0-<10%
NA	Tsokple	5	TOGO	24	AMOU/MONO	No	1989	2002	25	Mono	9	SUD	59	Amou	17	Plateaux	NA	AVÉDZÉ	7.24	1.07	2013	193	NA	114	17	14.91	10.8	0.33	NA	Skin snip	4	No	Recent (>=2012)			>=10 - <30%
NA	Tsokple	5	TOGO	24	AMOU/MONO	No	1989	2002	25	Mono	9	SUD	59	Amou	17	Plateaux	NA	AVÉDZÉ	7.24	1.07	2011	153	NA	134	32	23.88	23.9	1.63	NA	Skin snip	4	No	Not considered in mapping			>=10 - <30%
4120	Tutu Zionou	5	TOGO	158	SIO (ZIO)	No	1988	2002	25	Sio	9	SUD	63	Kpélé	17	Plateaux	2511	WEGBE	7.01	0.47	2002	NA	NA	159	5	3.14	3.14	NA	NA	Skin snip	3	No	End Phase OCP (1999-2004)			0-<10%
4120	Tutu Zionou	5	TOGO	158	SIO (ZIO)	No	1988	2002	25	Sio	9	SUD	63	Kpélé	17	Plateaux	2511	WEGBE	7.01	0.47	2005	NA	NA	220	2	0.91	0.91	NA	NA	Skin snip	3	No	Not considered in mapping			0-<10%
4120	Tutu Zionou	5	TOGO	158	SIO (ZIO)	No	1988	2002	25	Sio	9	SUD	63	Kpélé	17	Plateaux	2511	WEGBE	7.01	0.47	2014	NA	NA	74	3	4.05	4.05	NA	NA	Skin snip	2	No	Recent (>=2012)			0-<10%
4120	Tutu Zionou	5	TOGO	158	SIO (ZIO)	No	1988	2002	25	Sio	9	SUD	63	Kpélé	17	Plateaux	2511	WEGBE	7.01	0.47	2017	NA	NA	79	2	2.53	NA	NA	NA	Skin snip	6	No	Recent (>=2012)			0-<10%
4120	Tutu Zionou	5	TOGO	158	SIO (ZIO)	No	1988	2002	25	Sio	9	SUD	63	Kpélé	17	Plateaux	2511	WEGBE	7.01	0.47	2013	416	NA	197	3	1.52	1.3	0.04	NA	Skin snip	4	No	Recent (>=2012)			0-<10%
4120	Tutu Zionou	5	TOGO	158	SIO (ZIO)	No	1988	2002	25	Sio	9	SUD	63	Kpélé	17	Plateaux	2511	WEGBE	7.01	0.47	2011	328	NA	135	0	0	0	0	NA	Skin snip	4	No	Not considered in mapping			0-<10%
NA	Tchalanide	5	TOGO	NA	NA	Yes	NA	2007	NA	NA	NA	NA	48	Tchaoudjo	14	Centrale	NA	NA	9.05	1.13333	1975	NA	NA	106	26	24.53	24.53	NA	NA	Skin snip	2	No	Not considered in mapping			>=10 - <30%
NA	Tchékélé	5	TOGO	12	ANIE/MONO	No	1989	2002	25	Mono (Anié)	9	SUD	66	Ogou	17	Plateaux	2608	KONIGBO	7.66455	1.22703	2013	NA	NA	186	1	0.54	NA	NA	NA	Skin snip	3	No	Recent (>=2012)			0-<10%
NA	Tetetou	5	TOGO	95	MONO	No	1989	2002	25	Mono (Mono)	9	SUD	65	Moyen-Mono	17	Plateaux	2605	TETETOU	7.01671	1.49998	1977	NA	NA	238	195	81.93	81.93	NA	NA	Skin snip	2	Yes	Pre-control			>=80%
NA	Toyigbo	5	TOGO	160	OGOU/MONO	No	1989	2002	25	Mono	9	SUD	66	Ogou	17	Plateaux	2634	AKABA	7.85457	1.08937	2013	NA	NA	275	4	1.45	NA	NA	NA	Skin snip	3	No	Recent (>=2012)			0-<10%
NA	Tsokple	5	TOGO	NA	AMOU/MONO	No	1989	2002	NA	Mono	9	SUD	59	Amou	17	Plateaux	NA	AVÉDZÉ	NA	NA	2017	NA	NA	97	12	12.37	NA	NA	NA	Skin snip	6	No	Recent (>=2012)			>=10 - <30%
5952	Vonkoro	5	TOGO	136	MO-PENJARI	No	1977	2007	30	Mô (Pendjari)	3	III E	NA	NA	NA	NA	NA9	NA	NA	NA	2000	134	133	90	4	4.44	6.4	0.2	0.3	Skin snip	15	No	End Phase OCP (1999-2004)			0-<10%
5952	Vonkoro	5	TOGO	136	MO-PENJARI	No	1977	2007	30	Mô (Pendjari)	3	III E	NA	NA	NA	NA	NA9	NA	NA	NA	2010	NA	NA	148	14	9.46	9.46	NA	NA	Skin snip	3	No	Not considered in mapping			>=10 - <30%
NA	Voule	5	TOGO	22	HAHO	No	1988	2002	29	Haho	9	SUD	57	Zio	16	Maritime	NA	AGBÉLOUVÉ	6.68	1.3	2012	81	NA	64	0	0	0	0	NA	Skin snip	4	No	Recent (>=2012)			0-<10%
4154	Wartema	5	TOGO	49	KERAN	Yes	1977	2007	30	Kéran	3	III E	53	Kéran	15	Kara	NA	NA	NA	NA	2002	95	NA	94	24	25.53	23.5	1.66	NA	Skin snip	4	No	End Phase OCP (1999-2004)			>=10 - <30%
4154	Wartema	5	TOGO	49	KERAN	Yes	1977	2007	30	Kéran	3	III E	53	Kéran	15	Kara	NA	NA	NA	NA	2002	NA	NA	94	24	25.53	25.53	NA	NA	Skin snip	3	No	End Phase OCP (1999-2004)			>=10 - <30%
NA	Wassite	5	TOGO	45	KARA	Yes	1977	2007	30	Oti	3	III E	50	Bassar	15	Kara	NA	NABOULOUGOU	9.0166	0.9166	2014	256	NA	178	29	16.29	14.8	0.22	NA	Skin snip	4	No	Recent (>=2012)			>=10 - <30%
5631	Weloude (Kpayabow)	5	TOGO	45	KARA	Yes	1977	2007	30	Oti	3	III E	54	Kozah	15	Kara	1607	LAMAKARA (PONT)	9.53	1.11	1996	389	389	355	81	22.82	26.5	0.8	0.2	Skin snip	15	No	Not considered in mapping			>=10 - <30%
5631	Weloude (Kpayabow)	5	TOGO	45	KARA	Yes	1977	2007	30	Oti	3	III E	54	Kozah	15	Kara	1607	LAMAKARA (PONT)	9.53	1.11	2000	404	370	320	8	2.5	3.3	0.04	1.1	Skin snip	15	No	End Phase OCP (1999-2004)			0-<10%
5631	Weloude (Kpayabow)	5	TOGO	45	KARA	Yes	1977	2007	30	Oti	3	III E	54	Kozah	15	Kara	1607	LAMAKARA (PONT)	9.53	1.11	2004	NA	NA	159	0	0	NA	NA	NA	Skin snip	3	No	Not considered in mapping			0-<10%
5631	Weloude (Kpayabow)	5	TOGO	45	KARA	Yes	1977	2007	30	Oti	3	III E	54	Kozah	15	Kara	1607	LAMAKARA (PONT)	9.53	1.11	2007	NA	NA	164	0	0	NA	NA	NA	Skin snip	3	No	Not considered in mapping			0-<10%
5050	Wetrope	5	TOGO	24	AMOU/MONO	No	1989	2002	25	Mono	9	SUD	60	Danyi	17	Plateaux	2611	AMOUTA	7.28	0.7	1989	259	225	182	86	47.25	48.4	5.13	NA	Skin snip	15	Yes	Pre-control			>=30 - <60%
5050	Wetrope	5	TOGO	24	AMOU/MONO	No	1989	2002	25	Mono	9	SUD	60	Danyi	17	Plateaux	2611	AMOUTA	7.28	0.7	1999	251	225	152	0	0	0	0	0	Skin snip	15	No	End Phase OCP (1999-2004)			0-<10%
5050	Wetrope	5	TOGO	24	AMOU/MONO	No	1989	2002	25	Mono	9	SUD	60	Danyi	17	Plateaux	2611	AMOUTA	7.28	0.7	2002	NA	NA	171	9	5.26	5.26	NA	NA	Skin snip	3	No	End Phase OCP (1999-2004)			0-<10%
NA	Woglokope	5	TOGO	#N/A	TODZIE	No	1988	2002	NA	Todzie (Aka, Dévého)	9	SUD	58	Agou	17	Plateaux	NA	AGOUDOUVOU	6.57	0.76	2012	58	NA	54	0	0	0	0	NA	Skin snip	4	No	Recent (>=2012)			0-<10%
142	Wokambo	5	TOGO	39	OTI-PENDJARI	Yes	1977	2007	30	Oti	3	III E	71	Tône	18	Savanes	1719	KARIATA	10.78	0.03	1977	295	276	256	136	53.13	66.2	13.35	0.4	Skin snip	15	No	Not considered in mapping			>=30 - <60%
142	Wokambo	5	TOGO	39	OTI-PENDJARI	Yes	1977	2007	30	Oti	3	III E	71	Tône	18	Savanes	1719	KARIATA	10.78	0.03	1993	453	410	227	1	0.44	0.8	0.01	0.2	Skin snip	15	No	Not considered in mapping			0-<10%
142	Wokambo	5	TOGO	39	OTI-PENDJARI	Yes	1977	2007	30	Oti	3	III E	71	Tône	18	Savanes	1719	KARIATA	10.78	0.03	1996	595	535	369	8	2.17	3.1	0.06	0.1	Skin snip	15	No	Not considered in mapping			0-<10%
142	Wokambo	5	TOGO	39	OTI-PENDJARI	Yes	1977	2007	30	Oti	3	III E	71	Tône	18	Savanes	1719	KARIATA	10.78	0.03	2000	592	580	221	3	1.36	1.5	0.03	0.1	Skin snip	15	No	End Phase OCP (1999-2004)			0-<10%
142	Wokambo	5	TOGO	39	OTI-PENDJARI	Yes	1977	2007	30	Oti	3	III E	71	Tône	18	Savanes	1719	KARIATA	10.78	0.03	2004	NA	NA	193	0	0	NA	NA	NA	Skin snip	3	No	Not considered in mapping			0-<10%
142	Wokambo	5	TOGO	39	OTI-PENDJARI	Yes	1977	2007	30	Oti	3	III E	71	Tône	18	Savanes	1719	KARIATA	10.78	0.03	2007	NA	NA	227	0	0	NA	NA	NA	Skin snip	3	No	Not considered in mapping			0-<10%
NA	Wassi	5	TOGO	45	MO-PENJARI	Yes	1977	2007	30	Mô (Pendjari)	3	III E	50	Bassar	15	Kara	NA	NA	9.0166	0.9166	2014	NA	NA	74	20	27.03	27.03	NA	NA	Skin snip	2	No	Recent (>=2012)			>=10 - <30%
5202	Yambakope	5	TOGO	95	MONO	No	1989	2002	25	Mono (Mono)	9	SUD	45	Blitta	14	Centrale	2603	KPESSI	8.2	1.13	1992	270	208	164	61	37.2	35.2	4.65	0	Skin snip	15	No	Not considered in mapping			>=30 - <60%
5202	Yambakope	5	TOGO	95	MONO	No	1989	2002	25	Mono (Mono)	9	SUD	45	Blitta	14	Centrale	2603	KPESSI	8.2	1.13	1990	334	320	288	95	32.99	40.2	4.72	NA	Skin snip	15	No	Not considered in mapping			>=30 - <60%
5202	Yambakope	5	TOGO	95	MONO	No	1989	2002	25	Mono (Mono)	9	SUD	45	Blitta	14	Centrale	2603	KPESSI	8.2	1.13	2001	264	NA	197	0	0	0	0	NA	Skin snip	4	No	End Phase OCP (1999-2004)			0-<10%
5202	Yambakope	5	TOGO	95	MONO	No	1989	2002	25	Mono (Mono)	9	SUD	45	Blitta	14	Centrale	NA	AGBANDI	8.19	1.14	2013	214	NA	173	0	0	0	0	NA	Skin snip	4	No	Recent (>=2012)			0-<10%
NA	Yeloum Bagnan	5	TOGO	12	ANIE/MONO	No	1989	2002	25	Mono (Anié)	9	SUD	45	Blitta	14	Centrale	NA	TCHARÉBAOU	8.11	1.03	2012	330	NA	224	3	1.34	1.4	0.01	NA	Skin snip	4	No	Recent (>=2012)			0-<10%
5768	NA	5	TOGO	39	OTI-PENDJARI	Yes	1977	2007	30	Oti	3	III E	69	Oti	18	Savanes	1702	TCHANAGA	10.54	0.55	1997	311	311	287	0	0	0	0	0	Skin snip	15	No	Not considered in mapping			0-<10%
5768	NA	5	TOGO	39	OTI-PENDJARI	Yes	1977	2007	30	Oti	3	III E	69	Oti	18	Savanes	1702	TCHANAGA	10.54	0.55	2000	443	438	360	24	6.67	10	0.21	0	Skin snip	15	No	End Phase OCP (1999-2004)			0-<10%
5768	NA	5	TOGO	39	OTI-PENDJARI	Yes	1977	2007	30	Oti	3	III E	69	Oti	18	Savanes	1702	TCHANAGA	10.54	0.55	2007	NA	NA	172	3	1.74	1.74	NA	NA	Skin snip	3	No	Not considered in mapping			0-<10%
5768	NA	5	TOGO	39	OTI-PENDJARI	Yes	1977	2007	30	Oti	3	III E	69	Oti	18	Savanes	1702	TCHANAGA	10.33	0.33	2011	566	NA	282	3	1.06	1.1	0.01	NA	Skin snip	4	No	Not considered in mapping			0-<10%
5239	Yoloum	5	TOGO	95	ANIE/MONO	No	1989	2002	25	Mono (Anié)	9	SUD	45	Blitta	14	Centrale	2607	PAGALA	8.16	1.05	1990	422	406	391	71	18.16	24.5	1.28	0.3	Skin snip	15	No	Not considered in mapping			>=10 - <30%
5239	Yoloum	5	TOGO	12	ANIE/MONO	No	1989	2002	25	Mono (Anié)	9	SUD	45	Blitta	14	Centrale	2607	PAGALA	8.16	1.05	2001	374	NA	331	27	8.16	9	0.13	NA	Skin snip	4	No	End Phase OCP (1999-2004)			0-<10%
166	Yoto-Kope	5	TOGO	61	Yoto/Haho	No	1988	2002	29	Haho	9	SUD	56	Yoto	16	Maritime	2630	YOTOKOPE	6.68	1.31	1981	171	160	152	92	60.53	69	11.04	0.5	Skin snip	15	Yes	Pre-control			>=60 - <80%
166	Yoto-Kope	5	TOGO	61	Yoto/Haho	No	1988	2002	29	Haho	9	SUD	56	Yoto	16	Maritime	2630	YOTOKOPE	6.68	1.31	1987	179	166	111	60	54.05	62.2	14.39	0.5	Skin snip	15	Yes	Pre-control			>=30 - <60%
166	Yoto-Kope	5	TOGO	61	Yoto/Haho	No	1988	2002	29	Haho	9	SUD	56	Yoto	16	Maritime	2630	YOTOKOPE	6.68	1.31	1994	337	328	176	23	13.07	14	0.36	0	Skin snip	15	No	Not considered in mapping			>=10 - <30%
166	Yoto-Kope	5	TOGO	61	Yoto/Haho	No	1988	2002	29	Haho	9	SUD	56	Yoto	16	Maritime	2630	YOTOKOPE	6.68	1.31	2002	NA	NA	206	0	0	NA	NA	NA	Skin snip	3	No	End Phase OCP (1999-2004)			0-<10%
4133	Yoto-Kope	5	TOGO	61	Yoto/Haho	No	1988	2002	29	Haho	9	SUD	56	Yoto	16	Maritime	2630	YOTOKOPE	6.68	1.31	2005	NA	NA	150	0	0	NA	NA	NA	Skin snip	3	No	Not considered in mapping			0-<10%
4133	Yoto-Kope	5	TOGO	61	Yoto/Haho	No	1988	2002	29	Haho	9	SUD	56	Yoto	16	Maritime	2630	YOTOKOPE	6.68	1.31	2002	NA	NA	244	8	3.28	3.28	NA	NA	Skin snip	3	No	End Phase OCP (1999-2004)			0-<10%
NA	Yourourou	5	TOGO	120	ASUKAWKAW	No	1988	2002	19	Asukawkaw	9	SUD	45	Blitta	14	Centrale	2620	ASSOUKOKO	7.98	0.68	2013	81	NA	65	0	0	0	0	NA	Skin snip	4	No	Recent (>=2012)			0-<10%
NA	Yovo Kope	5	TOGO	12	ANIE/MONO	No	1989	2002	25	Mono (Anié)	9	SUD	45	Blitta	14	Centrale	NA	PAGALA GARE	NA	NA	2012	237	NA	151	0	0	0	0	NA	Skin snip	4	No	Recent (>=2012)			0-<10%
NA	Yovo-Kope	5	TOGO	12	ANIE/MONO	No	1989	2002	25	Mono (Anié)	9	SUD	45	Blitta	14	Centrale	NA	NA	NA	NA	2002	261	NA	244	8	3.28	4.7	0.15	NA	Skin snip	4	No	End Phase OCP (1999-2004)			0-<10%
NA	Zionou	5	TOGO	158	SIO (ZIO)	No	1988	2002	25	Sio	9	SUD	58	Agou	17	Plateaux	2626	KATI	6.88	0.82	2012	300	NA	257	0	0	0	0	NA	Skin snip	4	No	Recent (>=2012)			0-<10%
NA	Zogbegan-Oga	5	TOGO	133	WAWA/ASUKAWKAW	No	1988	2002	19	Asukawkaw (Wawa)	9	SUD	67	Wawa	17	Plateaux	NA	ZOGBÉGAN	7.57	0.67	2015	303	NA	169	0	0	0	0	NA	Skin snip	4	No	Recent (>=2012)			0-<10%
4167	Zone Maraichere	5	TOGO	45	KARA	Yes	1977	2007	30	Oti	3	III E	54	Kozah	15	Kara	NA	NA	NA	NA	2002	100	NA	100	6	6	3.1	0.1	NA	Skin snip	4	No	End Phase OCP (1999-2004)			0-<10%
4167	Zone Maraichere	5	TOGO	45	KARA	Yes	1977	2007	30	Oti	3	III E	NA	NA	15	Kara	NA	NA	NA	NA	2002	NA	NA	100	6	6	NA	NA	NA	Skin snip	3	No	End Phase OCP (1999-2004)			0-<10%
300	Zoubega Ouga	5	TOGO	133	WAWA/ASUKAWKAW	No	1988	2002	19	Asukawkaw (Wawa)	9	SUD	60	Danyi	17	Plateaux	2617	AZAFIE	7.56	0.66	1977	223	195	177	85	48.02	62.4	5.48	0.4	Skin snip	15	Yes	Pre-control			>=30 - <60%
300	Zoubega Ouga	5	TOGO	133	WAWA/ASUKAWKAW	No	1988	2002	19	Asukawkaw (Wawa)	9	SUD	60	Danyi	17	Plateaux	2617	AZAFIE	7.56	0.66	1999	229	227	176	0	0	0	0	0	Skin snip	15	No	End Phase OCP (1999-2004)			0-<10%
300	Zoubega Ouga	5	TOGO	133	WAWA/ASUKAWKAW	No	1988	2002	19	Asukawkaw (Wawa)	9	SUD	60	Danyi	17	Plateaux	2617	AZAFIE	7.56	0.66	2002	NA	NA	152	1	0.66	0.66	NA	NA	Skin snip	3	No	End Phase OCP (1999-2004)			0-<10%
4165	Narita/Pesside	5	TOGO	49	KERAN	Yes	1977	2007	30	Kéran	3	III E	53	Kéran	15	Kara	NA		10.03	0.59	2014	NA	NA	56	6.16	11	6.16	NA	NA	Skin snip	1	No	Recent (>=2012)			>=10 - <30%
NA	Wassite	5	TOGO	49	KERAN	Yes	1977	2007	30	Kéran	3	III E	53	Kéran	15	Kara	NA		10.01	0.57	2014	NA	NA	74	19.24	26	19.24	NA	NA	Skin snip	1	No	Recent (>=2012)			>=10 - <30%
5492	Igbowou-Amou	5	TOGO	24	AMOU/MONO	No	1989	2002	25	Mono	9	SUD	59	Amou	17	Plateaux	2612	AMOU OBLO	7.38	1.11	2014	NA	NA	66	3.96	6	3.96	NA	NA	Skin snip	1	No	Recent (>=2012)			0-<10%
NA	Amouta	5	TOGO	24	AMOU/MONO	No	1989	2002	25	Mono	9	SUD	60	Danyi	17	Plateaux	NA	KPÉVÉ	6.81363	0.775145	2014	NA	NA	62	0	0	0	NA	NA	Skin snip	1	No	Recent (>=2012)			0-<10%
4152	Koffi-Ferme	5	TOGO	107	KOUMONGOU/OTI-PENDJARI	No	1977	2007	30	Oti	3	III E	66	Ogou	17	Plateaux	2608	KONIGBO	7.73	1.25	2014	NA	NA	56	2.8	5	2.8	NA	NA	Skin snip	1	No	Recent (>=2012)			0-<10%
5179	Kamalo-Kope	5	TOGO	12	ANIE/MONO	No	1989	2002	25	Mono (Anié)	9	SUD	66	Ogou	17	Plateaux	2608	KONIGBO	7.73	1.25	2014	NA	NA	59	0	0	0	NA	NA	Skin snip	1	No	Recent (>=2012)			0-<10%
581	Kassikide	5	TOGO	95	MONO	Yes	1989	2007	25	Mono (Mono)	9	SUD	46	Sotouboua	14	Centrale	2602	LANDA MONO	8.61	1.21	2014	NA	NA	76	0	0	0	NA	NA	Skin snip	1	No	Recent (>=2012)			0-<10%
4124	Amougodo	5	TOGO	24	AMOU/MONO	No	1989	2002	25	Mono	9	SUD	59	Amou	17	Plateaux	2612	AMOU OBLO	7.41631	0.906413	2014	NA	NA	81	0.81	1	0.81	NA	NA	Skin snip	1	No	Recent (>=2012)			0-<10%
4120	Tutu Zionou	5	TOGO	158	SIO (ZIO)	No	1988	2002	25	Sio	9	SUD	63	Kpélé	17	Plateaux	2511	WEGBE	7.01	0.47	2014	NA	NA	74	2.22	3	2.22	NA	NA	Skin snip	1	No	Recent (>=2012)			0-<10%
5232	Kaza	5	TOGO	95	MONO	Yes	1989	2007	25	Mono (Mono)	9	SUD	46	Sotouboua	14	Centrale	2602	LANDA MONO	8.41	1.09	2014	NA	NA	70	0	0	0	NA	NA	Skin snip	1	No	Recent (>=2012)			0-<10%
5023	Toumoulmou	5	TOGO	159	YEGUE/ASUKAWKAW	No	1988	2002	19	Asukawkaw	9	SUD	45	Blitta	14	Centrale	2502	KECHEBI	8.30489	0.739137	2014	NA	NA	38	0	0	0	NA	NA	Skin snip	1	No	Recent (>=2012)			0-<10%
5183	Safou-Kope Atiba	5	TOGO	24	AMOU/MONO	No	1989	2002	25	Mono	9	SUD	66	Ogou	17	Plateaux	2614	AMOUTCHOU	7.2	1.08	2014	NA	NA	73	2.92	4	2.92	NA	NA	Skin snip	1	No	Recent (>=2012)			0-<10%
NA	Pesside-Ancien	5	TOGO	49	KERAN	Yes	1997	2007	30	Kéran	3	III E	53	Kéran	15	Kara	NA	NABOULOUGOU	10.02	0.55	2014	NA	NA	60	0	0	0	NA	NA	Skin snip	1	No	Recent (>=2012)			0-<10%
NA	Amouto	5	TOGO	24	AMOU/MONO	No	1989	2002	25	Mono	9	SUD	62	Haho	17	Plateaux	NA	HUILÉHOÉ	7.31	1.24212	2014	NA	NA	76	0.76	1	0.76	NA	NA	Skin snip	1	No	Recent (>=2012)			0-<10%
4122	Ananivikodzi	5	TOGO	290	TODJE	No	1988	2002	60	Todzie (Aka, Dévého)	9	SUD	58	Agou	17	Plateaux	NA		6.8661	1.0334	2014	NA	NA	40	0	0	0	NA	NA	Skin snip	1	No	Recent (>=2012)			0-<10%
5022	Kpodji	5	TOGO	95	MONO	No	1989	2007	25	Mono (Mono)	9	SUD	62	Haho	17	Plateaux	2632	TÉTÉTOU	7.21	1.53	2014	NA	NA	35	4.9	14	4.9	NA	NA	Skin snip	1	No	Recent (>=2012)			>=10 - <30%
441	Tokpo	5	TOGO	158	SIO (ZIO)	No	1988	2002	25	Sio	9	SUD	58	Agou	17	Plateaux	2627	TOKPO	6.79	0.91	2014	NA	NA	47	0	0	0	NA	NA	Skin snip	1	No	Recent (>=2012)			0-<10%
58	Kpodji-Cope	5	TOGO	95	HAHO	No	1988	2002	29	Haho	9	SUD	62	Haho	17	Plateaux	2629	AMAKPAVE	6.91	1.05	2014	NA	NA	56	0	0	0	NA	NA	Skin snip	1	No	Recent (>=2012)			0-<10%
5185	Aglamassoe	5	TOGO	95	MONO	No	1989	2002	25	Mono (Mono)	9	SUD	65	Moyen-Mono	17	Plateaux	2605	TETETOU	7.04	1.6	2014	NA	NA	32	0	0	0	NA	NA	Skin snip	1	No	Recent (>=2012)			0-<10%
5163	Kpendjeria	5	TOGO	95	MONO	Yes	1989	2007	25	Mono (Mono)	9	SUD	46	Sotouboua	14	Centrale	NA		8.36	1.12	2014	NA	NA	72	0	0	0	NA	NA	Skin snip	1	No	Recent (>=2012)			0-<10%
5167	Anamanie	5	TOGO	12	ANIE/MONO	No	1989	2002	25	Mono (Anié)	9	SUD	45	Blitta	14	Centrale	2607	PAGALA VILLAGE	8.20389	0.9166	2014	NA	NA	33	0	0	0	NA	NA	Skin snip	1	No	Recent (>=2012)			0-<10%
51680	Tchanie	5	TOGO	12	ANIE/MONO	No	1989	2002	25	Mono (Anié)	9	SUD	45	Blitta	14	Centrale	2607	PAGALA VILLAGE	8.85	1.14	2014	NA	NA	48	0	0	0	NA	NA	Skin snip	1	No	Recent (>=2012)			0-<10%
302	Kokote	5	TOGO	95	MONO	No	1989	2002	25	Mono (Mono)	9	SUD	61	Est-Mono	17	Plateaux	2603	KPESSI	8.01	1.14	2014	NA	NA	51	0	0	0	NA	NA	Skin snip	1	No	Recent (>=2012)			0-<10%
5226	Koboyo	5	TOGO	95	MONO	Yes	1989	2007	25	Mono (Mono)	3	III E	48	Tchaoudjo	14	Centrale	2621	SADA	8.85	1.14	2014	NA	NA	53	0	0	0	NA	NA	Skin snip	1	No	Recent (>=2012)			0-<10%
NA	Game Akeme	5	TOGO	95	MONO	No	1989	2002	25	Mono (Mono)	9	SUD	65	Moyen-Mono	17	Plateaux	NA	AHASSOMÉ	7.15	1.3	2014	NA	NA	63	0	0	0	NA	NA	Skin snip	1	No	Recent (>=2012)			0-<10%
5230	Kedjebi-Lohou	5	TOGO	95	MONO	Yes	1989	2007	25	Mono (Mono)	9	SUD	46	Sotouboua	14	Centrale	NA	LANDA MONO	8.3	1.08	2014	NA	NA	63	0	0	0	NA	NA	Skin snip	1	No	Recent (>=2012)			0-<10%
NA	Atinkpassa	5	TOGO	24	AMOU/MONO	No	1989	2002	25	Mono	9	SUD	66	Ogou	17	Plateaux	NA	GLÉI	7.22	1.3	2014	NA	NA	80	4	5	4	NA	NA	Skin snip	1	No	Recent (>=2012)			0-<10%
5172	Babame	5	TOGO	95	ANIE/MONO	No	1989	2002	25	Mono (Anié)	9	SUD	61	Est-Mono	17	Plateaux	2603	KPESSI	8	1.11	2014	NA	NA	67	0.67	1	0.67	NA	NA	Skin snip	1	No	Recent (>=2012)			0-<10%
71	Kouma-Kunda	5	TOGO	17	DEVEHO	No	1989	2002	25	Todzie (Aka, Dévého)	9	SUD	63	Kloto	17	Plateaux	2511	WEGBE	6.96	0.58	2014	NA	NA	56	1.12	2	1.12	NA	NA	Skin snip	1	No	Recent (>=2012)			0-<10%
5164	Sessaro Kozogade	5	TOGO	95	MONO	Yes	1989	2007	25	Mono (Mono)	9	SUD	46	Sotouboua	14	Centrale	2602	LANDA MONO	8.6	1.1666	2014	NA	NA	58	0	0	0	NA	NA	Skin snip	1	No	Recent (>=2012)			0-<10%
NA	Agnam Cope	5	TOGO	96	KRA/MONO	No	1977	2007	30	Mono (Kra)	9	SUD	62	Haho	17	Plateaux	NA	WAHALA	7.1	1.07907	2014	NA	NA	71	0	0	0	NA	NA	Skin snip	1	No	Recent (>=2012)			0-<10%
NA	Kpati Kope	5	TOGO	25	AMOU/MONO	No	1989	2002	25	Mono	9	SUD	59	Amou	17	Plateaux	NA	AVÉDZÉ	7.23	1.07	2014	NA	NA	22	1.1	5	1.1	NA	NA	Skin snip	1	No	Recent (>=2012)			0-<10%
5186	Game-Togbuihoe	5	TOGO	95	MONO	No	1989	2002	25	Mono (Mono)	9	SUD	65	Moyen-Mono	17	Plateaux	NA	ADEDAKOPE	7.27604	1.40728	2014	NA	NA	76	0	0	0	NA	NA	Skin snip	1	No	Recent (>=2012)			0-<10%
5243	Hoevime	5	TOGO	95	MONO	No	1989	2002	25	Mono (Mono)	9	SUD	65	Moyen-Mono	17	Plateaux	2605	TETETOU	7.27	1.55	2014	NA	NA	59	0	0	0	NA	NA	Skin snip	1	No	Recent (>=2012)			0-<10%

## Sheet: 2. OV16
VILCODE	VILNOM	VILPAY	PAYNOM	BAS_CODE	BASNOM	SIZ	VECTOR_START	VECTOR_END	GBA_CODE	GBALIB	PHASE_CODE	PHANOM	DIS_CODE	DISNOM	REG_CODE	REGNOM	PC_CODE	PCLIBE	LAT.DD.	LON.DD.	Survey_year	EXA	POS	PREV	Lowerbound	Upperbound	Type_test	DIAGNOSIS	DATABASE	Pre.control
NA	Adeteyo	5	TOGO	45	Kara	Yes	1977	2007	30	Oti	3	III E	54	Kozah	15	Kara	NA	ATCHANGBADÉ	9.47321	1.13677	2016	63	2	3.1746	0.386798	11.0019	RDT	All-age OV16	4	No
NA	Adikpe	5	TOGO	61	Yoto/Haho	No	1988	2002	29	Haho	9	SUD	56	Yoto	16	Maritime	2628	ZAFI	6.68	1.34366	2017	93	0	0	0	3.8889	RDT	All-age OV16	4	No
NA	Afangadji	5	TOGO	61	Yoto/Haho	No	1988	2002	29	Haho	9	SUD	56	Yoto	16	Maritime	NA	COUVÉ	6.76	1.44582	2017	105	5	4.7619	1.56403	10.7635	RDT	All-age OV16	4	No
NA	Agbang2	5	TOGO	45	Kara	Yes	1977	2007	30	Oti	3	III E	54	Kozah	15	Kara	NA	KPINDI	NA	NA	2016	93	4	4.30108	1.18415	10.6476	RDT	All-age OV16	4	No
NA	Agbansoda	5	TOGO	45	Kara	Yes	1977	2007	30	Oti	3	III E	54	Kozah	15	Kara	NA	BÈBÈDA	9.41405	1.08943	2016	102	2	1.96078	0.238348	6.90392	RDT	All-age OV16	4	No
NA	Agoto	5	TOGO	61	Yoto/Haho	No	1988	2002	29	Haho	9	SUD	56	Yoto	16	Maritime	NA	YOTO-COPÉ	6.77	1.33133	2017	76	1	1.31579	0.0333074	7.11437	RDT	All-age OV16	4	No
452	Akladjenou	5	TOGO	61	Yoto/Haho	No	1988	2002	29	Haho	9	SUD	56	Yoto	16	Maritime	2628	ZAFI	6.36	1.37027	2017	145	2	1.37931	0.16748	4.89358	RDT	All-age OV16	4	No
NA	Atikpatafo	5	TOGO	61	Yoto/Haho	No	1988	2002	29	Haho	9	SUD	56	Yoto	16	Maritime	NA	ESSE-ANA	6.74	1.60743	2017	49	1	2.04082	0.0516556	10.8542	RDT	All-age OV16	4	No
NA	Avegodoe	5	TOGO	61	Yoto/Haho	No	1988	2002	29	Haho	9	SUD	56	Yoto	16	Maritime	NA	ABOSSEHOE	6.78	1.37548	2017	74	4	5.40541	1.49223	13.2655	RDT	All-age OV16	4	No
NA	Boutchakou	5	TOGO	39	Oti-Pendjari	Yes	1976	2007	30	Oti	3	III E	68	Kpendjal	18	Savanes	1715	PANSENI	10.798	0.788	2015	92	15	16.3	9.42252	25.4619	ELISA	All-age OV16	5	No
NA	Boutchakou	5	TOGO	39	Oti-Pendjari	Yes	1976	2007	30	Oti	3	III E	68	Kpendjal	18	Savanes	1715	PANSENI	10.798	0.788	2015	15	1	6.67	0.168643	31.9485	ELISA	OV16 (5-10y)	5	No
NA	Gogokondji	5	TOGO	61	Yoto/Haho	No	1988	2002	29	Haho	9	SUD	56	Yoto	16	Maritime	NA	TOKPLI	6.64	1.59997	2017	47	2	4.25532	0.519558	14.5405	RDT	All-age OV16	4	No
4160	Goulbi	5	TOGO	49	Keran/Oti-Pendjari	Yes	1977	2007	30	Oti	3	III E	69	Oti	18	Savanes	NA	TCHITCHIRA	10.19	0.92	2015	92	42	45.65	35.2233	56.3688	ELISA	All-age OV16	5	No
NA	Haho-Kpodji	5	TOGO	61	Yoto/Haho	No	1988	2002	29	Haho	9	SUD	56	Yoto	16	Maritime	2628	ZAFI	6.66	1.31795	2017	88	1	1.13636	0.0287661	6.16938	RDT	All-age OV16	4	No
6030	Halalomou (Filandi)	5	TOGO	45	Kara	Yes	1977	2007	30	Oti	3	III E	54	Kozah	15	Kara	NA	TCHITCHAO	9.62223	1.14601	2016	105	1	0.952381	0.0241093	5.19224	RDT	All-age OV16	4	No
NA	Kawa	5	TOGO	45	Kara	Yes	1977	2007	30	Oti	3	III E	54	Kozah	15	Kara	NA	DJAMDÈ	9.6	1.0166	2016	59	2	3.38983	0.413193	11.7148	RDT	All-age OV16	4	No
NA	Koukoumbou	5	TOGO	39	Oti-Pendjari	Yes	1976	2007	30	Oti	3	III E	68	Kpendjal	18	Savanes	1715	PANSENI	10.314	0.4	2015	70	9	12.86	6.05133	23.0088	ELISA	All-age OV16	5	No
NA	Koukoumbou	5	TOGO	39	Oti-Pendjari	Yes	1976	2007	30	Oti	3	III E	68	Kpendjal	18	Savanes	1715	PANSENI	10.314	0.4	2015	17	1	5.88	0.148817	28.6889	ELISA	OV16 (5-10y)	5	No
4156	Koukoumbou Solla	5	TOGO	49	Keran/Oti-Pendjari	Yes	1977	2007	30	Oti	3	III E	69	Oti	18	Savanes	NA	TCHITCHIRA	9.879	1.348	2015	79	45	56.96	45.3286	68.0576	ELISA	All-age OV16	5	No
4156	Koukoumbou Solla	5	TOGO	49	Keran/Oti-Pendjari	Yes	1977	2007	30	Oti	3	III E	69	Oti	18	Savanes	NA	TCHITCHIRA	9.879	1.348	2015	6	4	66.67	22.2778	95.6728	ELISA	OV16 (5-10y)	5	No
NA	Kpantiiyagou	5	TOGO	49	Keran/Oti-Pendjari	Yes	1977	2007	30	Oti	3	III E	69	Oti	18	Savanes	NA	TCHITCHIRA	9.981	1.1559	2015	92	46	50	39.3896	60.6104	ELISA	All-age OV16	5	No
NA	Kpantiiyagou	5	TOGO	49	Keran/Oti-Pendjari	Yes	1977	2007	30	Oti	3	III E	69	Oti	18	Savanes	NA	TCHITCHIRA	9.981	1.1559	2015	22	6	27.27	10.7289	50.2221	ELISA	OV16 (5-10y)	5	No
5942	Mo-Village	5	TOGO	136	Mo	Yes	1977	2007	30	Oti	3	III E	46	Sotouboua	14	Centrale	1622	BAGAN	9.0417	0.729	2015	22	9	40.91	20.7093	63.6453	ELISA	All-age OV16	5	No
NA	Moussouhoe	5	TOGO	61	Yoto/Haho	No	1988	2002	29	Haho	9	SUD	56	Yoto	16	Maritime	NA	ABOSSEHOE	6.77	1.55736	2017	70	4	5.71429	1.57871	13.9894	RDT	All-age OV16	4	No
NA	Noussoukope	5	TOGO	61	Yoto/Haho	No	1988	2002	29	Haho	9	SUD	56	Yoto	16	Maritime	NA	COUVÉ	6.68	1.38622	2017	68	1	1.47059	0.0372251	7.9234	RDT	All-age OV16	4	No
5703	Pancerys	5	TOGO	39	Oti-Pendjari	Yes	1976	2007	30	Oti	3	III E	68	Kpendjal	18	Savanes	1715	PANSENI	10.7	0.73	2015	92	10	10.87	5.33699	19.0823	ELISA	All-age OV16	5	No
5703	Pancerys	5	TOGO	39	Oti-Pendjari	Yes	1976	2007	30	Oti	3	III E	68	Kpendjal	18	Savanes	1715	PANSENI	10.7	0.73	2015	25	1	4	0.10122	20.3517	ELISA	OV16 (5-10y)	5	No
4153	Powai	5	TOGO	45	Kara	Yes	1977	2007	30	Oti	3	III E	54	Kozah	15	Kara	NA	SOUMDINA-BAS	9.61	1.30039	2016	60	2	3.33333	0.406262	11.5281	RDT	All-age OV16	4	No
NA	Poyo	5	TOGO	45	Kara	Yes	1977	2007	30	Oti	3	III E	54	Kozah	15	Kara	NA	TCHINTCHINDA	NA	NA	2016	112	2	1.78571	0.216995	6.30189	RDT	All-age OV16	4	No
4148	Saboundi	5	TOGO	48	Kama/Mo/Oti-Pendjari	Yes	1977	2007	30	Oti	3	III E	50	Bassar	15	Kara	1621	MO	9.18	0.75	2015	13	1	7.69	0.194563	36.0297	ELISA	All-age OV16	5	No
NA	Tchaloude	5	TOGO	45	Kara	Yes	1977	2007	30	Oti	3	III E	54	Kozah	15	Kara	NA	SOUMDINA-BAS	8.95347	1.51693	2016	79	5	6.32911	2.08679	14.1552	RDT	All-age OV16	4	No
NA	Tcholokoude	5	TOGO	45	Kara	Yes	1977	2007	30	Oti	3	III E	54	Kozah	15	Kara	NA	LANDA-POZANDA	9.51437	1.28527	2016	67	3	4.47761	0.933084	12.5327	RDT	All-age OV16	4	No
NA	Toumboua	5	TOGO	45	Kara	Yes	1977	2007	30	Oti	3	III E	54	Kozah	15	Kara	NA	DJAMDÈ	9.5126	1.05421	2016	57	3	5.26316	1.09883	14.6199	RDT	All-age OV16	4	No
NA	Tove	5	TOGO	61	Yoto/Haho	No	1988	2002	29	Haho	9	SUD	56	Yoto	16	Maritime	NA	YOTO-COPÉ	6.72	1.29108	2017	70	1	1.42857	0.0361618	7.70438	RDT	All-age OV16	4	No
4165	Narita/Pesside	5	TOGO	49	Kéran	Yes	1977	2007	30	Kéran	3	III E	53	Kéran	15	Kara	NA		10.03	0.59	2014	56	30.24	54	39.7436	67.0085	ELISA	All-age OV16	1	No
NA	Wassite	5	TOGO	49	Kéran	Yes	1977	2007	30	Kéran	3	III E	53	Kéran	15	Kara	NA		10.01	0.57	2014	74	37	50	38.1425	61.8575	ELISA	All-age OV16	1	No
5492	Igbowou-Amou	5	TOGO	24	Amou/Mono	No	1989	2002	25	Mono (Amou)	9	SUD	59	Amou	17	Plateaux	2612	AMOU OBLO	7.38	1.11	2014	66	21.12	32	20.8898	44.4392	ELISA	All-age OV16	1	No
NA	Amouta	5	TOGO	24	Amou/Mono	No	1989	2002	25	Mono (Amou)	9	SUD	60	Danyi	17	Plateaux	NA	KPÉVÉ	6.81363	0.775145	2014	62	19.22	31	19.5614	43.6503	ELISA	All-age OV16	1	No
4152	Koffi-Ferme	5	TOGO	107	Koumongou/Oti-Pendjari	Yes	1977	2007	30	Oti	3	III E	53	Kéran	15	Kara	NA		10.18	0.99	2014	56	16.8	30	17.2952	42.2099	ELISA	All-age OV16	1	No
5179	Kamalo-Kope	5	TOGO	12	Anie/Mono	No	1989	2002	25	Mono (Anié)	9	SUD	66	Ogou	17	Plateaux	2608	KONIGBO	7.73	1.25	2014	59	15	25.4237	13.6226	36.595	ELISA	All-age OV16	1	No
581	Kassikide	5	TOGO	95	Mono	No	1989	2002	25	Mono	9	SUD	46	Sotouboua	14	Centrale	2602	LANDA MONO	8.61	1.21	2014	76	19	25	15.7718	36.2556	ELISA	All-age OV16	1	No
4124	Amougodo	5	TOGO	24	Amou/Mono	No	1989	2002	25	Mono (Amou)	9	SUD	59	Amou	17	Plateaux	2612	AMOU OBLO	7.41631	0.906413	2014	81	18.63	23	13.7342	32.8278	ELISA	All-age OV16	1	No
4120	Tutu Zionou	5	TOGO	17	Sio (Zio)	No	1988	2002	25	Sio	9	SUD	63	Kpélé	17	Plateaux	2511	WEGBE / KPÉLÉ TUTU	7.01	0.47	2014	74	16.28	22	12.8933	32.7237	ELISA	All-age OV16	1	No
5232	Kaza	5	TOGO	95	Mono	No	1989	2002	25	Mono	9	SUD	46	Sotouboua	14	Centrale	2602	LANDA MONO	8.41	1.09	2014	70	14.7	21	11.388	31.2736	ELISA	All-age OV16	1	No
5023	Toumoulmou	5	TOGO	120	Yegue/Asukawkaw	No	1988	2002	19	Asukawkaw	9	SUD	45	Blitta	14	Centrale	2502	KECHEBI	8.30489	0.739137	2014	38	7.98	21	7.74269	34.3262	ELISA	All-age OV16	1	No
5183	Safou-Kope Atiba	5	TOGO	24	Amou/Mono	No	1989	2002	25	Mono (Mono)	9	SUD	66	Ogou	17	Plateaux	2614	AMOUTCHOU	7.2	1.08	2014	73	15.33	21	11.9813	31.6162	ELISA	All-age OV16	1	No
NA	Pesside-Ancien	5	TOGO	49	Kéran	Yes	1977	2007	30	Kéran	3	III E	53	Kéran	15	Kara	NA	NABOULOUGOU	10.05	0.55	2014	60	12	20	10.7841	32.33	ELISA	All-age OV16	1	No
NA	Amouto	5	TOGO	24	Amou/Mono	No	1989	2002	25	Mono (Amou)	9	SUD	62	Haho	17	Plateaux	NA		7.31	1.24212	2014	76	15.2	20	11.4885	30.4551	ELISA	All-age OV16	1	No
4122	Ananivikodzi	5	TOGO	290	Todje	No	1988	2002	60	TODZIE	9	SUD	58	Agou	17	Plateaux	NA		6.8661	1.0334	2014	40	7.2	18	7.33827	32.779	ELISA	All-age OV16	1	No
5022	Kpodji	5	TOGO	95	Mono	No	1989	2002	25	Mono	9	SUD	62	Haho	17	Plateaux	2632	TÉTÉTOU / ADEDAKOPE	7.21	1.53	2014	35	5.95	17	4.80608	30.2571	ELISA	All-age OV16	1	No
441	Tokpo	5	TOGO	158	Sio (Zio)	No	1988	2002	20	Sio	9	SUD	58	Agou	17	Plateaux	2627	TOKPO	6.79	0.91	2014	47	7.99	17	6.20441	28.3058	ELISA	All-age OV16	1	No
58	Kpodji-Cope	5	TOGO	95	Haho	No	1989	2002	25	Haho	9	SUD	62	Haho	17	Plateaux	2629	AMAKPAVE	6.91	1.05	2014	56	8.96	16	6.37514	26.2217	ELISA	All-age OV16	1	No
5185	Aglamassoe	5	TOGO	95	Mono	No	1989	2002	25	Mono	9	SUD	65	Moyen Mono	17	Plateaux	2605	TETETOU	7.04	1.6	2014	32	5.12	16	5.27506	32.7879	ELISA	All-age OV16	1	No
5163	Kpendjeria	5	TOGO	95	Mono	No	1989	2002	25	Mono	9	SUD	46	Sotouboua	14	Centrale	NA		8.36	1.12	2014	72	10.8	15	6.86642	24.0626	ELISA	All-age OV16	1	No
5167	Anamanie	5	TOGO	12	Anie/Mono	No	1989	2002	25	Mono (Anié)	9	SUD	45	Blitta	14	Centrale	2607	PAGALA VILLAGE	8.20389	0.9166	2014	33	4.95	15	3.40329	28.2016	ELISA	All-age OV16	1	No
51680	Tchanie	5	TOGO	12	Anie/Mono	No	1989	2002	25	Mono (Anié)	9	SUD	45	Blitta	14	Centrale	2607	PAGALA	8.2	1.01	2014	48	7.2	15	6.07045	27.7638	ELISA	All-age OV16	1	No
302	Kokote	5	TOGO	95	Mono	No	1989	2002	25	Mono	9	SUD	61	Est-Mono	17	Plateaux	2603	KPESSI	8.01	1.14	2014	51	7.14	14	5.70118	26.2552	ELISA	All-age OV16	1	No
5226	Koboyo	5	TOGO	95	Mono	No	1989	2002	25	Mono	9	SUD	48	Tchaoudjo	14	Centrale	2621	SADA	8.85	1.14	2014	53	6.89	13	4.26964	23.029	ELISA	All-age OV16	1	No
NA	Game Akeme	5	TOGO	95	Mono	No	1989	2002	25	Mono	9	SUD	65	Moyen Mono	17	Plateaux	NA	AHASSOMÉ	7.15	1.3	2014	63	8.19	13	5.64513	23.4966	ELISA	All-age OV16	1	No
5230	Kedjebi -Lohou	5	TOGO	95	Mono	No	1989	2002	25	Mono	9	SUD	46	Sotouboua	14	Centrale	NA	LANDA MONO	8.3	1.08	2014	63	8.19	13	5.64513	23.4966	ELISA	All-age OV16	1	No
NA	Atinkpassa	5	TOGO	24	Amou/Mono	No	1989	2002	25	Mono (Mono)	9	SUD	66	Ogou	17	Plateaux	NA	GLÉI	7.22	1.3	2014	80	10.4	13	6.16021	21.7889	ELISA	All-age OV16	1	No
5172	Babame	5	TOGO	12	Anie/Mono	No	1989	2002	25	Mono (Anié)	9	SUD	61	Est-Mono	17	Plateaux	2603	KPESSI	8	1.11	2014	67	8.04	12	5.29848	22.1785	ELISA	All-age OV16	1	No
71	Kouma-Kunda	5	TOGO	17	Deveho	No	1989	2002	25	Todzie (Aka, Dévého)	9	SUD	63	Kloto	17	Plateaux	2511	WEGBE	6.96	0.58	2014	56	6.16	11	4.03479	21.8756	ELISA	All-age OV16	1	No
5164	Sessaro Kozogade	5	TOGO	95	Mono	No	1989	2002	25	Mono	9	SUD	46	Sotouboua	14	Centrale	2602	LANDA MONO	8.6	1.1666	2014	58	5.8	10	2.8586	18.9826	ELISA	All-age OV16	1	No
NA	Agnam Cope	5	TOGO	96	Kra/Mono	Yes	1977	2007	30	Mono (Kra)	9	SUD	62	Haho	17	Plateaux	NA	WAHALA	7.1	1.07907	2014	71	7.1	10	4.05662	19.2644	ELISA	All-age OV16	1	No
NA	Kpati Kope	5	TOGO	24	Amou/Mono	No	1989	2002	25	Mono (Mono)	9	SUD	59	Amou	17	Plateaux	NA	AVÉDZÉ	7.23	1.07	2014	22	1.98	9	0.115015	22.8444	ELISA	All-age OV16	1	No
5186	Game-Togbuihoe	5	TOGO	95	Mono	No	1989	2002	25	Mono	9	SUD	65	Moyen Mono	17	Plateaux	NA	ADEDAKOPE	7.27604	1.40728	2014	76	5.32	7	2.17051	14.689	ELISA	All-age OV16	1	No
5243	Hoevime	5	TOGO	95	Mono	No	1989	2002	25	Mono	9	SUD	65	Moyen Mono	17	Plateaux	2605	TETETOU	7.27	1.55	2014	59	2.95	5	0.413193	11.7148	ELISA	All-age OV16	1	No
4165	Narita/Pesside	5	TOGO	49	Kéran	Yes	1977	2007	30	Kéran	3	III E	53	Kéran	15	Kara	NA		10.03	0.59	2014	12	3.96	33	5.48606	57.1858	ELISA	OV16 (<20y)	1	No
NA	Wassite	5	TOGO	49	Keran	Yes	1977	2007	30	Kéran	3	III E	53	Kéran	15	Kara	NA		10.01	0.57	2014	14	4.06	29	8.38893	58.1035	ELISA	OV16 (<20y)	1	No
5492	Igbowou-Amou	5	TOGO	24	Amou/Mono	No	1989	2002	25	Mono (Mono)	9	SUD	59	Amou	17	Plateaux	2612	AMOU OBLO	7.38	1.11	2014	20	2	10	1.23485	31.6983	ELISA	OV16 (<20y)	1	No
NA	Amouta	5	TOGO	24	Amou/Mono	No	1989	2002	25	Mono (Amou)	9	SUD	60	Danyi	17	Plateaux	NA	KPÉVÉ	6.81363	0.775145	2014	22	1.1	5	0.115015	22.8444	ELISA	OV16 (<20y)	1	No
4152	Koffi-Ferme	5	TOGO	107	Koumongou/Oti-Pendjari	Yes	1977	2007	30	Oti	3	III E	53	Kéran	15	Kara	NA		10.18	0.99	2014	10	1	10	0.252858	44.5016	ELISA	OV16 (<20y)	1	No
5179	Kamalo-Kope	5	TOGO	12	Anie/Mono	No	1989	2002	25	Mono (Anié)	9	SUD	66	Ogou	17	Plateaux	2608	KONIGBO	7.73	1.25	2014	22	0	0	0	15.4373	ELISA	OV16 (<20y)	1	No
581	Kassikide	5	TOGO	95	Mono	No	1989	2002	25	Mono	9	SUD	46	Sotouboua	14	Centrale	2602	LANDA MONO	8.61	1.21	2014	13	0	0	0	24.7053	ELISA	OV16 (<20y)	1	No
4124	Amougodo	5	TOGO	24	Amou/Mono	No	1989	2002	25	Mono (Mono)	9	SUD	59	Amou	17	Plateaux	2612	AMOU OBLO	7.41631	0.906413	2014	32	0.96	3	0	10.8881	ELISA	OV16 (<20y)	1	No
4120	Tutu Zionou	5	TOGO	17	Sio (Zio)	No	1988	2002	25	Sio	9	SUD	63	Kpélé	17	Plateaux	2511	WEGBE / KPÉLÉ TUTU	7.01	0.47	2014	20	4	20	5.7334	43.6614	ELISA	OV16 (<20y)	1	No
5232	Kaza	5	TOGO	95	Mono	No	1989	2002	25	Mono	9	SUD	46	Sotouboua	14	Centrale	2602	LANDA MONO	8.41	1.09	2014	25	0	0	0	13.7185	ELISA	OV16 (<20y)	1	No
5023	Toumoulmou	5	TOGO	120	Yegue/Asukawkaw	No	1988	2002	19	Asukawkaw	9	SUD	45	Blitta	14	Centrale	2502	KECHEBI	8.30489	0.739137	2014	19	0	0	0	17.6467	ELISA	OV16 (<20y)	1	No
5183	Safou-Kope Atiba	5	TOGO	24	Amou/Mono	No	1989	2002	25	Mono (Mono)	9	SUD	66	Ogou	17	Plateaux	2614	AMOUTCHOU	7.2	1.08	2014	23	2.07	9	1.071	28.0379	ELISA	OV16 (<20y)	1	No
NA	Pesside-Ancien	5	TOGO	49	Keran	Yes	1977	2007	30	Kéran	3	III E	53	Kéran	15	Kara	NA	NABOULOUGOU	10.05	0.55	2014	10	0	0	0	30.8497	ELISA	OV16 (<20y)	1	No
NA	Amouto	5	TOGO	24	Amou/Mono	No	1989	2002	25	Mono (Amou)	9	SUD	62	Haho	17	Plateaux	NA		7.31	1.24212	2014	11	0	0	0	28.4914	ELISA	OV16 (<20y)	1	No
4122	Ananivikodzi	5	TOGO	290	Todje	No	1988	2002	60	TODZIE	9	SUD	58	Agou	17	Plateaux	NA		6.8661	1.0334	2014	12	0.96	8	0	26.4648	ELISA	OV16 (<20y)	1	No
5022	Kpodji	5	TOGO	95	Mono	No	1989	2002	25	Mono	9	SUD	62	Haho	17	Plateaux	2632	TÉTÉTOU / ADEDAKOPE	7.21	1.53	2014	15	1.95	13	0.168643	31.9485	ELISA	OV16 (<20y)	1	No
441	Tokpo	5	TOGO	158	Sio (Zio)	No	1988	2002	20	Sio	9	SUD	58	Agou	17	Plateaux	2627	TOKPO	6.79	0.91	2014	18	0	0	0	18.5302	ELISA	OV16 (<20y)	1	No
58	Kpodji-Cope	5	TOGO	95	Haho	No	1989	2002	25	Haho	9	SUD	62	Haho	17	Plateaux	2629	AMAKPAVE	6.91	1.05	2014	21	0	0	0	16.1098	ELISA	OV16 (<20y)	1	No
5185	Aglamassoe	5	TOGO	95	Mono	No	1989	2002	25	Mono	9	SUD	65	Moyen Mono	17	Plateaux	2605	TETETOU	7.04	1.6	2014	5	0	0	0	52.1824	ELISA	OV16 (<20y)	1	No
5163	Kpendjeria	5	TOGO	95	Mono	No	1989	2002	25	Mono	9	SUD	46	Sotouboua	14	Centrale	NA		8.36	1.12	2014	23	0.92	4	0	14.8185	ELISA	OV16 (<20y)	1	No
5167	Anamanie	5	TOGO	12	Anie/Mono	No	1989	2002	25	Mono (Anié)	9	SUD	45	Blitta	14	Centrale	2607	PAGALA VILLAGE	8.20389	0.9166	2014	5	0	0	0	52.1824	ELISA	OV16 (<20y)	1	No
51680	Tchanie	5	TOGO	12	Anie/Mono	No	1989	2002	25	Mono (Anié)	9	SUD	45	Blitta	14	Centrale	2607	PAGALA	8.2	1.01	2014	13	0	0	0	24.7053	ELISA	OV16 (<20y)	1	No
302	Kokote	5	TOGO	95	Mono	No	1989	2002	25	Mono	9	SUD	61	Est-Mono	17	Plateaux	2603	KPESSI	8.01	1.14	2014	19	0	0	0	17.6467	ELISA	OV16 (<20y)	1	No
5226	Koboyo	5	TOGO	95	Mono	No	1989	2002	25	Mono	9	SUD	48	Tchaoudjo	14	Centrale	2621	SADA	8.85	1.14	2014	6	0	0	0	45.9258	ELISA	OV16 (<20y)	1	No
NA	Game Akeme	5	TOGO	95	Mono	No	1989	2002	25	Mono	9	SUD	65	Moyen Mono	17	Plateaux	NA	AHASSOMÉ	7.15	1.3	2014	20	0	0	0	16.8433	ELISA	OV16 (<20y)	1	No
5230	Kedjebi -Lohou	5	TOGO	95	Mono	No	1989	2002	25	Mono	9	SUD	46	Sotouboua	14	Centrale	NA	LANDA MONO	8.3	1.08	2014	19	0	0	0	17.6467	ELISA	OV16 (<20y)	1	No
NA	Atinkpassa	5	TOGO	24	Amou/Mono	No	1989	2002	25	Mono (Mono)	9	SUD	66	Ogou	17	Plateaux	NA	GLÉI	7.22	1.3	2014	27	1.89	7	0.0937257	18.9706	ELISA	OV16 (<20y)	1	No
5172	Babame	5	TOGO	12	Anie/Mono	No	1989	2002	25	Mono (Anié)	9	SUD	61	Est-Mono	17	Plateaux	2603	KPESSI	8	1.11	2014	20	0	0	0	16.8433	ELISA	OV16 (<20y)	1	No
71	Kouma-Kunda	5	TOGO	17	Deveho	No	1989	2002	25	Todzie (Aka, Dévého)	9	SUD	63	Kloto	17	Plateaux	2511	WEGBE	6.96	0.58	2014	19	0	0	0	17.6467	ELISA	OV16 (<20y)	1	No
5164	Sessaro Kozogade	5	TOGO	95	Mono	No	1989	2002	25	Mono	9	SUD	46	Sotouboua	14	Centrale	2602	LANDA MONO	8.6	1.1666	2014	9	0	0	0	33.6267	ELISA	OV16 (<20y)	1	No
NA	Agnam Cope	5	TOGO	96	Kra/Mono	Yes	1977	2007	30	Mono (Kra)	9	SUD	62	Haho	17	Plateaux	NA	WAHALA	7.1	1.07907	2014	32	1.92	6	0.0790869	16.2171	ELISA	OV16 (<20y)	1	No
NA	Kpati Kope	5	TOGO	24	Amou/Mono	No	1989	2002	25	Mono (Mono)	9	SUD	59	Amou	17	Plateaux	NA	AVÉDZÉ	7.23	1.07	2014	9	0	0	0	33.6267	ELISA	OV16 (<20y)	1	No
5186	Game-Togbuihoe	5	TOGO	95	Mono	No	1989	2002	25	Mono	9	SUD	65	Moyen Mono	17	Plateaux	NA	ADEDAKOPE	7.27604	1.40728	2014	21	0	0	0	16.1098	ELISA	OV16 (<20y)	1	No
5243	Hoevime	5	TOGO	95	Mono	No	1989	2002	25	Mono	9	SUD	65	Moyen Mono	17	Plateaux	2605	TETETOU	7.27	1.55	2014	13	0	0	0	24.7053	ELISA	OV16 (<20y)	1	No
4160	Goulbi	5	TOGO	49	Keran/Oti-Pendjari	Yes	1977	2007	30	Oti	3	III E	69	Oti	18	Savanes	NA	TCHITCHIRA	10.19	0.92	2015	1	0	0	0	97.5	ELISA	OV16 (5-10y)	5	No
4158	Tchitchira	5	TOGO	49	Keran/Oti-Pendjari	Yes	1977	2007	30	Oti	3	III E	69	Oti	18	Savanes	NA	TCHITCHIRA	10.006	1.288	2015	92	42	45.65	35.2233	56.3688	ELISA	All-age OV16	5	No
4158	Tchitchira	5	TOGO	49	Keran/Oti-Pendjari	Yes	1977	2007	30	Oti	3	III E	69	Oti	18	Savanes	NA	TCHITCHIRA	10.006	1.288	2015	1	0	0	0	97.5	ELISA	OV16 (5-10y)	5	No
	Adabawere	5	TOGO	48	Kama/Mo/Oti-Pendjari	Yes	1977	2007	30	Oti	3	III E	50	Bassar	15	Kara			9.28328	0.85198	2017	9	0	0	0	33.6267	ELISA	OV16 (5-10y)	4	No
	Agounde	5	TOGO	48	Kama/Mo/Oti-Pendjari	Yes	1977	2007	30	Oti	3	III E	50	Bassar	15	Kara			9.16351	0.748888	2017	14	2	14.2857	1.77945	42.8129	ELISA	OV16 (5-10y)	4	No
	Alloum	5	TOGO	48	Kama/Mo/Oti-Pendjari	Yes	1977	2007	30	Oti	3	III E	50	Bassar	15	Kara			9.31503	0.995267	2017	10	2	20	2.52107	55.6095	ELISA	OV16 (5-10y)	4	No
	Anima	5	TOGO	48	Kama/Mo/Oti-Pendjari	Yes	1977	2007	30	Oti	3	III E	50	Bassar	15	Kara			9.36172	0.86468	2017	9	0	0	0	33.6267	ELISA	OV16 (5-10y)	4	No
	Animade	5	TOGO	48	Kama/Mo/Oti-Pendjari	Yes	1977	2007	30	Oti	3	III E	50	Bassar	15	Kara			9.06085	0.619015	2017	8	2	25	3.1854	65.0856	ELISA	OV16 (5-10y)	4	No
	Asrama	5	TOGO	48	Kama/Mo/Oti-Pendjari	Yes	1977	2007	30	Oti	3	III E	50	Bassar	15	Kara			9.24599	0.753585	2017	10	1	10	0.252858	44.5016	ELISA	OV16 (5-10y)	4	No
	Awandjelo	5	TOGO	48	Kama/Mo/Oti-Pendjari	Yes	1977	2007	30	Oti	3	III E	50	Bassar	15	Kara			9.60262	0.720507	2017	8	0	0	0	36.9417	ELISA	OV16 (5-10y)	4	No
	Baga	5	TOGO	48	Kama/Mo/Oti-Pendjari	Yes	1977	2007	30	Oti	3	III E	50	Bassar	15	Kara			9.48283	0.977692	2017	7	1	14.2857	0.36103	57.8723	ELISA	OV16 (5-10y)	4	No
	Baghan	5	TOGO	48	Kama/Mo/Oti-Pendjari	Yes	1977	2007	30	Oti	3	III E	50	Bassar	15	Kara			9.50947	0.909333	2017	9	2	22.2222	2.8145	60.0094	ELISA	OV16 (5-10y)	4	No
	Bagre	5	TOGO	48	Kama/Mo/Oti-Pendjari	Yes	1977	2007	30	Oti	3	III E	50	Bassar	15	Kara			9.54581	0.878465	2017	12	2	16.6667	2.08625	48.4138	ELISA	OV16 (5-10y)	4	No
	Bangeli	5	TOGO	48	Kama/Mo/Oti-Pendjari	Yes	1977	2007	30	Oti	3	III E	50	Bassar	15	Kara			9.44471	0.833695	2017	6	0	0	0	45.9258	ELISA	OV16 (5-10y)	4	No
	Bebeda	5	TOGO	48	Kama/Mo/Oti-Pendjari	Yes	1977	2007	30	Oti	3	III E	50	Bassar	15	Kara			9.44713	0.740258	2017	2	0	0	0	84.1886	ELISA	OV16 (5-10y)	4	No
	Biankouri	5	TOGO	48	Kama/Mo/Oti-Pendjari	Yes	1977	2007	30	Oti	3	III E	50	Bassar	15	Kara			9.43978	0.624102	2017	11	1	9.09091	0.229897	41.278	ELISA	OV16 (5-10y)	4	No
	Bidjenga	5	TOGO	48	Kama/Mo/Oti-Pendjari	Yes	1977	2007	30	Oti	3	III E	50	Bassar	15	Kara			9.42373	0.621722	2017	16	0	0	0	20.5907	ELISA	OV16 (5-10y)	4	No
	Binaparba	5	TOGO	48	Kama/Mo/Oti-Pendjari	Yes	1977	2007	30	Oti	3	III E	50	Bassar	15	Kara			9.36125	0.587228	2017	8	0	0	0	36.9417	ELISA	OV16 (5-10y)	4	No
	Bitchabe	5	TOGO	48	Kama/Mo/Oti-Pendjari	Yes	1977	2007	30	Oti	3	III E	50	Bassar	15	Kara			9.20188	0.59368	2017	11	1	9.09091	0.229897	41.278	ELISA	OV16 (5-10y)	4	No
	Boade	5	TOGO	48	Kama/Mo/Oti-Pendjari	Yes	1977	2007	30	Oti	3	III E	50	Bassar	15	Kara			9.42355	0.595978	2017	15	2	13.3333	1.65759	40.4603	ELISA	OV16 (5-10y)	4	No
	Bontiga	5	TOGO	48	Kama/Mo/Oti-Pendjari	Yes	1977	2007	30	Oti	3	III E	50	Bassar	15	Kara			9.29834	0.569622	2017	11	2	18.1818	2.28312	51.7756	ELISA	OV16 (5-10y)	4	No
	Borgou	5	TOGO	39	Oti-Pendjari	Yes	1977	2007	30	Oti	3	III E	3	Binah	15	Kara			9.66518	1.3167	2017	11	0	0	0	28.4914	ELISA	OV16 (5-10y)	4	No
	Bougou	5	TOGO	39	Oti-Pendjari	Yes	1977	2007	30	Oti	3	III E	3	Binah	15	Kara			9.78775	1.24788	2017	12	1	8.33333	0.210759	38.4796	ELISA	OV16 (5-10y)	4	No
	Brougou	5	TOGO	39	Oti-Pendjari	Yes	1977	2007	30	Oti	3	III E	3	Binah	15	Kara			9.5021	1.35736	2017	13	3	23.0769	5.03811	53.8132	ELISA	OV16 (5-10y)	4	No
	Byakpabe	5	TOGO	39	Oti-Pendjari	Yes	1977	2007	30	Oti	3	III E	3	Binah	15	Kara			9.7681	1.26509	2017	12	0	0	0	26.4648	ELISA	OV16 (5-10y)	4	No
	Cinkasse	5	TOGO	39	Oti-Pendjari	Yes	1977	2007	30	Oti	3	III E	3	Binah	15	Kara			9.72881	1.24623	2017	12	3	25	5.48606	57.1858	ELISA	OV16 (5-10y)	4	No
	Cms Bangeli	5	TOGO	39	Oti-Pendjari	Yes	1977	2007	30	Oti	3	III E	6	Cinkassé	18	Savanes			11.0044	0.204137	2017	5	1	20	0.505076	71.6418	ELISA	OV16 (5-10y)	4	No
	Cms Kabou	5	TOGO	39	Oti-Pendjari	Yes	1977	2007	30	Oti	3	III E	6	Cinkassé	18	Savanes			11.0125	0.13762	2017	9	3	33.3333	7.48546	70.0705	ELISA	OV16 (5-10y)	4	No
	Dalwak	5	TOGO	39	Oti-Pendjari	Yes	1977	2007	30	Oti	3	III E	6	Cinkassé	18	Savanes			11.0188	0.06123	2017	12	1	8.33333	0.210759	38.4796	ELISA	OV16 (5-10y)	4	No
	Dampiong	5	TOGO	39	Oti-Pendjari	Yes	1977	2007	30	Oti	3	III E	6	Cinkassé	18	Savanes			11.0943	0.0815967	2017	12	1	8.33333	0.210759	38.4796	ELISA	OV16 (5-10y)	4	No
	Defale	5	TOGO	39	Oti-Pendjari	Yes	1977	2007	30	Oti	3	III E	6	Cinkassé	18	Savanes			11.1209	-0.06689	2017	9	3	33.3333	7.48546	70.0705	ELISA	OV16 (5-10y)	4	No
	Dimori	5	TOGO	39	Oti-Pendjari	Yes	1977	2007	30	Oti	3	III E	6	Cinkassé	18	Savanes			11.1007	0.015685	2017	8	2	25	3.1854	65.0856	ELISA	OV16 (5-10y)	4	No
	Djamde	5	TOGO	45	KARA	Yes	1977	2007	30	Oti	3	III E	52	Doufelgou	15	Kara			9.76705	1.10103	2017	12	4	33.3333	9.92461	65.1124	ELISA	OV16 (5-10y)	4	No
	Farende	5	TOGO	45	KARA	Yes	1977	2007	30	Oti	3	III E	52	Doufelgou	15	Kara			9.76048	1.11172	2017	16	1	6.25	0.158111	30.2321	ELISA	OV16 (5-10y)	4	No
	Hop Niamtougou	5	TOGO	45	KARA	Yes	1977	2007	30	Oti	3	III E	52	Doufelgou	15	Kara			9.7469	1.10004	2017	11	2	18.1818	2.28312	51.7756	ELISA	OV16 (5-10y)	4	No
	Hopital	5	TOGO	45	KARA	Yes	1977	2007	30	Oti	3	III E	52	Doufelgou	15	Kara			9.7964	1.11998	2017	13	0	0	0	24.7053	ELISA	OV16 (5-10y)	4	No
	Kabou Sara	5	TOGO	45	KARA	Yes	1977	2007	30	Oti	3	III E	52	Doufelgou	15	Kara			9.89542	1.11153	2017	12	2	16.6667	2.08625	48.4138	ELISA	OV16 (5-10y)	4	No
	Kadjala	5	TOGO	45	KARA	Yes	1977	2007	30	Oti	3	III E	52	Doufelgou	15	Kara			9.86845	1.10463	2017	8	0	0	0	36.9417	ELISA	OV16 (5-10y)	4	No
	Kame	5	TOGO	45	KARA	Yes	1977	2007	30	Oti	3	III E	52	Doufelgou	15	Kara			9.86573	1.09096	2017	11	0	0	0	28.4914	ELISA	OV16 (5-10y)	4	No
	Kantindi	5	TOGO	45	KARA	Yes	1977	2007	30	Oti	3	III E	52	Doufelgou	15	Kara			9.84829	1.01773	2017	11	3	27.2727	6.02177	60.9743	ELISA	OV16 (5-10y)	4	No
	Kara Sud	5	TOGO	45	KARA	Yes	1977	2007	30	Oti	3	III E	52	Doufelgou	15	Kara			9.81768	1.12192	2017	10	1	10	0.252858	44.5016	ELISA	OV16 (5-10y)	4	No
	Ketao	5	TOGO	45	KARA	Yes	1977	2007	30	Oti	3	III E	52	Doufelgou	15	Kara			9.78196	1.17998	2017	2	0	0	0	84.1886	ELISA	OV16 (5-10y)	4	No
	Konfaga	5	TOGO	45	KARA	Yes	1977	2007	30	Oti	3	III E	52	Doufelgou	15	Kara			9.7951	0.97502	2017	10	1	10	0.252858	44.5016	ELISA	OV16 (5-10y)	4	No
	Korbongou	5	TOGO	45	KARA	Yes	1977	2007	30	Oti	3	III E	52	Doufelgou	15	Kara			9.82228	0.913513	2017	11	0	0	0	28.4914	ELISA	OV16 (5-10y)	4	No
	Koudoum	5	TOGO	45	KARA	Yes	1977	2007	30	Oti	3	III E	52	Doufelgou	15	Kara			9.73983	0.917185	2017	10	5	50	18.7086	81.2914	ELISA	OV16 (5-10y)	4	No
	Koundjoare	5	TOGO	45	KARA	Yes	1977	2007	30	Oti	3	III E	52	Doufelgou	15	Kara			9.68763	0.926153	2017	11	1	9.09091	0.229897	41.278	ELISA	OV16 (5-10y)	4	No
	Kourientre	5	TOGO	45	KARA	Yes	1977	2007	30	Oti	3	III E	52	Doufelgou	15	Kara			9.73515	0.98823	2017	11	4	36.3636	10.9263	69.2095	ELISA	OV16 (5-10y)	4	No
	Kpaha	5	TOGO	45	KARA	Yes	1977	2007	30	Oti	3	III E	52	Doufelgou	15	Kara			9.77598	1.03178	2017	12	4	33.3333	9.92461	65.1124	ELISA	OV16 (5-10y)	4	No
	Kponou	5	TOGO	45	KARA	Yes	1977	2007	30	Oti	3	III E	52	Doufelgou	15	Kara			10.0027	1.2884	2017	13	0	0	0	24.7053	ELISA	OV16 (5-10y)	4	No
	Kpove	5	TOGO	45	KARA	Yes	1977	2007	30	Oti	3	III E	52	Doufelgou	15	Kara			9.86054	1.27128	2017	5	1	20	0.505076	71.6418	ELISA	OV16 (5-10y)	4	No
	Kwampit-Bong	5	TOGO	45	KARA	Yes	1977	2007	30	Oti	3	III E	52	Doufelgou	15	Kara			9.80583	1.20674	2017	14	1	7.14286	0.180678	33.8684	ELISA	OV16 (5-10y)	4	No
	Leon	5	TOGO	95	Mono	No	1989	2002	25	Mono	9	SUD	62	Haho	17	Plateaux			7.02317	1.57329	2017	13	8	61.5385	31.5778	86.1421	ELISA	OV16 (5-10y)	4	No
	Lotogou	5	TOGO	95	Mono	No	1989	2002	25	Mono	9	SUD	62	Haho	17	Plateaux			6.97027	1.41788	2017	11	0	0	0	28.4914	ELISA	OV16 (5-10y)	4	No
	Makou	5	TOGO	95	Mono	No	1989	2002	25	Mono	9	SUD	62	Haho	17	Plateaux			7.06444	1.36114	2017	14	0	0	0	23.1636	ELISA	OV16 (5-10y)	4	No
	Mandouri	5	TOGO	95	Mono	No	1989	2002	25	Mono	9	SUD	62	Haho	17	Plateaux			6.9764	1.3108	2017	14	2	14.2857	1.77945	42.8129	ELISA	OV16 (5-10y)	4	No
	Manga	5	TOGO	95	Mono	No	1989	2002	25	Mono	9	SUD	62	Haho	17	Plateaux			6.95067	1.30105	2017	12	1	8.33333	0.210759	38.4796	ELISA	OV16 (5-10y)	4	No
	Massedena	5	TOGO	45	Kara	Yes	1977	2007	30	Oti	3	III E	54	Kozah	15	Kara			9.5481	1.16906	2017	11	1	9.09091	0.229897	41.278	ELISA	OV16 (5-10y)	4	No
	Nadjoundi	5	TOGO	45	Kara	Yes	1977	2007	30	Oti	3	III E	54	Kozah	15	Kara			9.45717	1.21358	2017	10	2	20	2.52107	55.6095	ELISA	OV16 (5-10y)	4	No
	Nagbani	5	TOGO	45	Kara	Yes	1977	2007	30	Oti	3	III E	54	Kozah	15	Kara			9.53734	1.196	2017	12	1	8.33333	0.210759	38.4796	ELISA	OV16 (5-10y)	4	No
	Naki-Est	5	TOGO	45	Kara	Yes	1977	2007	30	Oti	3	III E	54	Kozah	15	Kara			9.4842	0.997512	2017	16	0	0	0	20.5907	ELISA	OV16 (5-10y)	4	No
	Naki-Ouest	5	TOGO	45	Kara	Yes	1977	2007	30	Oti	3	III E	54	Kozah	15	Kara			9.39994	1.11657	2017	12	0	0	0	26.4648	ELISA	OV16 (5-10y)	4	No
	Namoundjoga	5	TOGO	39	Oti-Pendjari	Yes	1976	2007	30	Oti	3	III E	68	Kpendjal	18	Savanes			10.8343	0.674343	2017	14	0	0	0	23.1636	ELISA	OV16 (5-10y)	4	No
	Nanergou	5	TOGO	39	Oti-Pendjari	Yes	1976	2007	30	Oti	3	III E	68	Kpendjal	18	Savanes			10.9554	0.551317	2017	14	0	0	0	23.1636	ELISA	OV16 (5-10y)	4	No
	Natchamba	5	TOGO	39	Oti-Pendjari	Yes	1976	2007	30	Oti	3	III E	68	Kpendjal	18	Savanes			10.9399	0.625758	2017	9	1	11.1111	0.280914	48.2497	ELISA	OV16 (5-10y)	4	No
	Nioukpourma	5	TOGO	39	Oti-Pendjari	Yes	1976	2007	30	Oti	3	III E	68	Kpendjal	18	Savanes			10.9717	0.505335	2017	13	1	7.69231	0.194563	36.0297	ELISA	OV16 (5-10y)	4	No
	Ogaro	5	TOGO	39	Oti-Pendjari	Yes	1976	2007	30	Oti	3	III E	68	Kpendjal	18	Savanes			10.943	0.426112	2017	16	0	0	0	20.5907	ELISA	OV16 (5-10y)	4	No
	Pana	5	TOGO	39	Oti-Pendjari	Yes	1976	2007	30	Oti	3	III E	68	Kpendjal	18	Savanes			10.9314	0.394795	2017	15	0	0	0	21.8019	ELISA	OV16 (5-10y)	4	No
	Pana Bagou	5	TOGO	39	Oti-Pendjari	Yes	1976	2007	30	Oti	3	III E	68	Kpendjal	18	Savanes			10.9929	0.427295	2017	15	0	0	0	21.8019	ELISA	OV16 (5-10y)	4	No
	Papri	5	TOGO	39	Oti-Pendjari	Yes	1976	2007	30	Oti	3	III E	68	Kpendjal	18	Savanes			10.7279	0.384723	2017	13	0	0	0	24.7053	ELISA	OV16 (5-10y)	4	No
	Pessare	5	TOGO	39	Oti-Pendjari	Yes	1976	2007	30	Oti	3	III E	68	Kpendjal	18	Savanes			10.8164	0.412393	2017	21	3	14.2857	3.0489	36.3424	ELISA	OV16 (5-10y)	4	No
	Pmi	5	TOGO	39	Oti-Pendjari	Yes	1976	2007	30	Oti	3	III E	68	Kpendjal	18	Savanes			10.7444	0.45793	2017	8	0	0	0	36.9417	ELISA	OV16 (5-10y)	4	No
	Pogno	5	TOGO	39	Oti-Pendjari	Yes	1976	2007	30	Oti	3	III E	68	Kpendjal	18	Savanes			10.7485	0.55857	2017	7	1	14.2857	0.36103	57.8723	ELISA	OV16 (5-10y)	4	No
	Polyclinique Tone	5	TOGO	39	Oti-Pendjari	Yes	1976	2007	30	Oti	3	III E	68	Kpendjal	18	Savanes			10.8136	0.850565	2017	13	0	0	0	24.7053	ELISA	OV16 (5-10y)	4	No
	Pouda	5	TOGO	39	Oti-Pendjari	Yes	1977	2007	30	Oti	3	III E	71	Tône	18	Savanes			11.0142	0.237993	2017	14	1	7.14286	0.180678	33.8684	ELISA	OV16 (5-10y)	4	No
	Sanda-Afohou	5	TOGO	39	Oti-Pendjari	Yes	1977	2007	30	Oti	3	III E	71	Tône	18	Savanes			10.9076	0.09196	2017	15	6	40	16.3364	67.713	ELISA	OV16 (5-10y)	4	No
	Sanda-Kagbanda	5	TOGO	39	Oti-Pendjari	Yes	1977	2007	30	Oti	3	III E	71	Tône	18	Savanes			10.867	0.0443183	2017	13	3	23.0769	5.03811	53.8132	ELISA	OV16 (5-10y)	4	No
	Sanfatoute	5	TOGO	39	Oti-Pendjari	Yes	1977	2007	30	Oti	3	III E	71	Tône	18	Savanes			10.7947	0.01955	2017	14	0	0	0	23.1636	ELISA	OV16 (5-10y)	4	No
	Siou	5	TOGO	39	Oti-Pendjari	Yes	1977	2007	30	Oti	3	III E	71	Tône	18	Savanes			10.8043	-0.012405	2017	12	6	50	21.0945	78.9055	ELISA	OV16 (5-10y)	4	No
	Sirka	5	TOGO	39	Oti-Pendjari	Yes	1977	2007	30	Oti	3	III E	71	Tône	18	Savanes			10.9107	0.150162	2017	22	1	4.54545	0.115015	22.8444	ELISA	OV16 (5-10y)	4	No
	Somde	5	TOGO	39	Oti-Pendjari	Yes	1977	2007	30	Oti	3	III E	71	Tône	18	Savanes			10.8797	0.177007	2017	16	0	0	0	20.5907	ELISA	OV16 (5-10y)	4	No
	Tabi	5	TOGO	39	Oti-Pendjari	Yes	1977	2007	30	Oti	3	III E	71	Tône	18	Savanes			10.8077	0.0816933	2017	14	1	7.14286	0.180678	33.8684	ELISA	OV16 (5-10y)	4	No
	Tambonga	5	TOGO	39	Oti-Pendjari	Yes	1977	2007	30	Oti	3	III E	71	Tône	18	Savanes			10.8287	0.134122	2017	9	1	11.1111	0.280914	48.2497	ELISA	OV16 (5-10y)	4	No
	Tami	5	TOGO	39	Oti-Pendjari	Yes	1977	2007	30	Oti	3	III E	71	Tône	18	Savanes			10.8422	0.177672	2017	15	1	6.66667	0.168643	31.9485	ELISA	OV16 (5-10y)	4	No
	Tchatchaminade	5	TOGO	39	Oti-Pendjari	Yes	1977	2007	30	Oti	3	III E	71	Tône	18	Savanes			10.7103	0.28491	2017	15	8	53.3333	26.5861	78.7333	ELISA	OV16 (5-10y)	4	No
	Tchimouri	5	TOGO	39	Oti-Pendjari	Yes	1977	2007	30	Oti	3	III E	71	Tône	18	Savanes			10.7428	0.315218	2017	14	0	0	0	23.1636	ELISA	OV16 (5-10y)	4	No
	Tchore	5	TOGO	39	Oti-Pendjari	Yes	1977	2007	30	Oti	3	III E	71	Tône	18	Savanes			10.7754	0.283968	2017	10	6	60	26.2378	87.8448	ELISA	OV16 (5-10y)	4	No
	Tenega	5	TOGO	39	Oti-Pendjari	Yes	1977	2007	30	Oti	3	III E	71	Tône	18	Savanes			10.9883	0.301373	2017	12	1	8.33333	0.210759	38.4796	ELISA	OV16 (5-10y)	4	No
	Tetetou	5	TOGO	39	Oti-Pendjari	Yes	1977	2007	30	Oti	3	III E	71	Tône	18	Savanes			10.9823	0.270925	2017	6	1	16.6667	0.421074	64.1235	ELISA	OV16 (5-10y)	4	No
	Timbou	5	TOGO	39	Oti-Pendjari	Yes	1977	2007	30	Oti	3	III E	71	Tône	18	Savanes			10.9286	0.327782	2017	9	1	11.1111	0.280914	48.2497	ELISA	OV16 (5-10y)	4	No
	Warkambou	5	TOGO	39	Oti-Pendjari	Yes	1977	2007	30	Oti	3	III E	71	Tône	18	Savanes			10.8939	0.276938	2017	12	1	8.33333	0.210759	38.4796	ELISA	OV16 (5-10y)	4	No
	Yaka	5	TOGO	39	Oti-Pendjari	Yes	1977	2007	30	Oti	3	III E	71	Tône	18	Savanes			10.8981	0.214953	2017	13	5	38.4615	13.8579	68.4222	ELISA	OV16 (5-10y)	4	No
	Abobo	5	TOGO	158	SIO (ZIO)	No	1988	2002	25	Sio	9	SUD	57	Zio	16	Maritime			6.24167	1.37611	2017	16	0	0	0	20.5907	RDT	OV16 (5-10y)	4	No
	Abossehoe	5	TOGO	61	Yoto/Haho	No	1988	2002	29	Haho	9	SUD	56	Yoto	16	Maritime			6.76772	1.57335	2017	16	0	0	0	20.5907	RDT	OV16 (5-10y)	4	No
	Adabawere	5	TOGO	45	Kara	Yes	1977	2007	30	Oti	3	III E	54	Kozah	15	Kara			9.5481	1.16906	2017	16	0	0	0	20.5907	RDT	OV16 (5-10y)	4	No
	Adamavo	5	TOGO	158	SIO (ZIO)	No	1988	2002	25	Sio	9	SUD	7	Golfe	16	Maritime			6.17389	1.30482	2017	16	0	0	0	20.5907	RDT	OV16 (5-10y)	4	No
	Adame	5	TOGO	95	MONO	No	1989	2002	25	Mono (Mono)	9	SUD	55	Lacs	16	Maritime			6.336	1.78324	2017	8	0	0	0	36.9417	RDT	OV16 (5-10y)	4	No
	Adangbe	5	TOGO	158	SIO (ZIO)	No	1988	2002	25	Sio	9	SUD	57	Zio	16	Maritime			6.55733	1.26839	2017	16	0	0	0	20.5907	RDT	OV16 (5-10y)	4	No
	Adeta	5	TOGO	17	Sio (Zio)	No	1988	2002	25	Sio	9	SUD	63	Kpélé	17	Plateaux			7.10757	0.802045	2017	16	0	0	0	20.5907	RDT	OV16 (5-10y)	4	No
	Adidogome	5	TOGO	158	SIO (ZIO)	No	1988	2002	25	Sio	9	SUD	7	Golfe	16	Maritime			6.17843	1.17956	2017	16	0	0	0	20.5907	RDT	OV16 (5-10y)	4	No
	Adjengre	5	TOGO	95	Mono	No	1989	2002	25	Mono	9	SUD	46	Sotouboua	14	Centrale			8.65232	1.0103	2017	16	0	0	0	20.5907	RDT	OV16 (5-10y)	4	No
	Adogbenou	5	TOGO	24	Amou/Mono	No	1989	2002	25	Mono (Mono)	9	SUD	5	Anié	17	Plateaux			7.74461	1.4594	2017	16	0	0	0	20.5907	RDT	OV16 (5-10y)	4	No
	Adogli	5	TOGO	24	Amou/Mono	No	1989	2002	25	Mono (Mono)	9	SUD	59	Amou	17	Plateaux			7.21767	1.02978	2017	16	0	0	0	20.5907	RDT	OV16 (5-10y)	4	No
	Adzakpa	5	TOGO	158	Sio (Zio)	No	1988	2002	20	Sio	9	SUD	58	Agou	17	Plateaux			6.64069	0.814726	2017	24	0	0	0	14.2474	RDT	OV16 (5-10y)	4	No
	Afagnan	5	TOGO	95	MONO	No	1989	2002	25	Mono (Mono)	9	SUD	2	Bas-Mono	16	Maritime			6.47981	1.62062	2017	16	0	0	0	20.5907	RDT	OV16 (5-10y)	4	No
	Afem	5	TOGO	95	MONO	No	1989	2002	25	Mono (Mono)	9	SUD	47	Tchamba	14	Centrale			9.14019	1.50778	2017	8	0	0	0	36.9417	RDT	OV16 (5-10y)	4	No
	Afem Boussou	5	TOGO	95	MONO	No	1989	2002	25	Mono (Mono)	9	SUD	47	Tchamba	14	Centrale			9.12037	1.52993	2017	8	0	0	0	36.9417	RDT	OV16 (5-10y)	4	No
	Afodji	5	TOGO	95	Mono	No	1989	2002	25	Mono	9	SUD	61	Est-Mono	17	Plateaux			7.94944	1.58554	2017	16	1	6.25	0.158111	30.2321	RDT	OV16 (5-10y)	4	No
	Afole	5	TOGO	24	Amou/Mono	No	1989	2002	25	Mono (Mono)	9	SUD	5	Anié	17	Plateaux			7.84485	1.60264	2017	16	0	0	0	20.5907	RDT	OV16 (5-10y)	4	No
	Afossalakope	5	TOGO	95	MONO	No	1989	2002	25	Mono (Mono)	9	SUD	47	Tchamba	14	Centrale			8.42843	1.24562	2017	16	0	0	0	20.5907	RDT	OV16 (5-10y)	4	No
	Afowuime Midawokope	5	TOGO	95	MONO	No	1989	2002	25	Mono (Mono)	9	SUD	8	Vo	16	Maritime			6.39475	1.50205	2017	16	0	0	0	20.5907	RDT	OV16 (5-10y)	4	No
	Agave	5	TOGO	17	Sio (Zio)	No	1988	2002	25	Sio	9	SUD	63	Kpélé	17	Plateaux			7.2365	0.815825	2017	16	0	0	0	20.5907	RDT	OV16 (5-10y)	4	No
	Agbadjanake	5	TOGO	158	SIO (ZIO)	No	1988	2002	25	Sio	9	SUD	1	Avé	16	Maritime			6.4864	0.811718	2017	16	0	0	0	20.5907	RDT	OV16 (5-10y)	4	No
	Agbanakin	5	TOGO	95	MONO	No	1989	2002	25	Mono (Mono)	9	SUD	55	Lacs	16	Maritime			6.28968	1.80094	2017	16	0	0	0	20.5907	RDT	OV16 (5-10y)	4	No
	Agbandi	5	TOGO	12	Anie/Mono	No	1989	2002	25	Mono (Anié)	9	SUD	45	Blitta	14	Centrale			8.22517	1.22121	2017	16	0	0	0	20.5907	RDT	OV16 (5-10y)	4	No
	Agbatitoe	5	TOGO	95	Mono	No	1989	2002	25	Mono	9	SUD	62	Haho	17	Plateaux			7.11479	1.1284	2017	16	0	0	0	20.5907	RDT	OV16 (5-10y)	4	No
	Agbelouve	5	TOGO	158	SIO (ZIO)	No	1988	2002	25	Sio	9	SUD	57	Zio	16	Maritime			6.61558	1.18461	2017	16	0	0	0	20.5907	RDT	OV16 (5-10y)	4	No
	Agbetiko	5	TOGO	95	MONO	No	1989	2002	25	Mono (Mono)	9	SUD	2	Bas-Mono	16	Maritime			6.50073	1.67962	2017	16	0	0	0	20.5907	RDT	OV16 (5-10y)	4	No
	Agbo Cope	5	TOGO	133	WAWA/ASUKAWKAW	No	1988	2002	19	Asukawkaw (Wawa)	9	SUD	67	Wawa	17	Plateaux			7.40992	0.687088	2017	16	0	0	0	20.5907	RDT	OV16 (5-10y)	4	No
	Agbodjrafo	5	TOGO	95	MONO	No	1989	2002	25	Mono (Mono)	9	SUD	55	Lacs	16	Maritime			6.2031	1.47929	2017	16	0	0	0	20.5907	RDT	OV16 (5-10y)	4	No
	Agbonou	5	TOGO	24	Amou/Mono	No	1989	2002	25	Mono (Mono)	9	SUD	66	Ogou	17	Plateaux			7.45302	1.20264	2017	16	0	0	0	20.5907	RDT	OV16 (5-10y)	4	No
	Agnron	5	TOGO	158	SIO (ZIO)	No	1988	2002	25	Sio	9	SUD	1	Avé	16	Maritime			6.52972	0.976667	2017	8	0	0	0	36.9417	RDT	OV16 (5-10y)	4	No
	Agoe	5	TOGO	158	SIO (ZIO)	No	1988	2002	25	Sio	9	SUD	7	Golfe	16	Maritime			6.25708	1.20554	2017	16	0	0	0	20.5907	RDT	OV16 (5-10y)	4	No
	Agoe-Gadza	5	TOGO	158	SIO (ZIO)	No	1988	2002	25	Sio	9	SUD	7	Golfe	16	Maritime			6.20844	1.17264	2017	8	0	0	0	36.9417	RDT	OV16 (5-10y)	4	No
	Agoe Elavagnon	5	TOGO	158	Sio (Zio)	No	1988	2002	20	Sio	9	SUD	58	Agou	17	Plateaux			6.76389	0.811787	2017	16	0	0	0	20.5907	RDT	OV16 (5-10y)	4	No
	Agoe Gadza	5	TOGO	158	Sio (Zio)	No	1988	2002	20	Sio	9	SUD	58	Agou	17	Plateaux			6.74469	0.826657	2017	8	0	0	0	36.9417	RDT	OV16 (5-10y)	4	No
	Agome-Glozou	5	TOGO	17	Deveho	No	1989	2002	25	Todzie (Aka, Dévého)	9	SUD	63	Kloto	17	Plateaux			6.95619	0.559198	2017	16	0	0	0	20.5907	RDT	OV16 (5-10y)	4	No
	Agome Tomegbe	5	TOGO	95	MONO	No	1989	2002	25	Mono (Mono)	9	SUD	2	Bas-Mono	16	Maritime			6.53428	1.69708	2017	16	0	0	0	20.5907	RDT	OV16 (5-10y)	4	No
	Agomeseva	5	TOGO	95	MONO	No	1989	2002	25	Mono (Mono)	9	SUD	2	Bas-Mono	16	Maritime			6.45401	1.75189	2017	16	0	0	0	20.5907	RDT	OV16 (5-10y)	4	No
	Agotime Adame	5	TOGO	158	Sio (Zio)	No	1988	2002	20	Sio	9	SUD	58	Agou	17	Plateaux			6.77606	0.672333	2017	16	1	6.25	0.158111	30.2321	RDT	OV16 (5-10y)	4	No
	Agotime Kope	5	TOGO	17	Deveho	No	1989	2002	25	Todzie (Aka, Dévého)	9	SUD	63	Kloto	17	Plateaux			7.04785	0.605235	2017	16	0	0	0	20.5907	RDT	OV16 (5-10y)	4	No
	Agou Gare	5	TOGO	158	Sio (Zio)	No	1988	2002	20	Sio	9	SUD	58	Agou	17	Plateaux			6.84981	0.713553	2017	16	0	0	0	20.5907	RDT	OV16 (5-10y)	4	No
	Agouegan	5	TOGO	95	MONO	No	1989	2002	25	Mono (Mono)	9	SUD	55	Lacs	16	Maritime			6.2603	1.68267	2017	16	0	0	0	20.5907	RDT	OV16 (5-10y)	4	No
	Agoulou	5	TOGO	95	Mono	No	1989	2002	25	Mono	9	SUD	48	Tchaoudjo	14	Centrale			9.1181	1.32616	2017	16	0	0	0	20.5907	RDT	OV16 (5-10y)	4	No
	Agounde	5	TOGO	45	KARA	Yes	1977	2007	30	Oti	3	III E	52	Doufelgou	15	Kara			9.82228	0.913513	2017	16	0	0	0	20.5907	RDT	OV16 (5-10y)	4	No
	Agripa	5	TOGO	17	Deveho	No	1989	2002	25	Todzie (Aka, Dévého)	9	SUD	63	Kloto	17	Plateaux			6.80715	0.63238	2017	8	0	0	0	36.9417	RDT	OV16 (5-10y)	4	No
	Agrippa	5	TOGO	17	Deveho	No	1989	2002	25	Todzie (Aka, Dévého)	9	SUD	63	Kloto	17	Plateaux			6.79437	0.636348	2017	8	0	0	0	36.9417	RDT	OV16 (5-10y)	4	No
	Aguduvu	5	TOGO	158	Sio (Zio)	No	1988	2002	20	Sio	9	SUD	58	Agou	17	Plateaux			6.56821	0.780287	2017	16	0	0	0	20.5907	RDT	OV16 (5-10y)	4	No
	Ahassome	5	TOGO	95	Mono	No	1989	2002	25	Mono	9	SUD	65	Moyen Mono	17	Plateaux			7.18774	1.50388	2017	16	0	0	0	20.5907	RDT	OV16 (5-10y)	4	No
	Ahepe	5	TOGO	61	Yoto/Haho	No	1988	2002	29	Haho	9	SUD	56	Yoto	16	Maritime			6.53788	1.44784	2017	16	0	0	0	20.5907	RDT	OV16 (5-10y)	4	No
	Akaba	5	TOGO	24	Amou/Mono	No	1989	2002	25	Mono (Mono)	9	SUD	5	Anié	17	Plateaux			7.95197	1.0454	2017	16	0	0	0	20.5907	RDT	OV16 (5-10y)	4	No
	Akakpo Cope	5	TOGO	95	Mono	No	1989	2002	25	Mono	9	SUD	61	Est-Mono	17	Plateaux			7.90828	1.18679	2017	16	0	0	0	20.5907	RDT	OV16 (5-10y)	4	No
	Akamade	5	TOGO	95	Mono	No	1989	2002	25	Mono	9	SUD	48	Tchaoudjo	14	Centrale			8.99437	1.12152	2017	16	0	0	0	20.5907	RDT	OV16 (5-10y)	4	No
	Akata Agame	5	TOGO	17	Sio (Zio)	No	1988	2002	25	Sio	9	SUD	63	Kpélé	17	Plateaux			7.0457	0.708413	2017	16	0	0	0	20.5907	RDT	OV16 (5-10y)	4	No
	Akata Dzokpe	5	TOGO	17	Sio (Zio)	No	1988	2002	25	Sio	9	SUD	63	Kpélé	17	Plateaux			7.08302	0.72514	2017	16	1	6.25	0.158111	30.2321	RDT	OV16 (5-10y)	4	No
	Akepe	5	TOGO	158	SIO (ZIO)	No	1988	2002	25	Sio	9	SUD	1	Avé	16	Maritime			6.24564	1.05465	2017	16	0	0	0	20.5907	RDT	OV16 (5-10y)	4	No
	Aklakou	5	TOGO	95	MONO	No	1989	2002	25	Mono (Mono)	9	SUD	55	Lacs	16	Maritime			6.36739	1.72927	2017	16	0	0	0	20.5907	RDT	OV16 (5-10y)	4	No
	Akloa Tomegbe	5	TOGO	133	WAWA/ASUKAWKAW	No	1988	2002	19	Asukawkaw (Wawa)	9	SUD	67	Wawa	17	Plateaux			7.51542	0.608267	2017	16	0	0	0	20.5907	RDT	OV16 (5-10y)	4	No
	Akoumape	5	TOGO	95	MONO	No	1989	2002	25	Mono (Mono)	9	SUD	8	Vo	16	Maritime			6.34975	1.44151	2017	16	0	0	0	20.5907	RDT	OV16 (5-10y)	4	No
	Akpakpakpe	5	TOGO	95	Mono	No	1989	2002	25	Mono	9	SUD	62	Haho	17	Plateaux			7.14521	1.06984	2017	16	0	0	0	20.5907	RDT	OV16 (5-10y)	4	No
	Akpare	5	TOGO	24	Amou/Mono	No	1989	2002	25	Mono (Mono)	9	SUD	66	Ogou	17	Plateaux			7.47717	1.23089	2017	16	0	0	0	20.5907	RDT	OV16 (5-10y)	4	No
	Akplolo	5	TOGO	158	Sio (Zio)	No	1988	2002	20	Sio	9	SUD	58	Agou	17	Plateaux			6.8895	0.77179	2017	16	0	0	0	20.5907	RDT	OV16 (5-10y)	4	No
	Aledjo	5	TOGO	45	KARA	Yes	1977	2007	30	Oti	3	III E	49	Assoli	15	Kara			9.2543	1.20664	2017	16	0	0	0	20.5907	RDT	OV16 (5-10y)	4	No
	Aleherede	5	TOGO	95	Mono	No	1989	2002	25	Mono	9	SUD	48	Tchaoudjo	14	Centrale			9.18348	1.21988	2017	16	0	0	0	20.5907	RDT	OV16 (5-10y)	4	No
	Alibi I	5	TOGO	95	MONO	No	1989	2002	25	Mono (Mono)	9	SUD	47	Tchamba	14	Centrale			8.94061	1.4164	2017	16	0	0	0	20.5907	RDT	OV16 (5-10y)	4	No
	Alibi Ii	5	TOGO	95	MONO	No	1989	2002	25	Mono (Mono)	9	SUD	47	Tchamba	14	Centrale			8.95214	1.35028	2017	16	0	0	0	20.5907	RDT	OV16 (5-10y)	4	No
	Alloum	5	TOGO	45	KARA	Yes	1977	2007	30	Oti	3	III E	52	Doufelgou	15	Kara			9.73515	0.98823	2017	16	0	0	0	20.5907	RDT	OV16 (5-10y)	4	No
	Alokogbe	5	TOGO	158	SIO (ZIO)	No	1988	2002	25	Sio	9	SUD	57	Zio	16	Maritime			6.43556	1.085	2017	16	0	0	0	20.5907	RDT	OV16 (5-10y)	4	No
	Amakpape	5	TOGO	95	Mono	No	1989	2002	25	Mono	9	SUD	62	Haho	17	Plateaux			6.78064	1.18016	2017	16	0	0	0	20.5907	RDT	OV16 (5-10y)	4	No
	Amlame	5	TOGO	24	Amou/Mono	No	1989	2002	25	Mono (Mono)	9	SUD	59	Amou	17	Plateaux			7.46166	0.904285	2017	16	0	0	0	20.5907	RDT	OV16 (5-10y)	4	No
	Amou Oblo	5	TOGO	24	Amou/Mono	No	1989	2002	25	Mono (Mono)	9	SUD	59	Amou	17	Plateaux			7.38106	0.939163	2017	16	0	0	0	20.5907	RDT	OV16 (5-10y)	4	No
	Amoussoukope	5	TOGO	158	Sio (Zio)	No	1988	2002	20	Sio	9	SUD	58	Agou	17	Plateaux			6.66079	0.848372	2017	8	0	0	0	36.9417	RDT	OV16 (5-10y)	4	No
	Aneho	5	TOGO	95	MONO	No	1989	2002	25	Mono (Mono)	9	SUD	55	Lacs	16	Maritime			6.2507	1.60951	2017	16	0	0	0	20.5907	RDT	OV16 (5-10y)	4	No
	Anfoin	5	TOGO	95	MONO	No	1989	2002	25	Mono (Mono)	9	SUD	55	Lacs	16	Maritime			6.30928	1.65335	2017	16	0	0	0	20.5907	RDT	OV16 (5-10y)	4	No
	Anima	5	TOGO	45	KARA	Yes	1977	2007	30	Oti	3	III E	52	Doufelgou	15	Kara			9.77598	1.03178	2017	16	0	0	0	20.5907	RDT	OV16 (5-10y)	4	No
	Animade	5	TOGO	45	KARA	Yes	1977	2007	30	Oti	3	III E	52	Doufelgou	15	Kara			9.86845	1.10463	2017	16	0	0	0	20.5907	RDT	OV16 (5-10y)	4	No
	Anonoe	5	TOGO	133	WAWA/ASUKAWKAW	No	1988	2002	19	Asukawkaw (Wawa)	9	SUD	67	Wawa	17	Plateaux			7.53357	0.608233	2017	16	0	0	0	20.5907	RDT	OV16 (5-10y)	4	No
	Anyron	5	TOGO	158	SIO (ZIO)	No	1988	2002	25	Sio	9	SUD	1	Avé	16	Maritime			6.55143	0.962372	2017	8	1	12.5	0.315972	52.651	RDT	OV16 (5-10y)	4	No
	Anyron-Kope	5	TOGO	95	MONO	No	1989	2002	25	Mono (Mono)	9	SUD	8	Vo	16	Maritime			6.24643	1.5548	2017	16	0	0	0	20.5907	RDT	OV16 (5-10y)	4	No
	Aou Matchatom	5	TOGO	95	Mono	No	1989	2002	25	Mono	9	SUD	48	Tchaoudjo	14	Centrale			8.78782	0.954693	2017	16	0	0	0	20.5907	RDT	OV16 (5-10y)	4	No
	Aou Mono	5	TOGO	95	Mono	No	1989	2002	25	Mono	9	SUD	48	Tchaoudjo	14	Centrale			8.68832	1.23985	2017	16	0	0	0	20.5907	RDT	OV16 (5-10y)	4	No
	Aouda	5	TOGO	95	Mono	No	1989	2002	25	Mono	9	SUD	46	Sotouboua	14	Centrale			8.73987	1.05338	2017	16	0	0	0	20.5907	RDT	OV16 (5-10y)	4	No
	Apegame	5	TOGO	158	Sio (Zio)	No	1988	2002	20	Sio	9	SUD	58	Agou	17	Plateaux			6.85336	0.726449	2017	8	0	0	0	36.9417	RDT	OV16 (5-10y)	4	No
	Apeyeme	5	TOGO	24	Amou/Mono	No	1989	2002	25	Mono (Amou)	9	SUD	60	Danyi	17	Plateaux			7.17384	0.663432	2017	16	0	0	0	20.5907	RDT	OV16 (5-10y)	4	No
	Asrama	5	TOGO	95	Mono	No	1989	2002	25	Mono	9	SUD	62	Haho	17	Plateaux			6.97027	1.41788	2017	16	1	6.25	0.158111	30.2321	RDT	OV16 (5-10y)	4	No
	Assahoun	5	TOGO	158	SIO (ZIO)	No	1988	2002	25	Sio	9	SUD	1	Avé	16	Maritime			6.4455	0.899905	2017	16	0	0	0	20.5907	RDT	OV16 (5-10y)	4	No
	Assahoun Fiagbe	5	TOGO	158	Sio (Zio)	No	1988	2002	20	Sio	9	SUD	58	Agou	17	Plateaux			6.71815	0.726621	2017	16	0	0	0	20.5907	RDT	OV16 (5-10y)	4	No
	Assati	5	TOGO	95	Mono	No	1989	2002	25	Mono	9	SUD	61	Est-Mono	17	Plateaux			8.34746	1.30799	2017	8	0	0	0	36.9417	RDT	OV16 (5-10y)	4	No
	Assere	5	TOGO	39	Oti-Pendjari	Yes	1977	2007	30	Oti	3	III E	3	Binah	15	Kara			9.8207	1.28623	2017	24	0	0	0	14.2474	RDT	OV16 (5-10y)	4	No
	Assoukoko	5	TOGO	12	Anie/Mono	No	1989	2002	25	Mono (Anié)	9	SUD	45	Blitta	14	Centrale			8.004	0.657847	2017	16	0	0	0	20.5907	RDT	OV16 (5-10y)	4	No
	Atalote	5	TOGO	49	Keran	Yes	1977	2007	30	Kéran	3	III E	53	Kéran	15	Kara			9.94055	0.946922	2017	16	1	6.25	0.158111	30.2321	RDT	OV16 (5-10y)	4	No
	Atchangbade	5	TOGO	45	Kara	Yes	1977	2007	30	Oti	3	III E	54	Kozah	15	Kara			9.46828	1.11614	2017	16	0	0	0	20.5907	RDT	OV16 (5-10y)	4	No
	Atchave	5	TOGO	17	Deveho	No	1989	2002	25	Todzie (Aka, Dévého)	9	SUD	63	Kloto	17	Plateaux			6.83581	0.645146	2017	16	0	0	0	20.5907	RDT	OV16 (5-10y)	4	No
	Atchinedji	5	TOGO	24	Amou/Mono	No	1989	2002	25	Mono (Mono)	9	SUD	5	Anié	17	Plateaux			7.67757	1.4237	2017	16	2	12.5	1.55136	38.3476	RDT	OV16 (5-10y)	4	No
	Atigba	5	TOGO	24	Amou/Mono	No	1989	2002	25	Mono (Amou)	9	SUD	60	Danyi	17	Plateaux			7.15823	0.692893	2017	16	0	0	0	20.5907	RDT	OV16 (5-10y)	4	No
	Atisso Kondji	5	TOGO	95	MONO	No	1989	2002	25	Mono (Mono)	9	SUD	55	Lacs	16	Maritime			6.3335	1.67937	2017	16	0	0	0	20.5907	RDT	OV16 (5-10y)	4	No
	Atti-Atovou	5	TOGO	158	SIO (ZIO)	No	1988	2002	25	Sio	9	SUD	1	Avé	16	Maritime			6.57047	0.84483	2017	16	0	0	0	20.5907	RDT	OV16 (5-10y)	4	No
	Attigbe Dzogbe-Feme	5	TOGO	158	Sio (Zio)	No	1988	2002	20	Sio	9	SUD	58	Agou	17	Plateaux			6.82464	0.723403	2017	8	0	0	0	36.9417	RDT	OV16 (5-10y)	4	No
	Attigbe Dzogbefeme	5	TOGO	158	Sio (Zio)	No	1988	2002	20	Sio	9	SUD	58	Agou	17	Plateaux			6.82464	0.723403	2017	8	0	0	0	36.9417	RDT	OV16 (5-10y)	4	No
	Attitogon	5	TOGO	95	MONO	No	1989	2002	25	Mono (Mono)	9	SUD	2	Bas-Mono	16	Maritime			6.36912	1.64038	2017	16	0	0	0	20.5907	RDT	OV16 (5-10y)	4	No
	Avassikpe	5	TOGO	95	Mono	No	1989	2002	25	Mono	9	SUD	62	Haho	17	Plateaux			7.10671	1.24528	2017	16	0	0	0	20.5907	RDT	OV16 (5-10y)	4	No
	Avedje	5	TOGO	158	Sio (Zio)	No	1988	2002	20	Sio	9	SUD	58	Agou	17	Plateaux			6.86633	0.779364	2017	32	0	0	0	10.8881	RDT	OV16 (5-10y)	4	No
	Avetonou	5	TOGO	158	Sio (Zio)	No	1988	2002	20	Sio	9	SUD	58	Agou	17	Plateaux			6.82461	0.812581	2017	16	0	0	0	20.5907	RDT	OV16 (5-10y)	4	No
	Awagome	5	TOGO	24	Amou/Mono	No	1989	2002	25	Mono (Mono)	9	SUD	66	Ogou	17	Plateaux			7.6464	1.18243	2017	16	0	0	0	20.5907	RDT	OV16 (5-10y)	4	No
	Awandjelo	5	TOGO	45	Kara	Yes	1977	2007	30	Oti	3	III E	54	Kozah	15	Kara			9.45717	1.21358	2017	16	0	0	0	20.5907	RDT	OV16 (5-10y)	4	No
	Awayo	5	TOGO	95	Mono	No	1989	2002	25	Mono	9	SUD	61	Est-Mono	17	Plateaux			7.8568	1.36468	2017	16	0	0	0	20.5907	RDT	OV16 (5-10y)	4	No
	Ayagba	5	TOGO	24	Amou/Mono	No	1989	2002	25	Mono (Mono)	9	SUD	4	Akebou	17	Plateaux			7.76084	0.796262	2017	16	0	0	0	20.5907	RDT	OV16 (5-10y)	4	No
	Ayakope	5	TOGO	158	SIO (ZIO)	No	1988	2002	25	Sio	9	SUD	57	Zio	16	Maritime			6.79202	1.10283	2017	16	0	0	0	20.5907	RDT	OV16 (5-10y)	4	No
	Ayome	5	TOGO	24	Amou/Mono	No	1989	2002	25	Mono (Mono)	9	SUD	59	Amou	17	Plateaux			7.51068	0.946933	2017	16	0	0	0	20.5907	RDT	OV16 (5-10y)	4	No
	Badin-Cope	5	TOGO	95	Mono	No	1989	2002	25	Mono	9	SUD	61	Est-Mono	17	Plateaux			8.20343	1.5567	2017	16	1	6.25	0.158111	30.2321	RDT	OV16 (5-10y)	4	No
	Badja	5	TOGO	158	SIO (ZIO)	No	1988	2002	25	Sio	9	SUD	1	Avé	16	Maritime			6.37714	0.988238	2017	16	0	0	0	20.5907	RDT	OV16 (5-10y)	4	No
	Badou Djindji	5	TOGO	133	WAWA/ASUKAWKAW	No	1988	2002	19	Asukawkaw (Wawa)	9	SUD	67	Wawa	17	Plateaux			7.59451	0.538775	2017	16	0	0	0	20.5907	RDT	OV16 (5-10y)	4	No
	Bafilo	5	TOGO	45	KARA	Yes	1977	2007	30	Oti	3	III E	49	Assoli	15	Kara			9.35815	1.26228	2017	16	0	0	0	20.5907	RDT	OV16 (5-10y)	4	No
	Baga	5	TOGO	45	KARA	Yes	1977	2007	30	Oti	3	III E	52	Doufelgou	15	Kara			9.7964	1.11998	2017	16	0	0	0	20.5907	RDT	OV16 (5-10y)	4	No
	Bagbe	5	TOGO	158	SIO (ZIO)	No	1988	2002	25	Sio	9	SUD	1	Avé	16	Maritime			6.33919	0.999763	2017	16	0	0	0	20.5907	RDT	OV16 (5-10y)	4	No
	Baghan	5	TOGO	48	Kama/Mo/Oti-Pendjari	Yes	1977	2007	30	Oti	3	III E	50	Bassar	15	Kara			9.06085	0.619015	2017	16	2	12.5	1.55136	38.3476	RDT	OV16 (5-10y)	4	No
	Bago	5	TOGO	95	MONO	No	1989	2002	25	Mono (Mono)	9	SUD	47	Tchamba	14	Centrale			8.55765	1.41508	2017	16	0	0	0	20.5907	RDT	OV16 (5-10y)	4	No
	Bagre	5	TOGO	39	Oti-Pendjari	Yes	1976	2007	30	Oti	3	III E	68	Kpendjal	18	Savanes			10.8343	0.674343	2017	16	0	0	0	20.5907	RDT	OV16 (5-10y)	4	No
	Baguida	5	TOGO	158	SIO (ZIO)	No	1988	2002	25	Sio	9	SUD	7	Golfe	16	Maritime			6.17022	1.32509	2017	16	0	0	0	20.5907	RDT	OV16 (5-10y)	4	No
	Balanka	5	TOGO	95	MONO	No	1989	2002	25	Mono (Mono)	9	SUD	47	Tchamba	14	Centrale			8.86886	1.62399	2017	16	0	0	0	20.5907	RDT	OV16 (5-10y)	4	No
	Bangeli	5	TOGO	48	Kama/Mo/Oti-Pendjari	Yes	1977	2007	30	Oti	3	III E	50	Bassar	15	Kara			9.43978	0.624102	2017	8	0	0	0	36.9417	RDT	OV16 (5-10y)	4	No
	Bapure	5	TOGO	45	KARA	Yes	1977	2007	30	Oti	3	III E	51	Dankpen	15	Kara			9.52847	0.615742	2017	16	1	6.25	0.158111	30.2321	RDT	OV16 (5-10y)	4	No
	Barkoissi	5	TOGO	49	Keran/Oti-Pendjari	Yes	1977	2007	30	Oti	3	III E	69	Oti	18	Savanes			10.5476	0.31302	2017	16	0	0	0	20.5907	RDT	OV16 (5-10y)	4	No
	Basse	5	TOGO	24	Amou/Mono	No	1989	2002	25	Mono (Mono)	9	SUD	59	Amou	17	Plateaux			7.35677	1.08574	2017	16	0	0	0	20.5907	RDT	OV16 (5-10y)	4	No
	Batonou	5	TOGO	95	MONO	No	1989	2002	25	Mono (Mono)	9	SUD	2	Bas-Mono	16	Maritime			6.44088	1.75453	2017	16	0	0	0	20.5907	RDT	OV16 (5-10y)	4	No
	Batoume	5	TOGO	158	SIO (ZIO)	No	1988	2002	25	Sio	9	SUD	1	Avé	16	Maritime			6.47536	0.757222	2017	24	0	0	0	14.2474	RDT	OV16 (5-10y)	4	No
	Bebeda	5	TOGO	45	Kara	Yes	1977	2007	30	Oti	3	III E	54	Kozah	15	Kara			9.39994	1.11657	2017	16	0	0	0	20.5907	RDT	OV16 (5-10y)	4	No
	Benali	5	TOGO	133	WAWA/ASUKAWKAW	No	1988	2002	19	Asukawkaw (Wawa)	9	SUD	67	Wawa	17	Plateaux			7.60427	0.707788	2017	16	0	0	0	20.5907	RDT	OV16 (5-10y)	4	No
	Biankouri	5	TOGO	39	Oti-Pendjari	Yes	1977	2007	30	Oti	3	III E	6	Cinkassé	18	Savanes			11.0188	0.06123	2017	16	0	0	0	20.5907	RDT	OV16 (5-10y)	4	No
	Bidjenga	5	TOGO	39	Oti-Pendjari	Yes	1977	2007	30	Oti	3	III E	71	Tône	18	Savanes			10.7103	0.28491	2017	16	0	0	0	20.5907	RDT	OV16 (5-10y)	4	No
	Bien Etre	5	TOGO	95	Mono	No	1989	2002	25	Mono	9	SUD	62	Haho	17	Plateaux			6.86942	1.11345	2017	16	1	6.25	0.158111	30.2321	RDT	OV16 (5-10y)	4	No
	Binaparba	5	TOGO	48	Kama/Mo/Oti-Pendjari	Yes	1977	2007	30	Oti	3	III E	50	Bassar	15	Kara			9.16351	0.748888	2017	16	0	0	0	20.5907	RDT	OV16 (5-10y)	4	No
	Bitchabe	5	TOGO	48	Kama/Mo/Oti-Pendjari	Yes	1977	2007	30	Oti	3	III E	50	Bassar	15	Kara			9.29834	0.569622	2017	16	1	6.25	0.158111	30.2321	RDT	OV16 (5-10y)	4	No
	Blifou	5	TOGO	17	Deveho	No	1989	2002	25	Todzie (Aka, Dévého)	9	SUD	63	Kloto	17	Plateaux			7.04927	0.63536	2017	16	0	0	0	20.5907	RDT	OV16 (5-10y)	4	No
	Blitta Gare	5	TOGO	12	Anie/Mono	No	1989	2002	25	Mono (Anié)	9	SUD	45	Blitta	14	Centrale			8.33465	0.991514	2017	16	0	0	0	20.5907	RDT	OV16 (5-10y)	4	No
	Blitta Village	5	TOGO	12	Anie/Mono	No	1989	2002	25	Mono (Anié)	9	SUD	45	Blitta	14	Centrale			8.35349	1.01532	2017	16	0	0	0	20.5907	RDT	OV16 (5-10y)	4	No
	Boade	5	TOGO	39	Oti-Pendjari	Yes	1977	2007	30	Oti	3	III E	6	Cinkassé	18	Savanes			11.1209	-0.06689	2017	16	0	0	0	20.5907	RDT	OV16 (5-10y)	4	No
	Bocco	5	TOGO	24	Amou/Mono	No	1989	2002	25	Mono (Mono)	9	SUD	66	Ogou	17	Plateaux			7.58708	1.25353	2017	16	0	0	0	20.5907	RDT	OV16 (5-10y)	4	No
	Bodze	5	TOGO	17	Sio (Zio)	No	1988	2002	25	Sio	9	SUD	63	Kpélé	17	Plateaux			7.08652	0.912837	2017	16	1	6.25	0.158111	30.2321	RDT	OV16 (5-10y)	4	No
	Bogo	5	TOGO	24	Amou/Mono	No	1989	2002	25	Mono (Amou)	9	SUD	60	Danyi	17	Plateaux			7.23471	0.657135	2017	16	0	0	0	20.5907	RDT	OV16 (5-10y)	4	No
	Bogou	5	TOGO	39	Oti-Pendjari	Yes	1977	2007	30	Oti	3	III E	70	Tandjouaré	18	Savanes			10.6603	0.171032	2017	16	0	0	0	20.5907	RDT	OV16 (5-10y)	4	No
	Bombouaka	5	TOGO	39	Oti-Pendjari	Yes	1977	2007	30	Oti	3	III E	70	Tandjouaré	18	Savanes			10.688	0.2293	2017	16	0	0	0	20.5907	RDT	OV16 (5-10y)	4	No
	Bon Secours	5	TOGO	95	Mono	No	1989	2002	25	Mono	9	SUD	48	Tchaoudjo	14	Centrale			9.0074	1.13841	2017	16	0	0	0	20.5907	RDT	OV16 (5-10y)	4	No
	Bondjonde	5	TOGO	95	Mono	No	1989	2002	25	Mono	9	SUD	46	Sotouboua	14	Centrale			8.43058	1.04763	2017	16	0	0	0	20.5907	RDT	OV16 (5-10y)	4	No
	Bontiga	5	TOGO	45	KARA	Yes	1977	2007	30	Oti	3	III E	52	Doufelgou	15	Kara			9.76705	1.10103	2017	16	0	0	0	20.5907	RDT	OV16 (5-10y)	4	No
	Borgou	5	TOGO	39	Oti-Pendjari	Yes	1976	2007	30	Oti	3	III E	68	Kpendjal	18	Savanes			10.7485	0.55857	2017	16	0	0	0	20.5907	RDT	OV16 (5-10y)	4	No
	Boufale	5	TOGO	39	Oti-Pendjari	Yes	1977	2007	30	Oti	3	III E	3	Binah	15	Kara			9.80697	1.3555	2017	24	0	0	0	14.2474	RDT	OV16 (5-10y)	4	No
	Bougou	5	TOGO	39	Oti-Pendjari	Yes	1977	2007	30	Oti	3	III E	71	Tône	18	Savanes			10.9823	0.270925	2017	16	0	0	0	20.5907	RDT	OV16 (5-10y)	4	No
	Boulade	5	TOGO	45	KARA	Yes	1977	2007	30	Oti	3	III E	49	Assoli	15	Kara			9.43638	1.21455	2017	16	0	0	0	20.5907	RDT	OV16 (5-10y)	4	No
	Boulohou	5	TOGO	95	Mono	No	1989	2002	25	Mono	9	SUD	46	Sotouboua	14	Centrale			8.77768	0.668823	2017	16	0	0	0	20.5907	RDT	OV16 (5-10y)	4	No
	Bowouda	5	TOGO	95	Mono	No	1989	2002	25	Mono	9	SUD	48	Tchaoudjo	14	Centrale			9.03502	1.24563	2017	16	0	0	0	20.5907	RDT	OV16 (5-10y)	4	No
	Brougou	5	TOGO	45	KARA	Yes	1977	2007	30	Oti	3	III E	52	Doufelgou	15	Kara			9.73983	0.917185	2017	16	0	0	0	20.5907	RDT	OV16 (5-10y)	4	No
	Brounfou	5	TOGO	24	Amou/Mono	No	1989	2002	25	Mono (Mono)	9	SUD	4	Akebou	17	Plateaux			7.7347	0.683638	2017	16	0	0	0	20.5907	RDT	OV16 (5-10y)	4	No
	Byakpabe	5	TOGO	48	Kama/Mo/Oti-Pendjari	Yes	1977	2007	30	Oti	3	III E	50	Bassar	15	Kara			9.42355	0.595978	2017	16	0	0	0	20.5907	RDT	OV16 (5-10y)	4	No
	Cacaveli	5	TOGO	158	SIO (ZIO)	No	1988	2002	25	Sio	9	SUD	7	Golfe	16	Maritime			6.20654	1.19975	2017	16	0	0	0	20.5907	RDT	OV16 (5-10y)	4	No
	Centrale	5	TOGO	95	MONO	No	1989	2002	25	Mono (Mono)	9	SUD	47	Tchamba	14	Centrale			9.00308	1.48262	2017	16	0	0	0	20.5907	RDT	OV16 (5-10y)	4	No
	Chp Dankpen	5	TOGO	45	KARA	Yes	1977	2007	30	Oti	3	III E	51	Dankpen	15	Kara			9.68734	0.623528	2017	16	0	0	0	20.5907	RDT	OV16 (5-10y)	4	No
	Chp Tabligbo	5	TOGO	61	Yoto/Haho	No	1988	2002	29	Haho	9	SUD	56	Yoto	16	Maritime			6.61239	1.54755	2017	16	0	0	0	20.5907	RDT	OV16 (5-10y)	4	No
	Chr Tomde	5	TOGO	45	Kara	Yes	1977	2007	30	Oti	3	III E	54	Kozah	15	Kara			9.56371	1.20737	2017	16	0	0	0	20.5907	RDT	OV16 (5-10y)	4	No
	Cinkasse	5	TOGO	39	Oti-Pendjari	Yes	1977	2007	30	Oti	3	III E	6	Cinkassé	18	Savanes			11.1007	0.015685	2017	16	1	6.25	0.158111	30.2321	RDT	OV16 (5-10y)	4	No
	Cms Bangeli	5	TOGO	48	Kama/Mo/Oti-Pendjari	Yes	1977	2007	30	Oti	3	III E	50	Bassar	15	Kara			9.42373	0.621722	2017	8	0	0	0	36.9417	RDT	OV16 (5-10y)	4	No
	Cms Glei	5	TOGO	24	Amou/Mono	No	1989	2002	25	Mono (Mono)	9	SUD	66	Ogou	17	Plateaux			7.28322	1.34287	2017	16	0	0	0	20.5907	RDT	OV16 (5-10y)	4	No
	Cms Kabou	5	TOGO	48	Kama/Mo/Oti-Pendjari	Yes	1977	2007	30	Oti	3	III E	50	Bassar	15	Kara			9.44713	0.740258	2017	16	0	0	0	20.5907	RDT	OV16 (5-10y)	4	No
	Cms Pya	5	TOGO	45	Kara	Yes	1977	2007	30	Oti	3	III E	54	Kozah	15	Kara			9.65924	1.13616	2017	16	0	0	0	20.5907	RDT	OV16 (5-10y)	4	No
	Dacko	5	TOGO	45	KARA	Yes	1977	2007	30	Oti	3	III E	49	Assoli	15	Kara			9.32475	1.058	2017	16	0	0	0	20.5907	RDT	OV16 (5-10y)	4	No
	Dagbati	5	TOGO	95	MONO	No	1989	2002	25	Mono (Mono)	9	SUD	8	Vo	16	Maritime			6.48716	1.47561	2017	16	0	0	0	20.5907	RDT	OV16 (5-10y)	4	No
	Dagma	5	TOGO	95	MONO	No	1989	2002	25	Mono (Mono)	9	SUD	47	Tchamba	14	Centrale			9.05344	1.4196	2017	16	0	0	0	20.5907	RDT	OV16 (5-10y)	4	No
	Dalave	5	TOGO	158	SIO (ZIO)	No	1988	2002	25	Sio	9	SUD	57	Zio	16	Maritime			6.37106	1.25648	2017	16	1	6.25	0.158111	30.2321	RDT	OV16 (5-10y)	4	No
	Dalia	5	TOGO	95	Mono	No	1989	2002	25	Mono	9	SUD	62	Haho	17	Plateaux			6.83444	1.2667	2017	16	0	0	0	20.5907	RDT	OV16 (5-10y)	4	No
	Dalwak	5	TOGO	39	Oti-Pendjari	Yes	1977	2007	30	Oti	3	III E	71	Tône	18	Savanes			10.8422	0.177672	2017	16	0	0	0	20.5907	RDT	OV16 (5-10y)	4	No
	Dampiong	5	TOGO	39	Oti-Pendjari	Yes	1977	2007	30	Oti	3	III E	71	Tône	18	Savanes			10.8981	0.214953	2017	16	0	0	0	20.5907	RDT	OV16 (5-10y)	4	No
	Datcha	5	TOGO	24	Amou/Mono	No	1989	2002	25	Mono (Mono)	9	SUD	66	Ogou	17	Plateaux			7.38845	1.17197	2017	16	1	6.25	0.158111	30.2321	RDT	OV16 (5-10y)	4	No
	Davie	5	TOGO	158	SIO (ZIO)	No	1988	2002	25	Sio	9	SUD	57	Zio	16	Maritime			6.3005	1.21248	2017	16	0	0	0	20.5907	RDT	OV16 (5-10y)	4	No
	Defale	5	TOGO	45	KARA	Yes	1977	2007	30	Oti	3	III E	52	Doufelgou	15	Kara			9.86573	1.09096	2017	16	0	0	0	20.5907	RDT	OV16 (5-10y)	4	No
	Demandeu Eketo	5	TOGO	24	Amou/Mono	No	1989	2002	25	Mono (Mono)	9	SUD	59	Amou	17	Plateaux			7.55544	1.15079	2017	16	0	0	0	20.5907	RDT	OV16 (5-10y)	4	No
	Deme	5	TOGO	24	Amou/Mono	No	1989	2002	25	Mono (Mono)	9	SUD	59	Amou	17	Plateaux			7.54599	1.01191	2017	16	0	0	0	20.5907	RDT	OV16 (5-10y)	4	No
	Denou	5	TOGO	24	Amou/Mono	No	1989	2002	25	Mono (Amou)	9	SUD	60	Danyi	17	Plateaux			7.3205	0.663063	2017	16	0	0	0	20.5907	RDT	OV16 (5-10y)	4	No
	Devego	5	TOGO	158	SIO (ZIO)	No	1988	2002	25	Sio	9	SUD	7	Golfe	16	Maritime			6.19311	1.34154	2017	16	0	0	0	20.5907	RDT	OV16 (5-10y)	4	No
	Didokpo	5	TOGO	24	Amou/Mono	No	1989	2002	25	Mono (Mono)	9	SUD	59	Amou	17	Plateaux			7.64713	1.04837	2017	16	0	0	0	20.5907	RDT	OV16 (5-10y)	4	No
	Dimori	5	TOGO	48	Kama/Mo/Oti-Pendjari	Yes	1977	2007	30	Oti	3	III E	50	Bassar	15	Kara			9.20188	0.59368	2017	16	0	0	0	20.5907	RDT	OV16 (5-10y)	4	No
	Djagble	5	TOGO	158	SIO (ZIO)	No	1988	2002	25	Sio	9	SUD	57	Zio	16	Maritime			6.25204	1.28308	2017	16	0	0	0	20.5907	RDT	OV16 (5-10y)	4	No
	Djamde	5	TOGO	45	Kara	Yes	1977	2007	30	Oti	3	III E	54	Kozah	15	Kara			9.4842	0.997512	2017	16	0	0	0	20.5907	RDT	OV16 (5-10y)	4	No
	Djarkpanga	5	TOGO	95	Mono	No	1989	2002	25	Mono	9	SUD	46	Sotouboua	14	Centrale			8.77601	0.560098	2017	16	0	0	0	20.5907	RDT	OV16 (5-10y)	4	No
	Djemekey	5	TOGO	158	SIO (ZIO)	No	1988	2002	25	Sio	9	SUD	57	Zio	16	Maritime			6.33254	1.02457	2017	16	0	0	0	20.5907	RDT	OV16 (5-10y)	4	No
	Djeta	5	TOGO	95	MONO	No	1989	2002	25	Mono (Mono)	9	SUD	55	Lacs	16	Maritime			6.27113	1.73962	2017	16	0	0	0	20.5907	RDT	OV16 (5-10y)	4	No
	Djonkotora	5	TOGO	24	Amou/Mono	No	1989	2002	25	Mono (Mono)	9	SUD	4	Akebou	17	Plateaux			7.7344	0.82739	2017	16	0	0	0	20.5907	RDT	OV16 (5-10y)	4	No
	Don Bosco	5	TOGO	45	Kara	Yes	1977	2007	30	Oti	3	III E	54	Kozah	15	Kara			9.53468	1.18765	2017	8	0	0	0	36.9417	RDT	OV16 (5-10y)	4	No
	Doufouli	5	TOGO	12	Anie/Mono	No	1989	2002	25	Mono (Anié)	9	SUD	45	Blitta	14	Centrale			8.19104	0.947496	2017	16	0	0	0	20.5907	RDT	OV16 (5-10y)	4	No
	Doukpelou	5	TOGO	39	Oti-Pendjari	Yes	1977	2007	30	Oti	3	III E	70	Tandjouaré	18	Savanes			10.6346	0.0932717	2017	16	0	0	0	20.5907	RDT	OV16 (5-10y)	4	No
	Doume	5	TOGO	133	WAWA/ASUKAWKAW	No	1988	2002	19	Asukawkaw (Wawa)	9	SUD	67	Wawa	17	Plateaux			7.54985	0.785862	2017	16	0	0	0	20.5907	RDT	OV16 (5-10y)	4	No
	Dps Anie	5	TOGO	24	Amou/Mono	No	1989	2002	25	Mono (Mono)	9	SUD	5	Anié	17	Plateaux			7.86995	1.18708	2017	16	0	0	0	20.5907	RDT	OV16 (5-10y)	4	No
	Dzogbegan	5	TOGO	24	Amou/Mono	No	1989	2002	25	Mono (Amou)	9	SUD	60	Danyi	17	Plateaux			7.24265	0.706255	2017	16	0	0	0	20.5907	RDT	OV16 (5-10y)	4	No
	Dzolo	5	TOGO	158	SIO (ZIO)	No	1988	2002	25	Sio	9	SUD	1	Avé	16	Maritime			6.35349	0.925347	2017	16	0	0	0	20.5907	RDT	OV16 (5-10y)	4	No
	Dzrekpo	5	TOGO	95	MONO	No	1989	2002	25	Mono (Mono)	9	SUD	8	Vo	16	Maritime			6.47119	1.57346	2017	16	0	0	0	20.5907	RDT	OV16 (5-10y)	4	No
	Elavanyo	5	TOGO	24	Amou/Mono	No	1989	2002	25	Mono (Amou)	9	SUD	60	Danyi	17	Plateaux			7.30689	0.704382	2017	16	0	0	0	20.5907	RDT	OV16 (5-10y)	4	No
	Ele	5	TOGO	17	Sio (Zio)	No	1988	2002	25	Sio	9	SUD	63	Kpélé	17	Plateaux			7.23843	0.874828	2017	16	0	0	0	20.5907	RDT	OV16 (5-10y)	4	No
	Eleme	5	TOGO	17	Sio (Zio)	No	1988	2002	25	Sio	9	SUD	63	Kpélé	17	Plateaux			7.18341	0.911123	2017	16	0	0	0	20.5907	RDT	OV16 (5-10y)	4	No
	Esse Ana	5	TOGO	61	Yoto/Haho	No	1988	2002	29	Haho	9	SUD	56	Yoto	16	Maritime			6.73212	1.59185	2017	16	0	0	0	20.5907	RDT	OV16 (5-10y)	4	No
	Esse Zogbedji	5	TOGO	61	Yoto/Haho	No	1988	2002	29	Haho	9	SUD	56	Yoto	16	Maritime			6.56439	1.31398	2017	16	0	0	0	20.5907	RDT	OV16 (5-10y)	4	No
	Ezime	5	TOGO	24	Amou/Mono	No	1989	2002	25	Mono (Mono)	9	SUD	59	Amou	17	Plateaux			7.47894	0.921855	2017	16	0	0	0	20.5907	RDT	OV16 (5-10y)	4	No
	Fare	5	TOGO	49	Keran/Oti-Pendjari	Yes	1977	2007	30	Oti	3	III E	69	Oti	18	Savanes			10.1776	0.395785	2017	16	0	0	0	20.5907	RDT	OV16 (5-10y)	4	No
	Farende	5	TOGO	39	Oti-Pendjari	Yes	1977	2007	30	Oti	3	III E	3	Binah	15	Kara			9.72881	1.24623	2017	24	0	0	0	14.2474	RDT	OV16 (5-10y)	4	No
	Fazao	5	TOGO	95	Mono	No	1989	2002	25	Mono	9	SUD	46	Sotouboua	14	Centrale			8.69461	0.773183	2017	16	0	0	0	20.5907	RDT	OV16 (5-10y)	4	No
	Feouda-Laouda	5	TOGO	45	Kara	Yes	1977	2007	30	Oti	3	III E	54	Kozah	15	Kara			9.69504	1.20991	2017	16	0	0	0	20.5907	RDT	OV16 (5-10y)	4	No
	Foukote Vossa	5	TOGO	24	Amou/Mono	No	1989	2002	25	Mono (Mono)	9	SUD	5	Anié	17	Plateaux			7.67961	1.36076	2017	16	2	12.5	1.55136	38.3476	RDT	OV16 (5-10y)	4	No
	Gadjagan	5	TOGO	158	Sio (Zio)	No	1988	2002	20	Sio	9	SUD	58	Agou	17	Plateaux			6.82563	0.750997	2017	16	0	0	0	20.5907	RDT	OV16 (5-10y)	4	No
	Galangashie	5	TOGO	49	Keran/Oti-Pendjari	Yes	1977	2007	30	Oti	3	III E	69	Oti	18	Savanes			10.5277	0.333272	2017	16	0	0	0	20.5907	RDT	OV16 (5-10y)	4	No
	Game	5	TOGO	24	Amou/Mono	No	1989	2002	25	Mono (Mono)	9	SUD	59	Amou	17	Plateaux			7.81616	1.19069	2017	32	0	0	0	10.8881	RDT	OV16 (5-10y)	4	No
	Game-Lili	5	TOGO	158	SIO (ZIO)	No	1988	2002	25	Sio	9	SUD	57	Zio	16	Maritime			6.69275	1.09299	2017	16	0	0	0	20.5907	RDT	OV16 (5-10y)	4	No
	Ganave	5	TOGO	95	MONO	No	1989	2002	25	Mono (Mono)	9	SUD	55	Lacs	16	Maritime			6.31764	1.63506	2017	16	0	0	0	20.5907	RDT	OV16 (5-10y)	4	No
	Gando	5	TOGO	49	Keran/Oti-Pendjari	Yes	1977	2007	30	Oti	3	III E	69	Oti	18	Savanes			10.3263	0.750292	2017	16	0	0	0	20.5907	RDT	OV16 (5-10y)	4	No
	Gape-Avegan	5	TOGO	158	SIO (ZIO)	No	1988	2002	25	Sio	9	SUD	57	Zio	16	Maritime			6.43976	1.09192	2017	16	0	0	0	20.5907	RDT	OV16 (5-10y)	4	No
	Gape Centre	5	TOGO	158	SIO (ZIO)	No	1988	2002	25	Sio	9	SUD	57	Zio	16	Maritime			6.53526	1.01488	2017	16	0	0	0	20.5907	RDT	OV16 (5-10y)	4	No
	Gape Kpedji	5	TOGO	158	SIO (ZIO)	No	1988	2002	25	Sio	9	SUD	57	Zio	16	Maritime			6.67433	0.96875	2017	16	0	0	0	20.5907	RDT	OV16 (5-10y)	4	No
	Gape Kpodji	5	TOGO	158	SIO (ZIO)	No	1988	2002	25	Sio	9	SUD	57	Zio	16	Maritime			6.5811	0.995422	2017	16	0	0	0	20.5907	RDT	OV16 (5-10y)	4	No
	Gati	5	TOGO	158	SIO (ZIO)	No	1988	2002	25	Sio	9	SUD	57	Zio	16	Maritime			6.49715	1.31994	2017	16	0	0	0	20.5907	RDT	OV16 (5-10y)	4	No
	Gbadi N'Kugna	5	TOGO	133	WAWA/ASUKAWKAW	No	1988	2002	19	Asukawkaw (Wawa)	9	SUD	67	Wawa	17	Plateaux			7.46605	0.730168	2017	16	0	0	0	20.5907	RDT	OV16 (5-10y)	4	No
	Gbadjahe	5	TOGO	95	Mono	No	1989	2002	25	Mono	9	SUD	61	Est-Mono	17	Plateaux			7.85824	1.33173	2017	16	0	0	0	20.5907	RDT	OV16 (5-10y)	4	No
	Gbagbadjakou	5	TOGO	24	Amou/Mono	No	1989	2002	25	Mono (Mono)	9	SUD	5	Anié	17	Plateaux			7.86902	1.55964	2017	16	0	0	0	20.5907	RDT	OV16 (5-10y)	4	No
	Gbalave	5	TOGO	17	Deveho	No	1989	2002	25	Todzie (Aka, Dévého)	9	SUD	63	Kloto	17	Plateaux			6.86318	0.600827	2017	16	0	0	0	20.5907	RDT	OV16 (5-10y)	4	No
	Gbatope	5	TOGO	158	SIO (ZIO)	No	1988	2002	25	Sio	9	SUD	57	Zio	16	Maritime			6.44832	1.26387	2017	16	1	6.25	0.158111	30.2321	RDT	OV16 (5-10y)	4	No
	Gbemou Kondji	5	TOGO	158	SIO (ZIO)	No	1988	2002	25	Sio	9	SUD	1	Avé	16	Maritime			6.43226	0.844955	2017	16	0	0	0	20.5907	RDT	OV16 (5-10y)	4	No
	Gbodjome	5	TOGO	95	MONO	No	1989	2002	25	Mono (Mono)	9	SUD	55	Lacs	16	Maritime			6.1988	1.38477	2017	16	0	0	0	20.5907	RDT	OV16 (5-10y)	4	No
	Gboto Assigame	5	TOGO	61	Yoto/Haho	No	1988	2002	29	Haho	9	SUD	56	Yoto	16	Maritime			6.72019	1.50253	2017	16	0	0	0	20.5907	RDT	OV16 (5-10y)	4	No
	Gboto Vodoupe	5	TOGO	61	Yoto/Haho	No	1988	2002	29	Haho	9	SUD	56	Yoto	16	Maritime			6.67736	1.52762	2017	16	0	0	0	20.5907	RDT	OV16 (5-10y)	4	No
	Gboto Zeve	5	TOGO	61	Yoto/Haho	No	1988	2002	29	Haho	9	SUD	56	Yoto	16	Maritime			6.70407	1.47823	2017	16	0	0	0	20.5907	RDT	OV16 (5-10y)	4	No
	Glekope	5	TOGO	158	Sio (Zio)	No	1988	2002	20	Sio	9	SUD	58	Agou	17	Plateaux			6.71914	0.84569	2017	16	0	0	0	20.5907	RDT	OV16 (5-10y)	4	No
	Glidji	5	TOGO	95	MONO	No	1989	2002	25	Mono (Mono)	9	SUD	55	Lacs	16	Maritime			6.29859	1.62156	2017	16	0	0	0	20.5907	RDT	OV16 (5-10y)	4	No
	Glitto	5	TOGO	24	Amou/Mono	No	1989	2002	25	Mono (Mono)	9	SUD	5	Anié	17	Plateaux			7.57733	1.49594	2017	16	0	0	0	20.5907	RDT	OV16 (5-10y)	4	No
	Gnangbade	5	TOGO	45	Kara	Yes	1977	2007	30	Oti	3	III E	54	Kozah	15	Kara			9.59672	1.21206	2017	16	0	0	0	20.5907	RDT	OV16 (5-10y)	4	No
	Gobe	5	TOGO	133	WAWA/ASUKAWKAW	No	1988	2002	19	Asukawkaw (Wawa)	9	SUD	67	Wawa	17	Plateaux			7.51474	0.808438	2017	16	0	0	0	20.5907	RDT	OV16 (5-10y)	4	No
	Godjinme	5	TOGO	61	Yoto/Haho	No	1988	2002	29	Haho	9	SUD	56	Yoto	16	Maritime			6.72415	1.54523	2017	16	0	0	0	20.5907	RDT	OV16 (5-10y)	4	No
	Goubi	5	TOGO	95	MONO	No	1989	2002	25	Mono (Mono)	9	SUD	47	Tchamba	14	Centrale			8.65119	1.46717	2017	16	0	0	0	20.5907	RDT	OV16 (5-10y)	4	No
	Goudeve	5	TOGO	17	Sio (Zio)	No	1988	2002	25	Sio	9	SUD	63	Kpélé	17	Plateaux			7.18892	0.757215	2017	16	0	0	0	20.5907	RDT	OV16 (5-10y)	4	No
	Goumou Kope	5	TOGO	95	MONO	No	1989	2002	25	Mono (Mono)	9	SUD	55	Lacs	16	Maritime			6.21876	1.50877	2017	16	0	0	0	20.5907	RDT	OV16 (5-10y)	4	No
	Hahomegbe	5	TOGO	95	Mono	No	1989	2002	25	Mono	9	SUD	62	Haho	17	Plateaux			6.93357	1.07099	2017	16	0	0	0	20.5907	RDT	OV16 (5-10y)	4	No
	Hahotoe	5	TOGO	95	MONO	No	1989	2002	25	Mono (Mono)	9	SUD	8	Vo	16	Maritime			6.3261	1.39602	2017	16	0	0	0	20.5907	RDT	OV16 (5-10y)	4	No
	Haito	5	TOGO	95	Mono	No	1989	2002	25	Mono	9	SUD	62	Haho	17	Plateaux			7.14613	0.949622	2017	16	0	0	0	20.5907	RDT	OV16 (5-10y)	4	No
	Hankeli	5	TOGO	95	Mono	No	1989	2002	25	Mono	9	SUD	48	Tchaoudjo	14	Centrale			9.02495	1.14382	2017	16	1	6.25	0.158111	30.2321	RDT	OV16 (5-10y)	4	No
	Hanyigba Dugan	5	TOGO	17	Deveho	No	1989	2002	25	Todzie (Aka, Dévého)	9	SUD	63	Kloto	17	Plateaux			6.90533	0.611801	2017	16	0	0	0	20.5907	RDT	OV16 (5-10y)	4	No
	Have	5	TOGO	158	SIO (ZIO)	No	1988	2002	25	Sio	9	SUD	57	Zio	16	Maritime			6.47826	1.24881	2017	16	0	0	0	20.5907	RDT	OV16 (5-10y)	4	No
	Hd Badou	5	TOGO	133	WAWA/ASUKAWKAW	No	1988	2002	19	Asukawkaw (Wawa)	9	SUD	67	Wawa	17	Plateaux			7.59047	0.57542	2017	16	1	6.25	0.158111	30.2321	RDT	OV16 (5-10y)	4	No
	Hekpe	5	TOGO	158	SIO (ZIO)	No	1988	2002	25	Sio	9	SUD	1	Avé	16	Maritime			6.62041	0.921568	2017	16	0	0	0	20.5907	RDT	OV16 (5-10y)	4	No
	Helota	5	TOGO	49	Keran	Yes	1977	2007	30	Kéran	3	III E	53	Kéran	15	Kara			9.88702	0.757173	2017	16	2	12.5	1.55136	38.3476	RDT	OV16 (5-10y)	4	No
	Hezoude	5	TOGO	95	Mono	No	1989	2002	25	Mono	9	SUD	46	Sotouboua	14	Centrale			8.41555	0.900415	2017	16	0	0	0	20.5907	RDT	OV16 (5-10y)	4	No
	Hiheatro	5	TOGO	24	Amou/Mono	No	1989	2002	25	Mono (Mono)	9	SUD	59	Amou	17	Plateaux			7.53649	1.10031	2017	16	0	0	0	20.5907	RDT	OV16 (5-10y)	4	No
	Homagan	5	TOGO	24	Amou/Mono	No	1989	2002	25	Mono (Mono)	9	SUD	66	Ogou	17	Plateaux			7.46877	1.59313	2017	16	0	0	0	20.5907	RDT	OV16 (5-10y)	4	No
	Hompou	5	TOGO	95	MONO	No	1989	2002	25	Mono (Mono)	9	SUD	2	Bas-Mono	16	Maritime			6.43295	1.69943	2017	16	0	0	0	20.5907	RDT	OV16 (5-10y)	4	No
	Hop Niamtougou	5	TOGO	45	KARA	Yes	1977	2007	30	Oti	3	III E	52	Doufelgou	15	Kara			9.76048	1.11172	2017	16	0	0	0	20.5907	RDT	OV16 (5-10y)	4	No
	Hopital	5	TOGO	48	Kama/Mo/Oti-Pendjari	Yes	1977	2007	30	Oti	3	III E	50	Bassar	15	Kara			9.36172	0.86468	2017	16	0	0	0	20.5907	RDT	OV16 (5-10y)	4	No
	Hopital Bethesda	5	TOGO	158	Sio (Zio)	No	1988	2002	20	Sio	9	SUD	58	Agou	17	Plateaux			6.88841	0.729196	2017	16	0	0	0	20.5907	RDT	OV16 (5-10y)	4	No
	Hp Kante	5	TOGO	49	Keran	Yes	1977	2007	30	Kéran	3	III E	53	Kéran	15	Kara			9.92167	1.04856	2017	16	0	0	0	20.5907	RDT	OV16 (5-10y)	4	No
	Huilehoe	5	TOGO	95	Mono	No	1989	2002	25	Mono	9	SUD	62	Haho	17	Plateaux			7.16616	1.34448	2017	16	1	6.25	0.158111	30.2321	RDT	OV16 (5-10y)	4	No
	Idao	5	TOGO	24	Amou/Mono	No	1989	2002	25	Mono (Mono)	9	SUD	59	Amou	17	Plateaux			7.49504	1.04282	2017	16	0	0	0	20.5907	RDT	OV16 (5-10y)	4	No
	Imoussa	5	TOGO	133	WAWA/ASUKAWKAW	No	1988	2002	19	Asukawkaw (Wawa)	9	SUD	67	Wawa	17	Plateaux			7.55378	0.932825	2017	16	0	0	0	20.5907	RDT	OV16 (5-10y)	4	No
	Issati	5	TOGO	95	Mono	No	1989	2002	25	Mono	9	SUD	61	Est-Mono	17	Plateaux			8.34798	1.2749	2017	8	0	0	0	36.9417	RDT	OV16 (5-10y)	4	No
	Iwassi	5	TOGO	24	Amou/Mono	No	1989	2002	25	Mono (Mono)	9	SUD	59	Amou	17	Plateaux			7.53666	1.10028	2017	16	0	0	0	20.5907	RDT	OV16 (5-10y)	4	No
	Kaboli	5	TOGO	95	MONO	No	1989	2002	25	Mono (Mono)	9	SUD	47	Tchamba	14	Centrale			8.71321	1.61248	2017	16	0	0	0	20.5907	RDT	OV16 (5-10y)	4	No
	Kabou Sara	5	TOGO	48	Kama/Mo/Oti-Pendjari	Yes	1977	2007	30	Oti	3	III E	50	Bassar	15	Kara			9.44471	0.833695	2017	16	0	0	0	20.5907	RDT	OV16 (5-10y)	4	No
	Kadambara	5	TOGO	95	Mono	No	1989	2002	25	Mono	9	SUD	48	Tchaoudjo	14	Centrale			8.95254	1.16847	2017	16	0	0	0	20.5907	RDT	OV16 (5-10y)	4	No
	Kadjala	5	TOGO	45	KARA	Yes	1977	2007	30	Oti	3	III E	52	Doufelgou	15	Kara			9.7951	0.97502	2017	16	0	0	0	20.5907	RDT	OV16 (5-10y)	4	No
	Kagnigada	5	TOGO	39	Oti-Pendjari	Yes	1977	2007	30	Oti	3	III E	3	Binah	15	Kara			9.6959	1.31253	2017	16	0	0	0	20.5907	RDT	OV16 (5-10y)	4	No
	Kame	5	TOGO	95	Mono	No	1989	2002	25	Mono	9	SUD	62	Haho	17	Plateaux			7.06444	1.36114	2017	16	0	0	0	20.5907	RDT	OV16 (5-10y)	4	No
	Kamina	5	TOGO	24	Amou/Mono	No	1989	2002	25	Mono (Mono)	9	SUD	4	Akebou	17	Plateaux			7.89421	0.805868	2017	32	0	0	0	10.8881	RDT	OV16 (5-10y)	4	No
	Kaniamboua	5	TOGO	95	Mono	No	1989	2002	25	Mono	9	SUD	46	Sotouboua	14	Centrale			8.60075	0.998541	2017	16	0	0	0	20.5907	RDT	OV16 (5-10y)	4	No
	Kantindi	5	TOGO	39	Oti-Pendjari	Yes	1977	2007	30	Oti	3	III E	71	Tône	18	Savanes			10.8939	0.276938	2017	16	0	0	0	20.5907	RDT	OV16 (5-10y)	4	No
	Kara Sud	5	TOGO	45	Kara	Yes	1977	2007	30	Oti	3	III E	54	Kozah	15	Kara			9.53734	1.196	2017	16	0	0	0	20.5907	RDT	OV16 (5-10y)	4	No
	Kassena	5	TOGO	95	Mono	No	1989	2002	25	Mono	9	SUD	48	Tchaoudjo	14	Centrale			8.90738	1.09131	2017	16	0	0	0	20.5907	RDT	OV16 (5-10y)	4	No
	Katchamba	5	TOGO	45	KARA	Yes	1977	2007	30	Oti	3	III E	51	Dankpen	15	Kara			9.93274	0.455363	2017	16	1	6.25	0.158111	30.2321	RDT	OV16 (5-10y)	4	No
	Katchenke	5	TOGO	12	Anie/Mono	No	1989	2002	25	Mono (Anié)	9	SUD	45	Blitta	14	Centrale			8.22481	0.70372	2017	16	0	0	0	20.5907	RDT	OV16 (5-10y)	4	No
	Kati	5	TOGO	158	Sio (Zio)	No	1988	2002	20	Sio	9	SUD	58	Agou	17	Plateaux			6.88009	0.827622	2017	16	0	0	0	20.5907	RDT	OV16 (5-10y)	4	No
	Kativou	5	TOGO	95	Mono	No	1989	2002	25	Mono	9	SUD	65	Moyen Mono	17	Plateaux			7.26578	1.61496	2017	16	0	0	0	20.5907	RDT	OV16 (5-10y)	4	No
	Kaza	5	TOGO	95	Mono	No	1989	2002	25	Mono	9	SUD	46	Sotouboua	14	Centrale			8.42328	1.15337	2017	16	0	0	0	20.5907	RDT	OV16 (5-10y)	4	No
	Kazaboua	5	TOGO	95	Mono	No	1989	2002	25	Mono	9	SUD	46	Sotouboua	14	Centrale			8.42849	1.07699	2017	16	0	0	0	20.5907	RDT	OV16 (5-10y)	4	No
	Kebo Dogbadji	5	TOGO	158	Sio (Zio)	No	1988	2002	20	Sio	9	SUD	58	Agou	17	Plateaux			6.86712	0.737114	2017	16	0	0	0	20.5907	RDT	OV16 (5-10y)	4	No
	Kebo Toe	5	TOGO	158	Sio (Zio)	No	1988	2002	20	Sio	9	SUD	58	Agou	17	Plateaux			6.85539	0.74707	2017	16	0	0	0	20.5907	RDT	OV16 (5-10y)	4	No
	Kemeni	5	TOGO	95	Mono	No	1989	2002	25	Mono	9	SUD	48	Tchaoudjo	14	Centrale			9.23403	1.24846	2017	16	0	0	0	20.5907	RDT	OV16 (5-10y)	4	No
	Kemerida	5	TOGO	39	Oti-Pendjari	Yes	1977	2007	30	Oti	3	III E	3	Binah	15	Kara			9.66457	1.3518	2017	24	0	0	0	14.2474	RDT	OV16 (5-10y)	4	No
	Kessibo Abrewankor	5	TOGO	133	WAWA/ASUKAWKAW	No	1988	2002	19	Asukawkaw (Wawa)	9	SUD	67	Wawa	17	Plateaux			7.6113	0.60382	2017	16	0	0	0	20.5907	RDT	OV16 (5-10y)	4	No
	Kessibo Wawa	5	TOGO	133	WAWA/ASUKAWKAW	No	1988	2002	19	Asukawkaw (Wawa)	9	SUD	67	Wawa	17	Plateaux			7.6589	0.5935	2017	16	0	0	0	20.5907	RDT	OV16 (5-10y)	4	No
	Ketao	5	TOGO	39	Oti-Pendjari	Yes	1977	2007	30	Oti	3	III E	3	Binah	15	Kara			9.66518	1.3167	2017	24	0	0	0	14.2474	RDT	OV16 (5-10y)	4	No
	Ketognakope	5	TOGO	24	Amou/Mono	No	1989	2002	25	Mono (Mono)	9	SUD	59	Amou	17	Plateaux			7.43823	1.00073	2017	16	0	0	0	20.5907	RDT	OV16 (5-10y)	4	No
	Keve	5	TOGO	158	SIO (ZIO)	No	1988	2002	25	Sio	9	SUD	1	Avé	16	Maritime			6.43519	0.93848	2017	16	0	0	0	20.5907	RDT	OV16 (5-10y)	4	No
	Kidjaboun	5	TOGO	45	KARA	Yes	1977	2007	30	Oti	3	III E	51	Dankpen	15	Kara			9.7393	0.412038	2017	16	0	0	0	20.5907	RDT	OV16 (5-10y)	4	No
	Klabe Apegame	5	TOGO	133	WAWA/ASUKAWKAW	No	1988	2002	19	Asukawkaw (Wawa)	9	SUD	67	Wawa	17	Plateaux			7.6417	0.885208	2017	16	0	0	0	20.5907	RDT	OV16 (5-10y)	4	No
	Klabe Efoukpa	5	TOGO	133	WAWA/ASUKAWKAW	No	1988	2002	19	Asukawkaw (Wawa)	9	SUD	67	Wawa	17	Plateaux			7.61768	0.789317	2017	16	0	0	0	20.5907	RDT	OV16 (5-10y)	4	No
	Klogname	5	TOGO	95	Mono	No	1989	2002	25	Mono	9	SUD	62	Haho	17	Plateaux			6.8916	1.2313	2017	16	0	0	0	20.5907	RDT	OV16 (5-10y)	4	No
	Klomayoudi	5	TOGO	17	Deveho	No	1989	2002	25	Todzie (Aka, Dévého)	9	SUD	63	Kloto	17	Plateaux			6.837	0.544327	2017	16	0	0	0	20.5907	RDT	OV16 (5-10y)	4	No
	Klonou	5	TOGO	158	Sio (Zio)	No	1988	2002	20	Sio	9	SUD	58	Agou	17	Plateaux			6.8303	0.678728	2017	16	0	0	0	20.5907	RDT	OV16 (5-10y)	4	No
	Kokou Temberma	5	TOGO	49	Keran	Yes	1977	2007	30	Kéran	3	III E	53	Kéran	15	Kara			10.2224	0.925693	2017	16	0	0	0	20.5907	RDT	OV16 (5-10y)	4	No
	Kolina	5	TOGO	95	Mono	No	1989	2002	25	Mono	9	SUD	48	Tchaoudjo	14	Centrale			9.10413	1.14167	2017	16	0	0	0	20.5907	RDT	OV16 (5-10y)	4	No
	Kolocope	5	TOGO	24	Amou/Mono	No	1989	2002	25	Mono (Mono)	9	SUD	5	Anié	17	Plateaux			7.73401	1.32801	2017	16	1	6.25	0.158111	30.2321	RDT	OV16 (5-10y)	4	No
	Kologan	5	TOGO	158	Sio (Zio)	No	1988	2002	20	Sio	9	SUD	58	Agou	17	Plateaux			6.81705	0.91017	2017	16	1	6.25	0.158111	30.2321	RDT	OV16 (5-10y)	4	No
	Koloware	5	TOGO	95	Mono	No	1989	2002	25	Mono	9	SUD	48	Tchaoudjo	14	Centrale			8.95586	1.24007	2017	16	0	0	0	20.5907	RDT	OV16 (5-10y)	4	No
	Komah	5	TOGO	95	Mono	No	1989	2002	25	Mono	9	SUD	48	Tchaoudjo	14	Centrale			8.97381	1.14332	2017	16	0	0	0	20.5907	RDT	OV16 (5-10y)	4	No
	Konfaga	5	TOGO	45	KARA	Yes	1977	2007	30	Oti	3	III E	52	Doufelgou	15	Kara			9.78196	1.17998	2017	16	0	0	0	20.5907	RDT	OV16 (5-10y)	4	No
	Korbongou	5	TOGO	39	Oti-Pendjari	Yes	1977	2007	30	Oti	3	III E	71	Tône	18	Savanes			10.9286	0.327782	2017	16	0	0	0	20.5907	RDT	OV16 (5-10y)	4	No
	Kossobio	5	TOGO	95	Mono	No	1989	2002	25	Mono	9	SUD	48	Tchaoudjo	14	Centrale			8.99147	1.1409	2017	16	0	0	0	20.5907	RDT	OV16 (5-10y)	4	No
	Koudoum	5	TOGO	48	Kama/Mo/Oti-Pendjari	Yes	1977	2007	30	Oti	3	III E	50	Bassar	15	Kara			9.54581	0.878465	2017	16	0	0	0	20.5907	RDT	OV16 (5-10y)	4	No
	Koudzragan	5	TOGO	24	Amou/Mono	No	1989	2002	25	Mono (Amou)	9	SUD	60	Danyi	17	Plateaux			7.19351	0.632498	2017	16	0	0	0	20.5907	RDT	OV16 (5-10y)	4	No
	Kougnohou	5	TOGO	24	Amou/Mono	No	1989	2002	25	Mono (Mono)	9	SUD	4	Akebou	17	Plateaux			7.68695	0.848792	2017	16	0	0	0	20.5907	RDT	OV16 (5-10y)	4	No
	Koulang	5	TOGO	12	Anie/Mono	No	1989	2002	25	Mono (Anié)	9	SUD	45	Blitta	14	Centrale			8.05443	1.12126	2017	16	0	0	0	20.5907	RDT	OV16 (5-10y)	4	No
	Koulfiekou	5	TOGO	45	KARA	Yes	1977	2007	30	Oti	3	III E	51	Dankpen	15	Kara			9.9818	0.405425	2017	16	0	0	0	20.5907	RDT	OV16 (5-10y)	4	No
	Kouloumde	5	TOGO	95	Mono	No	1989	2002	25	Mono	9	SUD	48	Tchaoudjo	14	Centrale			8.97817	1.15624	2017	16	0	0	0	20.5907	RDT	OV16 (5-10y)	4	No
	Kouloumi	5	TOGO	95	MONO	No	1989	2002	25	Mono (Mono)	9	SUD	47	Tchamba	14	Centrale			8.90177	1.51347	2017	16	0	0	0	20.5907	RDT	OV16 (5-10y)	4	No
	Kouma Adame	5	TOGO	17	Deveho	No	1989	2002	25	Todzie (Aka, Dévého)	9	SUD	63	Kloto	17	Plateaux			6.97789	0.598198	2017	16	0	0	0	20.5907	RDT	OV16 (5-10y)	4	No
	Kouma Apoti	5	TOGO	17	Deveho	No	1989	2002	25	Todzie (Aka, Dévého)	9	SUD	63	Kloto	17	Plateaux			6.95531	0.57918	2017	24	1	4.16667	0.105435	21.1202	RDT	OV16 (5-10y)	4	No
	Kouma Konda	5	TOGO	17	Deveho	No	1989	2002	25	Todzie (Aka, Dévého)	9	SUD	63	Kloto	17	Plateaux			6.9694	0.575663	2017	8	0	0	0	36.9417	RDT	OV16 (5-10y)	4	No
	Kouma Tsame	5	TOGO	17	Deveho	No	1989	2002	25	Todzie (Aka, Dévého)	9	SUD	63	Kloto	17	Plateaux			6.94904	0.640088	2017	16	0	0	0	20.5907	RDT	OV16 (5-10y)	4	No
	Koumea	5	TOGO	45	Kara	Yes	1977	2007	30	Oti	3	III E	54	Kozah	15	Kara			9.72924	1.18474	2017	16	0	0	0	20.5907	RDT	OV16 (5-10y)	4	No
	Koumonde	5	TOGO	45	KARA	Yes	1977	2007	30	Oti	3	III E	49	Assoli	15	Kara			9.29129	1.23921	2017	16	0	0	0	20.5907	RDT	OV16 (5-10y)	4	No
	Koumongou	5	TOGO	49	Keran/Oti-Pendjari	Yes	1977	2007	30	Oti	3	III E	69	Oti	18	Savanes			10.1774	0.474542	2017	16	0	0	0	20.5907	RDT	OV16 (5-10y)	4	No
	Koumoniade	5	TOGO	95	Mono	No	1989	2002	25	Mono	9	SUD	48	Tchaoudjo	14	Centrale			9.06923	1.1357	2017	16	0	0	0	20.5907	RDT	OV16 (5-10y)	4	No
	Koundjoare	5	TOGO	39	Oti-Pendjari	Yes	1976	2007	30	Oti	3	III E	68	Kpendjal	18	Savanes			10.9399	0.625758	2017	16	0	0	0	20.5907	RDT	OV16 (5-10y)	4	No
	Kountoire	5	TOGO	49	Keran/Oti-Pendjari	Yes	1977	2007	30	Oti	3	III E	69	Oti	18	Savanes			10.0581	0.667608	2017	16	0	0	0	20.5907	RDT	OV16 (5-10y)	4	No
	Kourientre	5	TOGO	39	Oti-Pendjari	Yes	1977	2007	30	Oti	3	III E	71	Tône	18	Savanes			11.0142	0.237993	2017	16	0	0	0	20.5907	RDT	OV16 (5-10y)	4	No
	Koussountou	5	TOGO	95	MONO	No	1989	2002	25	Mono (Mono)	9	SUD	47	Tchamba	14	Centrale			8.78271	1.48413	2017	16	0	0	0	20.5907	RDT	OV16 (5-10y)	4	No
	Koutiere	5	TOGO	45	KARA	Yes	1977	2007	30	Oti	3	III E	51	Dankpen	15	Kara			9.85532	0.818397	2017	16	0	0	0	20.5907	RDT	OV16 (5-10y)	4	No
	Koutime Afidegnigban	5	TOGO	95	MONO	No	1989	2002	25	Mono (Mono)	9	SUD	8	Vo	16	Maritime			6.30714	1.5703	2017	16	0	0	0	20.5907	RDT	OV16 (5-10y)	4	No
	Koutougou	5	TOGO	49	Keran	Yes	1977	2007	30	Kéran	3	III E	53	Kéran	15	Kara			10.0846	1.19596	2017	16	0	0	0	20.5907	RDT	OV16 (5-10y)	4	No
	Koutoukpa	5	TOGO	24	Amou/Mono	No	1989	2002	25	Mono (Mono)	9	SUD	59	Amou	17	Plateaux			7.51147	1.02049	2017	16	0	0	0	20.5907	RDT	OV16 (5-10y)	4	No
	Kouve	5	TOGO	61	Yoto/Haho	No	1988	2002	29	Haho	9	SUD	56	Yoto	16	Maritime			6.75846	1.44311	2017	16	0	0	0	20.5907	RDT	OV16 (5-10y)	4	No
	Kovie	5	TOGO	158	SIO (ZIO)	No	1988	2002	25	Sio	9	SUD	57	Zio	16	Maritime			6.33102	1.08063	2017	16	0	0	0	20.5907	RDT	OV16 (5-10y)	4	No
	Kpadape	5	TOGO	17	Deveho	No	1989	2002	25	Todzie (Aka, Dévého)	9	SUD	63	Kloto	17	Plateaux			6.84172	0.592208	2017	32	0	0	0	10.8881	RDT	OV16 (5-10y)	4	No
	Kpaha	5	TOGO	45	KARA	Yes	1977	2007	30	Oti	3	III E	52	Doufelgou	15	Kara			9.89542	1.11153	2017	16	0	0	0	20.5907	RDT	OV16 (5-10y)	4	No
	Kpakpo	5	TOGO	24	Amou/Mono	No	1989	2002	25	Mono (Mono)	9	SUD	66	Ogou	17	Plateaux			7.42963	1.25001	2017	16	0	0	0	20.5907	RDT	OV16 (5-10y)	4	No
	Kparatao	5	TOGO	95	Mono	No	1989	2002	25	Mono	9	SUD	48	Tchaoudjo	14	Centrale			8.96933	1.22671	2017	16	0	0	0	20.5907	RDT	OV16 (5-10y)	4	No
	Kpassouade	5	TOGO	95	Mono	No	1989	2002	25	Mono	9	SUD	48	Tchaoudjo	14	Centrale			9.02962	1.28814	2017	16	0	0	0	20.5907	RDT	OV16 (5-10y)	4	No
	Kpategan	5	TOGO	24	Amou/Mono	No	1989	2002	25	Mono (Mono)	9	SUD	59	Amou	17	Plateaux			7.33388	1.0455	2017	16	0	0	0	20.5907	RDT	OV16 (5-10y)	4	No
	Kpaza	5	TOGO	95	Mono	No	1989	2002	25	Mono	9	SUD	48	Tchaoudjo	14	Centrale			9.22419	1.34214	2017	16	0	0	0	20.5907	RDT	OV16 (5-10y)	4	No
	Kpegno Adja	5	TOGO	95	Mono	No	1989	2002	25	Mono	9	SUD	62	Haho	17	Plateaux			7.15452	1.02591	2017	16	1	6.25	0.158111	30.2321	RDT	OV16 (5-10y)	4	No
	Kpeitchila	5	TOGO	95	Mono	No	1989	2002	25	Mono	9	SUD	46	Sotouboua	14	Centrale			8.51907	0.896285	2017	16	0	0	0	20.5907	RDT	OV16 (5-10y)	4	No
	Kpekpleme	5	TOGO	95	Mono	No	1989	2002	25	Mono	9	SUD	65	Moyen Mono	17	Plateaux			7.38986	1.62162	2017	16	0	0	0	20.5907	RDT	OV16 (5-10y)	4	No
	Kpenzinde	5	TOGO	45	Kara	Yes	1977	2007	30	Oti	3	III E	54	Kozah	15	Kara			9.51549	1.27837	2017	16	0	0	0	20.5907	RDT	OV16 (5-10y)	4	No
	Kpessi	5	TOGO	95	Mono	No	1989	2002	25	Mono	9	SUD	61	Est-Mono	17	Plateaux			8.04002	1.24073	2017	16	0	0	0	20.5907	RDT	OV16 (5-10y)	4	No
	Kpesside	5	TOGO	49	Keran	Yes	1977	2007	30	Kéran	3	III E	53	Kéran	15	Kara			10.0337	0.995027	2017	16	1	6.25	0.158111	30.2321	RDT	OV16 (5-10y)	4	No
	Kpetab	5	TOGO	45	KARA	Yes	1977	2007	30	Oti	3	III E	51	Dankpen	15	Kara			9.72155	0.358998	2017	16	5	31.25	11.017	58.6621	RDT	OV16 (5-10y)	4	No
	Kpete Bena	5	TOGO	133	WAWA/ASUKAWKAW	No	1988	2002	19	Asukawkaw (Wawa)	9	SUD	67	Wawa	17	Plateaux			7.45753	0.600382	2017	16	0	0	0	20.5907	RDT	OV16 (5-10y)	4	No
	Kpeto	5	TOGO	24	Amou/Mono	No	1989	2002	25	Mono (Amou)	9	SUD	60	Danyi	17	Plateaux			7.28345	0.781052	2017	16	0	0	0	20.5907	RDT	OV16 (5-10y)	4	No
	Kpeve	5	TOGO	24	Amou/Mono	No	1989	2002	25	Mono (Amou)	9	SUD	60	Danyi	17	Plateaux			7.35379	0.735765	2017	16	0	0	0	20.5907	RDT	OV16 (5-10y)	4	No
	Kpime Hloma	5	TOGO	17	Deveho	No	1989	2002	25	Todzie (Aka, Dévého)	9	SUD	63	Kloto	17	Plateaux			6.97139	0.647777	2017	16	1	6.25	0.158111	30.2321	RDT	OV16 (5-10y)	4	No
	Kpindi	5	TOGO	45	Kara	Yes	1977	2007	30	Oti	3	III E	54	Kozah	15	Kara			9.47345	1.37012	2017	16	0	0	0	20.5907	RDT	OV16 (5-10y)	4	No
	Kpogandji	5	TOGO	17	Deveho	No	1989	2002	25	Todzie (Aka, Dévého)	9	SUD	63	Kloto	17	Plateaux			6.91084	0.657503	2017	16	0	0	0	20.5907	RDT	OV16 (5-10y)	4	No
	Kpome	5	TOGO	158	SIO (ZIO)	No	1988	2002	25	Sio	9	SUD	57	Zio	16	Maritime			6.33207	1.33977	2017	16	0	0	0	20.5907	RDT	OV16 (5-10y)	4	No
	Kpome Apeyeme	5	TOGO	158	SIO (ZIO)	No	1988	2002	25	Sio	9	SUD	57	Zio	16	Maritime			6.28585	1.36555	2017	16	0	0	0	20.5907	RDT	OV16 (5-10y)	4	No
	Kponou	5	TOGO	95	Mono	No	1989	2002	25	Mono	9	SUD	62	Haho	17	Plateaux			6.9764	1.3108	2017	16	0	0	0	20.5907	RDT	OV16 (5-10y)	4	No
	Kpove	5	TOGO	95	Mono	No	1989	2002	25	Mono	9	SUD	62	Haho	17	Plateaux			6.95067	1.30105	2017	16	0	0	0	20.5907	RDT	OV16 (5-10y)	4	No
	Krikri	5	TOGO	95	MONO	No	1989	2002	25	Mono (Mono)	9	SUD	47	Tchamba	14	Centrale			9.19716	1.41435	2017	16	0	0	0	20.5907	RDT	OV16 (5-10y)	4	No
	Kwampit-Bong	5	TOGO	39	Oti-Pendjari	Yes	1976	2007	30	Oti	3	III E	68	Kpendjal	18	Savanes			10.9314	0.394795	2017	16	0	0	0	20.5907	RDT	OV16 (5-10y)	4	No
	Lama Bo	5	TOGO	45	Kara	Yes	1977	2007	30	Oti	3	III E	54	Kozah	15	Kara			9.63647	1.19484	2017	8	0	0	0	36.9417	RDT	OV16 (5-10y)	4	No
	Lama Kpedah	5	TOGO	45	Kara	Yes	1977	2007	30	Oti	3	III E	54	Kozah	15	Kara			9.60353	1.19384	2017	16	0	0	0	20.5907	RDT	OV16 (5-10y)	4	No
	Lama Sahoude	5	TOGO	45	Kara	Yes	1977	2007	30	Oti	3	III E	54	Kozah	15	Kara			9.65073	1.19449	2017	16	0	0	0	20.5907	RDT	OV16 (5-10y)	4	No
	Lama Tessi	5	TOGO	95	Mono	No	1989	2002	25	Mono	9	SUD	48	Tchaoudjo	14	Centrale			8.82958	1.07295	2017	16	0	0	0	20.5907	RDT	OV16 (5-10y)	4	No
	Landa	5	TOGO	45	Kara	Yes	1977	2007	30	Oti	3	III E	54	Kozah	15	Kara			9.67729	1.26328	2017	16	0	0	0	20.5907	RDT	OV16 (5-10y)	4	No
	Langabou	5	TOGO	12	Anie/Mono	No	1989	2002	25	Mono (Anié)	9	SUD	45	Blitta	14	Centrale			8.13606	1.13537	2017	16	0	0	0	20.5907	RDT	OV16 (5-10y)	4	No
	Lassa Bas	5	TOGO	45	Kara	Yes	1977	2007	30	Oti	3	III E	54	Kozah	15	Kara			9.60646	1.23424	2017	16	0	0	0	20.5907	RDT	OV16 (5-10y)	4	No
	Lassa Houde	5	TOGO	45	Kara	Yes	1977	2007	30	Oti	3	III E	54	Kozah	15	Kara			9.64314	1.20574	2017	16	0	0	0	20.5907	RDT	OV16 (5-10y)	4	No
	Lavie	5	TOGO	17	Deveho	No	1989	2002	25	Todzie (Aka, Dévého)	9	SUD	63	Kloto	17	Plateaux			7.00764	0.673753	2017	32	0	0	0	10.8881	RDT	OV16 (5-10y)	4	No
	Lebe	5	TOGO	158	SIO (ZIO)	No	1988	2002	25	Sio	9	SUD	57	Zio	16	Maritime			6.21918	1.34985	2017	16	0	0	0	20.5907	RDT	OV16 (5-10y)	4	No
	Legbassito	5	TOGO	158	SIO (ZIO)	No	1988	2002	25	Sio	9	SUD	7	Golfe	16	Maritime			6.26362	1.14403	2017	16	0	0	0	20.5907	RDT	OV16 (5-10y)	4	No
	Leon	5	TOGO	45	KARA	Yes	1977	2007	30	Oti	3	III E	52	Doufelgou	15	Kara			9.68763	0.926153	2017	16	0	0	0	20.5907	RDT	OV16 (5-10y)	4	No
	Logowome	5	TOGO	95	MONO	No	1989	2002	25	Mono (Mono)	9	SUD	2	Bas-Mono	16	Maritime			6.46778	1.67771	2017	16	0	0	0	20.5907	RDT	OV16 (5-10y)	4	No
	Loko	5	TOGO	39	Oti-Pendjari	Yes	1977	2007	30	Oti	3	III E	70	Tandjouaré	18	Savanes			10.5739	0.213557	2017	16	0	0	0	20.5907	RDT	OV16 (5-10y)	4	No
	Lokpano	5	TOGO	39	Oti-Pendjari	Yes	1977	2007	30	Oti	3	III E	70	Tandjouaré	18	Savanes			10.6152	0.112798	2017	16	1	6.25	0.158111	30.2321	RDT	OV16 (5-10y)	4	No
	Lonfoloko	5	TOGO	24	Amou/Mono	No	1989	2002	25	Mono (Mono)	9	SUD	4	Akebou	17	Plateaux			7.62455	0.698303	2017	16	0	0	0	20.5907	RDT	OV16 (5-10y)	4	No
	Lotogou	5	TOGO	39	Oti-Pendjari	Yes	1977	2007	30	Oti	3	III E	71	Tône	18	Savanes			10.7947	0.01955	2017	16	0	0	0	20.5907	RDT	OV16 (5-10y)	4	No
	Makou	5	TOGO	39	Oti-Pendjari	Yes	1977	2007	30	Oti	3	III E	71	Tône	18	Savanes			10.8077	0.0816933	2017	16	1	6.25	0.158111	30.2321	RDT	OV16 (5-10y)	4	No
	Mamacope	5	TOGO	17	Sio (Zio)	No	1988	2002	25	Sio	9	SUD	63	Kpélé	17	Plateaux			7.264	0.907288	2017	16	0	0	0	20.5907	RDT	OV16 (5-10y)	4	No
	Mamproug	5	TOGO	39	Oti-Pendjari	Yes	1977	2007	30	Oti	3	III E	70	Tandjouaré	18	Savanes			10.6398	-0.0440183	2017	16	0	0	0	20.5907	RDT	OV16 (5-10y)	4	No
	Mandouri	5	TOGO	39	Oti-Pendjari	Yes	1976	2007	30	Oti	3	III E	68	Kpendjal	18	Savanes			10.8136	0.850565	2017	16	0	0	0	20.5907	RDT	OV16 (5-10y)	4	No
	Manga	5	TOGO	48	Kama/Mo/Oti-Pendjari	Yes	1977	2007	30	Oti	3	III E	50	Bassar	15	Kara			9.60262	0.720507	2017	16	0	0	0	20.5907	RDT	OV16 (5-10y)	4	No
	Mango	5	TOGO	49	Keran/Oti-Pendjari	Yes	1977	2007	30	Oti	3	III E	69	Oti	18	Savanes			10.359	0.479538	2017	16	0	0	0	20.5907	RDT	OV16 (5-10y)	4	No
	Masseda	5	TOGO	95	MONO	No	1989	2002	25	Mono (Mono)	9	SUD	2	Bas-Mono	16	Maritime			6.44371	1.67537	2017	16	0	0	0	20.5907	RDT	OV16 (5-10y)	4	No
	Massedena	5	TOGO	45	KARA	Yes	1977	2007	30	Oti	3	III E	52	Doufelgou	15	Kara			10.0027	1.2884	2017	16	0	0	0	20.5907	RDT	OV16 (5-10y)	4	No
	Melamboua	5	TOGO	95	Mono	No	1989	2002	25	Mono	9	SUD	46	Sotouboua	14	Centrale			8.6896	0.906233	2017	16	0	0	0	20.5907	RDT	OV16 (5-10y)	4	No
	Melly-Djigbe	5	TOGO	95	MONO	No	1989	2002	25	Mono (Mono)	9	SUD	55	Lacs	16	Maritime			6.3479	1.63735	2017	16	0	0	0	20.5907	RDT	OV16 (5-10y)	4	No
	Mission-Tove	5	TOGO	158	SIO (ZIO)	No	1988	2002	25	Sio	9	SUD	57	Zio	16	Maritime			6.32127	1.11808	2017	16	0	0	0	20.5907	RDT	OV16 (5-10y)	4	No
	Modokoute	5	TOGO	95	Mono	No	1989	2002	25	Mono	9	SUD	61	Est-Mono	17	Plateaux			8.26207	1.55816	2017	16	0	0	0	20.5907	RDT	OV16 (5-10y)	4	No
	Mogou	5	TOGO	49	Keran/Oti-Pendjari	Yes	1977	2007	30	Oti	3	III E	69	Oti	18	Savanes			10.4483	0.684937	2017	16	0	0	0	20.5907	RDT	OV16 (5-10y)	4	No
	Mome Hounkpati	5	TOGO	95	MONO	No	1989	2002	25	Mono (Mono)	9	SUD	8	Vo	16	Maritime			6.46827	1.55678	2017	16	0	0	0	20.5907	RDT	OV16 (5-10y)	4	No
	Mome Katihoe	5	TOGO	95	MONO	No	1989	2002	25	Mono (Mono)	9	SUD	8	Vo	16	Maritime			6.52266	1.55377	2017	16	0	0	0	20.5907	RDT	OV16 (5-10y)	4	No
	Moritan	5	TOGO	95	Mono	No	1989	2002	25	Mono	9	SUD	61	Est-Mono	17	Plateaux			8.12096	1.41651	2017	16	0	0	0	20.5907	RDT	OV16 (5-10y)	4	No
	N'Digbe	5	TOGO	49	Keran	Yes	1977	2007	30	Kéran	3	III E	53	Kéran	15	Kara			10.0503	0.916397	2017	16	0	0	0	20.5907	RDT	OV16 (5-10y)	4	No
	N'Kengbe	5	TOGO	95	Mono	No	1989	2002	25	Mono	9	SUD	48	Tchaoudjo	14	Centrale			8.99181	1.1599	2017	16	0	0	0	20.5907	RDT	OV16 (5-10y)	4	No
	Naboulougou	5	TOGO	39	Oti-Pendjari	Yes	1977	2007	30	Oti	3	III E	6	Cinkassé	18	Savanes			11.0044	0.204137	2017	16	2	12.5	1.55136	38.3476	RDT	OV16 (5-10y)	4	No
	Nada	5	TOGO	49	Keran	Yes	1977	2007	30	Kéran	3	III E	53	Kéran	15	Kara			10.142	1.07972	2017	16	0	0	0	20.5907	RDT	OV16 (5-10y)	4	No
	Nadjoundi	5	TOGO	45	KARA	Yes	1977	2007	30	Oti	3	III E	51	Dankpen	15	Kara			9.59487	0.406463	2017	16	1	6.25	0.158111	30.2321	RDT	OV16 (5-10y)	4	No
	Nadoba	5	TOGO	48	Kama/Mo/Oti-Pendjari	Yes	1977	2007	30	Oti	3	III E	50	Bassar	15	Kara			9.28328	0.85198	2017	16	0	0	0	20.5907	RDT	OV16 (5-10y)	4	No
	Nadouta	5	TOGO	49	Keran/Oti-Pendjari	Yes	1977	2007	30	Oti	3	III E	69	Oti	18	Savanes			10.6401	0.430728	2017	8	0	0	0	36.9417	RDT	OV16 (5-10y)	4	No
	Nagbani	5	TOGO	39	Oti-Pendjari	Yes	1976	2007	30	Oti	3	III E	68	Kpendjal	18	Savanes			10.7279	0.384723	2017	16	0	0	0	20.5907	RDT	OV16 (5-10y)	4	No
	Nagbeni	5	TOGO	39	Oti-Pendjari	Yes	1977	2007	30	Oti	3	III E	71	Tône	18	Savanes			10.9076	0.09196	2017	16	0	0	0	20.5907	RDT	OV16 (5-10y)	4	No
	Naki-Est	5	TOGO	49	Keran/Oti-Pendjari	Yes	1977	2007	30	Oti	3	III E	69	Oti	18	Savanes			10.0472	0.451962	2017	16	0	0	0	20.5907	RDT	OV16 (5-10y)	4	No
	Naki-Ouest	5	TOGO	45	KARA	Yes	1977	2007	30	Oti	3	III E	51	Dankpen	15	Kara			9.74636	0.761722	2017	16	0	0	0	20.5907	RDT	OV16 (5-10y)	4	No
	Nali	5	TOGO	39	Oti-Pendjari	Yes	1976	2007	30	Oti	3	III E	68	Kpendjal	18	Savanes			10.8164	0.412393	2017	16	0	0	0	20.5907	RDT	OV16 (5-10y)	4	No
	Namon	5	TOGO	45	KARA	Yes	1977	2007	30	Oti	3	III E	51	Dankpen	15	Kara			9.64387	0.40041	2017	16	0	0	0	20.5907	RDT	OV16 (5-10y)	4	No
	Namoundjoga	5	TOGO	39	Oti-Pendjari	Yes	1977	2007	30	Oti	3	III E	71	Tône	18	Savanes			10.9107	0.150162	2017	16	0	0	0	20.5907	RDT	OV16 (5-10y)	4	No
	Nandouta	5	TOGO	39	Oti-Pendjari	Yes	1977	2007	30	Oti	3	III E	70	Tandjouaré	18	Savanes			10.7239	0.122295	2017	8	1	12.5	0.315972	52.651	RDT	OV16 (5-10y)	4	No
	Nanergou	5	TOGO	39	Oti-Pendjari	Yes	1977	2007	30	Oti	3	III E	70	Tandjouaré	18	Savanes			10.5962	0.172265	2017	16	0	0	0	20.5907	RDT	OV16 (5-10y)	4	No
	Nano	5	TOGO	48	Kama/Mo/Oti-Pendjari	Yes	1977	2007	30	Oti	3	III E	50	Bassar	15	Kara			9.36125	0.587228	2017	16	1	6.25	0.158111	30.2321	RDT	OV16 (5-10y)	4	No
	Nassongue	5	TOGO	45	KARA	Yes	1977	2007	30	Oti	3	III E	51	Dankpen	15	Kara			9.73239	0.702543	2017	16	0	0	0	20.5907	RDT	OV16 (5-10y)	4	No
	Natchamba	5	TOGO	39	Oti-Pendjari	Yes	1977	2007	30	Oti	3	III E	70	Tandjouaré	18	Savanes			10.6222	0.222342	2017	16	0	0	0	20.5907	RDT	OV16 (5-10y)	4	No
	Natchitikpi	5	TOGO	45	KARA	Yes	1977	2007	30	Oti	3	III E	51	Dankpen	15	Kara			9.57978	0.638277	2017	16	0	0	0	20.5907	RDT	OV16 (5-10y)	4	No
	Natigou	5	TOGO	39	Oti-Pendjari	Yes	1977	2007	30	Oti	3	III E	70	Tandjouaré	18	Savanes			10.4301	0.207942	2017	16	0	0	0	20.5907	RDT	OV16 (5-10y)	4	No
	Naware	5	TOGO	24	Amou/Mono	No	1989	2002	25	Mono (Amou)	9	SUD	60	Danyi	17	Plateaux			7.13667	0.692795	2017	16	0	0	0	20.5907	RDT	OV16 (5-10y)	4	No
	Nayergou	5	TOGO	39	Oti-Pendjari	Yes	1977	2007	30	Oti	3	III E	71	Tône	18	Savanes			10.8287	0.134122	2017	16	0	0	0	20.5907	RDT	OV16 (5-10y)	4	No
	Nioukpourma	5	TOGO	12	Anie/Mono	No	1989	2002	25	Mono (Anié)	9	SUD	45	Blitta	14	Centrale			8.12875	0.772998	2017	16	1	6.25	0.158111	30.2321	RDT	OV16 (5-10y)	4	No
	Noepe	5	TOGO	158	SIO (ZIO)	No	1988	2002	25	Sio	9	SUD	1	Avé	16	Maritime			6.25662	1.03993	2017	16	0	0	0	20.5907	RDT	OV16 (5-10y)	4	No
	Nyamassila	5	TOGO	95	Mono	No	1989	2002	25	Mono	9	SUD	61	Est-Mono	17	Plateaux			7.97471	1.21856	2017	16	0	0	0	20.5907	RDT	OV16 (5-10y)	4	No
	Nyile	5	TOGO	24	Amou/Mono	No	1989	2002	25	Mono (Mono)	9	SUD	59	Amou	17	Plateaux			7.32598	0.971448	2017	16	1	6.25	0.158111	30.2321	RDT	OV16 (5-10y)	4	No
	Nyitoe Zukpe	5	TOGO	158	Sio (Zio)	No	1988	2002	20	Sio	9	SUD	58	Agou	17	Plateaux			6.65946	0.654352	2017	16	0	0	0	20.5907	RDT	OV16 (5-10y)	4	No
	Nyogbo	5	TOGO	158	Sio (Zio)	No	1988	2002	20	Sio	9	SUD	58	Agou	17	Plateaux			6.87636	0.723445	2017	16	0	0	0	20.5907	RDT	OV16 (5-10y)	4	No
	Oga	5	TOGO	24	Amou/Mono	No	1989	2002	25	Mono (Mono)	9	SUD	59	Amou	17	Plateaux			10.7503	0.480486	2017	16	0	0	0	20.5907	RDT	OV16 (5-10y)	4	No
	Ogaro	5	TOGO	39	Oti-Pendjari	Yes	1976	2007	30	Oti	3	III E	68	Kpendjal	18	Savanes			10.7444	0.45793	2017	16	0	0	0	20.5907	RDT	OV16 (5-10y)	4	No
	Ogou Kinko	5	TOGO	95	Mono	No	1989	2002	25	Mono	9	SUD	61	Est-Mono	17	Plateaux			8.0378	1.48217	2017	8	0	0	0	36.9417	RDT	OV16 (5-10y)	4	No
	Ogou Kolide	5	TOGO	95	Mono	No	1989	2002	25	Mono	9	SUD	61	Est-Mono	17	Plateaux			7.89881	1.38498	2017	16	0	0	0	20.5907	RDT	OV16 (5-10y)	4	No
	Ogoukinko	5	TOGO	95	Mono	No	1989	2002	25	Mono	9	SUD	61	Est-Mono	17	Plateaux			8.08758	1.48333	2017	8	0	0	0	36.9417	RDT	OV16 (5-10y)	4	No
	Okou	5	TOGO	133	WAWA/ASUKAWKAW	No	1988	2002	19	Asukawkaw (Wawa)	9	SUD	67	Wawa	17	Plateaux			7.60036	0.832883	2017	16	0	0	0	20.5907	RDT	OV16 (5-10y)	4	No
	Okpahoue	5	TOGO	24	Amou/Mono	No	1989	2002	25	Mono (Mono)	9	SUD	59	Amou	17	Plateaux			7.61341	1.01377	2017	16	0	0	0	20.5907	RDT	OV16 (5-10y)	4	No
	Ona	5	TOGO	133	WAWA/ASUKAWKAW	No	1988	2002	19	Asukawkaw (Wawa)	9	SUD	67	Wawa	17	Plateaux			7.47741	0.762405	2017	16	0	0	0	20.5907	RDT	OV16 (5-10y)	4	No
	Ordre De Malte	5	TOGO	95	Mono	No	1989	2002	25	Mono	9	SUD	61	Est-Mono	17	Plateaux			7.90189	1.31169	2017	16	0	0	0	20.5907	RDT	OV16 (5-10y)	4	No
	Ossacre	5	TOGO	49	Keran	Yes	1977	2007	30	Kéran	3	III E	53	Kéran	15	Kara			10.0705	0.718613	2017	16	0	0	0	20.5907	RDT	OV16 (5-10y)	4	No
	Otadi	5	TOGO	24	Amou/Mono	No	1989	2002	25	Mono (Mono)	9	SUD	59	Amou	17	Plateaux			7.64894	0.997635	2017	16	0	0	0	20.5907	RDT	OV16 (5-10y)	4	No
	Ounabe	5	TOGO	133	WAWA/ASUKAWKAW	No	1988	2002	19	Asukawkaw (Wawa)	9	SUD	67	Wawa	17	Plateaux			7.52552	0.99506	2017	16	0	0	0	20.5907	RDT	OV16 (5-10y)	4	No
	Ountivou	5	TOGO	24	Amou/Mono	No	1989	2002	25	Mono (Mono)	9	SUD	66	Ogou	17	Plateaux			7.38339	1.5731	2017	16	0	0	0	20.5907	RDT	OV16 (5-10y)	4	No
	Pagala-Gare	5	TOGO	12	Anie/Mono	No	1989	2002	25	Mono (Anié)	9	SUD	45	Blitta	14	Centrale			8.18765	0.952362	2017	16	0	0	0	20.5907	RDT	OV16 (5-10y)	4	No
	Pagala-Village	5	TOGO	12	Anie/Mono	No	1989	2002	25	Mono (Anié)	9	SUD	45	Blitta	14	Centrale			8.2137	0.879703	2017	16	0	0	0	20.5907	RDT	OV16 (5-10y)	4	No
	Pagouda	5	TOGO	39	Oti-Pendjari	Yes	1977	2007	30	Oti	3	III E	3	Binah	15	Kara			9.74526	1.31852	2017	32	1	3.125	0.0790869	16.2171	RDT	OV16 (5-10y)	4	No
	Pallakoko	5	TOGO	24	Amou/Mono	No	1989	2002	25	Mono (Mono)	9	SUD	5	Anié	17	Plateaux			7.83578	1.10043	2017	16	0	0	0	20.5907	RDT	OV16 (5-10y)	4	No
	Pana	5	TOGO	39	Oti-Pendjari	Yes	1977	2007	30	Oti	3	III E	71	Tône	18	Savanes			10.7428	0.315218	2017	16	0	0	0	20.5907	RDT	OV16 (5-10y)	4	No
	Pana Bagou	5	TOGO	39	Oti-Pendjari	Yes	1977	2007	30	Oti	3	III E	71	Tône	18	Savanes			10.7754	0.283968	2017	16	0	0	0	20.5907	RDT	OV16 (5-10y)	4	No
	Pangouda	5	TOGO	49	Keran	Yes	1977	2007	30	Kéran	3	III E	53	Kéran	15	Kara			10.0149	0.818235	2017	16	0	0	0	20.5907	RDT	OV16 (5-10y)	4	No
	Papri	5	TOGO	39	Oti-Pendjari	Yes	1976	2007	30	Oti	3	III E	68	Kpendjal	18	Savanes			10.9929	0.427295	2017	16	0	0	0	20.5907	RDT	OV16 (5-10y)	4	No
	Patatoukou	5	TOGO	24	Amou/Mono	No	1989	2002	25	Mono (Mono)	9	SUD	59	Amou	17	Plateaux			7.33212	0.887275	2017	16	0	0	0	20.5907	RDT	OV16 (5-10y)	4	No
	Pessare	5	TOGO	39	Oti-Pendjari	Yes	1977	2007	30	Oti	3	III E	3	Binah	15	Kara			9.78775	1.24788	2017	24	0	0	0	14.2474	RDT	OV16 (5-10y)	4	No
	Pittah	5	TOGO	45	Kara	Yes	1977	2007	30	Oti	3	III E	54	Kozah	15	Kara			9.68009	1.16455	2017	16	0	0	0	20.5907	RDT	OV16 (5-10y)	4	No
	Piyo Houde	5	TOGO	45	Kara	Yes	1977	2007	30	Oti	3	III E	54	Kozah	15	Kara			9.69539	1.19437	2017	16	0	0	0	20.5907	RDT	OV16 (5-10y)	4	No
	Pligou	5	TOGO	39	Oti-Pendjari	Yes	1977	2007	30	Oti	3	III E	70	Tandjouaré	18	Savanes			10.6317	0.291687	2017	16	0	0	0	20.5907	RDT	OV16 (5-10y)	4	No
	Pmi	5	TOGO	48	Kama/Mo/Oti-Pendjari	Yes	1977	2007	30	Oti	3	III E	50	Bassar	15	Kara			9.24599	0.753585	2017	16	0	0	0	20.5907	RDT	OV16 (5-10y)	4	No
	Pmi Sos	5	TOGO	45	Kara	Yes	1977	2007	30	Oti	3	III E	54	Kozah	15	Kara			9.56588	1.21341	2017	16	0	0	0	20.5907	RDT	OV16 (5-10y)	4	No
	Pogno	5	TOGO	39	Oti-Pendjari	Yes	1976	2007	30	Oti	3	III E	68	Kpendjal	18	Savanes			10.9717	0.505335	2017	16	0	0	0	20.5907	RDT	OV16 (5-10y)	4	No
	Polyclinique	5	TOGO	95	Mono	No	1989	2002	25	Mono	9	SUD	61	Est-Mono	17	Plateaux			NA	NA	2017	80	0	0	0	4.5064	RDT	OV16 (5-10y)	4	No
	Polyclinique Tandjoare	5	TOGO	39	Oti-Pendjari	Yes	1977	2007	30	Oti	3	III E	70	Tandjouaré	18	Savanes			10.6369	0.241325	2017	16	1	6.25	0.158111	30.2321	RDT	OV16 (5-10y)	4	No
	Polyclinique Tone	5	TOGO	39	Oti-Pendjari	Yes	1977	2007	30	Oti	3	III E	71	Tône	18	Savanes			10.8797	0.177007	2017	16	0	0	0	20.5907	RDT	OV16 (5-10y)	4	No
	Possao	5	TOGO	45	KARA	Yes	1977	2007	30	Oti	3	III E	51	Dankpen	15	Kara			9.559	0.272487	2017	16	0	0	0	20.5907	RDT	OV16 (5-10y)	4	No
	Pouda	5	TOGO	45	KARA	Yes	1977	2007	30	Oti	3	III E	52	Doufelgou	15	Kara			9.86054	1.27128	2017	16	0	0	0	20.5907	RDT	OV16 (5-10y)	4	No
	Pya-Hodo	5	TOGO	45	Kara	Yes	1977	2007	30	Oti	3	III E	54	Kozah	15	Kara			9.66293	1.16697	2017	16	0	0	0	20.5907	RDT	OV16 (5-10y)	4	No
	Sabaringade	5	TOGO	95	Mono	No	1989	2002	25	Mono	9	SUD	48	Tchaoudjo	14	Centrale			9.00447	1.36002	2017	16	0	0	0	20.5907	RDT	OV16 (5-10y)	4	No
	Sadori	5	TOGO	49	Keran/Oti-Pendjari	Yes	1977	2007	30	Oti	3	III E	69	Oti	18	Savanes			10.2767	0.510717	2017	16	0	0	0	20.5907	RDT	OV16 (5-10y)	4	No
	Sagbadai	5	TOGO	95	Mono	No	1989	2002	25	Mono	9	SUD	48	Tchaoudjo	14	Centrale			9.09873	1.04629	2017	16	0	0	0	20.5907	RDT	OV16 (5-10y)	4	No
	Sagbiebou	5	TOGO	49	Keran/Oti-Pendjari	Yes	1977	2007	30	Oti	3	III E	69	Oti	18	Savanes			10.243	0.64505	2017	16	0	0	0	20.5907	RDT	OV16 (5-10y)	4	No
	Saligbe	5	TOGO	95	Mono	No	1989	2002	25	Mono	9	SUD	65	Moyen Mono	17	Plateaux			7.20391	1.59693	2017	16	0	0	0	20.5907	RDT	OV16 (5-10y)	4	No
	Salimde	5	TOGO	95	Mono	No	1989	2002	25	Mono	9	SUD	48	Tchaoudjo	14	Centrale			8.98252	1.16979	2017	16	0	0	0	20.5907	RDT	OV16 (5-10y)	4	No
	Sanda-Afohou	5	TOGO	48	Kama/Mo/Oti-Pendjari	Yes	1977	2007	30	Oti	3	III E	50	Bassar	15	Kara			9.48283	0.977692	2017	16	0	0	0	20.5907	RDT	OV16 (5-10y)	4	No
	Sanda-Kagbanda	5	TOGO	48	Kama/Mo/Oti-Pendjari	Yes	1977	2007	30	Oti	3	III E	50	Bassar	15	Kara			9.50947	0.909333	2017	16	0	0	0	20.5907	RDT	OV16 (5-10y)	4	No
	Sanfatoute	5	TOGO	39	Oti-Pendjari	Yes	1977	2007	30	Oti	3	III E	71	Tône	18	Savanes			10.9883	0.301373	2017	16	0	0	0	20.5907	RDT	OV16 (5-10y)	4	No
	Sanguera	5	TOGO	158	SIO (ZIO)	No	1988	2002	25	Sio	9	SUD	7	Golfe	16	Maritime			6.25139	1.11784	2017	16	1	6.25	0.158111	30.2321	RDT	OV16 (5-10y)	4	No
	Sante Et Vie	5	TOGO	24	Amou/Mono	No	1989	2002	25	Mono (Mono)	9	SUD	59	Amou	17	Plateaux			7.41572	0.88075	2017	16	0	0	0	20.5907	RDT	OV16 (5-10y)	4	No
	Sarakawa	5	TOGO	45	Kara	Yes	1977	2007	30	Oti	3	III E	54	Kozah	15	Kara			9.62852	1.01115	2017	16	0	0	0	20.5907	RDT	OV16 (5-10y)	4	No
	Sassanou	5	TOGO	24	Amou/Mono	No	1989	2002	25	Mono (Amou)	9	SUD	60	Danyi	17	Plateaux			7.2846	0.673337	2017	16	0	0	0	20.5907	RDT	OV16 (5-10y)	4	No
	Segbe	5	TOGO	158	SIO (ZIO)	No	1988	2002	25	Sio	9	SUD	7	Golfe	16	Maritime			6.22182	1.11326	2017	16	0	0	0	20.5907	RDT	OV16 (5-10y)	4	No
	Seko	5	TOGO	95	MONO	No	1989	2002	25	Mono (Mono)	9	SUD	55	Lacs	16	Maritime			6.26724	1.71105	2017	16	0	0	0	20.5907	RDT	OV16 (5-10y)	4	No
	Seregbene	5	TOGO	24	Amou/Mono	No	1989	2002	25	Mono (Mono)	9	SUD	4	Akebou	17	Plateaux			7.88414	0.779732	2017	16	0	0	0	20.5907	RDT	OV16 (5-10y)	4	No
	Sessaro	5	TOGO	95	Mono	No	1989	2002	25	Mono	9	SUD	46	Sotouboua	14	Centrale			8.59558	1.24596	2017	16	0	0	0	20.5907	RDT	OV16 (5-10y)	4	No
	Sevagan	5	TOGO	95	MONO	No	1989	2002	25	Mono (Mono)	9	SUD	8	Vo	16	Maritime			6.29465	1.4104	2017	16	0	0	0	20.5907	RDT	OV16 (5-10y)	4	No
	Siou	5	TOGO	45	KARA	Yes	1977	2007	30	Oti	3	III E	52	Doufelgou	15	Kara			9.80583	1.20674	2017	16	0	0	0	20.5907	RDT	OV16 (5-10y)	4	No
	Sirka	5	TOGO	39	Oti-Pendjari	Yes	1977	2007	30	Oti	3	III E	3	Binah	15	Kara			9.5021	1.35736	2017	24	0	0	0	14.2474	RDT	OV16 (5-10y)	4	No
	Sissiak	5	TOGO	39	Oti-Pendjari	Yes	1977	2007	30	Oti	3	III E	70	Tandjouaré	18	Savanes			10.7876	0.12261	2017	16	0	0	0	20.5907	RDT	OV16 (5-10y)	4	No
	Sodo	5	TOGO	24	Amou/Mono	No	1989	2002	25	Mono (Mono)	9	SUD	59	Amou	17	Plateaux			7.33072	0.841027	2017	16	0	0	0	20.5907	RDT	OV16 (5-10y)	4	No
	Solaou	5	TOGO	95	Mono	No	1989	2002	25	Mono	9	SUD	48	Tchaoudjo	14	Centrale			8.77739	1.13111	2017	16	0	0	0	20.5907	RDT	OV16 (5-10y)	4	No
	Solidarite	5	TOGO	45	KARA	Yes	1977	2007	30	Oti	3	III E	51	Dankpen	15	Kara			9.72813	0.547315	2017	16	2	12.5	1.55136	38.3476	RDT	OV16 (5-10y)	4	No
	Solla	5	TOGO	39	Oti-Pendjari	Yes	1977	2007	30	Oti	3	III E	3	Binah	15	Kara			9.89061	1.34792	2017	24	0	0	0	14.2474	RDT	OV16 (5-10y)	4	No
	Somde	5	TOGO	39	Oti-Pendjari	Yes	1977	2007	30	Oti	3	III E	3	Binah	15	Kara			9.7681	1.26509	2017	24	0	0	0	14.2474	RDT	OV16 (5-10y)	4	No
	Soudou	5	TOGO	45	KARA	Yes	1977	2007	30	Oti	3	III E	49	Assoli	15	Kara			9.35642	1.35309	2017	16	0	0	0	20.5907	RDT	OV16 (5-10y)	4	No
	Soumdina Bas	5	TOGO	45	Kara	Yes	1977	2007	30	Oti	3	III E	54	Kozah	15	Kara			9.64303	1.25629	2017	16	0	0	0	20.5907	RDT	OV16 (5-10y)	4	No
	Soumdina Haut	5	TOGO	45	Kara	Yes	1977	2007	30	Oti	3	III E	54	Kozah	15	Kara			9.65548	1.2145	2017	16	0	0	0	20.5907	RDT	OV16 (5-10y)	4	No
	St Gothard	5	TOGO	24	Amou/Mono	No	1989	2002	25	Mono (Mono)	9	SUD	59	Amou	17	Plateaux			7.4593	0.987605	2017	16	0	0	0	20.5907	RDT	OV16 (5-10y)	4	No
	Tabi	5	TOGO	39	Oti-Pendjari	Yes	1977	2007	30	Oti	3	III E	6	Cinkassé	18	Savanes			11.0943	0.0815967	2017	16	0	0	0	20.5907	RDT	OV16 (5-10y)	4	No
	Tado	5	TOGO	95	Mono	No	1989	2002	25	Mono	9	SUD	65	Moyen Mono	17	Plateaux			7.10744	1.59932	2017	16	0	0	0	20.5907	RDT	OV16 (5-10y)	4	No
	Takpamba	5	TOGO	49	Keran/Oti-Pendjari	Yes	1977	2007	30	Oti	3	III E	69	Oti	18	Savanes			9.98579	0.541848	2017	16	0	0	0	20.5907	RDT	OV16 (5-10y)	4	No
	Takpapieni	5	TOGO	49	Keran/Oti-Pendjari	Yes	1977	2007	30	Oti	3	III E	69	Oti	18	Savanes			10.1983	0.79003	2017	16	0	0	0	20.5907	RDT	OV16 (5-10y)	4	No
	Tambonga	5	TOGO	39	Oti-Pendjari	Yes	1976	2007	30	Oti	3	III E	68	Kpendjal	18	Savanes			10.943	0.426112	2017	16	0	0	0	20.5907	RDT	OV16 (5-10y)	4	No
	Tami	5	TOGO	39	Oti-Pendjari	Yes	1977	2007	30	Oti	3	III E	71	Tône	18	Savanes			10.867	0.0443183	2017	16	0	0	0	20.5907	RDT	OV16 (5-10y)	4	No
	Tampialim	5	TOGO	39	Oti-Pendjari	Yes	1977	2007	30	Oti	3	III E	70	Tandjouaré	18	Savanes			10.7463	-0.00568	2017	16	0	0	0	20.5907	RDT	OV16 (5-10y)	4	No
	Tapounte	5	TOGO	49	Keran	Yes	1977	2007	30	Kéran	3	III E	53	Kéran	15	Kara			10.0412	1.25159	2017	16	2	12.5	1.55136	38.3476	RDT	OV16 (5-10y)	4	No
	Taworeda	5	TOGO	95	Mono	No	1989	2002	25	Mono	9	SUD	48	Tchaoudjo	14	Centrale			8.75403	1.20516	2017	8	0	0	0	36.9417	RDT	OV16 (5-10y)	4	No
	Taworema	5	TOGO	95	Mono	No	1989	2002	25	Mono	9	SUD	48	Tchaoudjo	14	Centrale			8.80294	1.18503	2017	8	0	0	0	36.9417	RDT	OV16 (5-10y)	4	No
	Tchadome	5	TOGO	24	Amou/Mono	No	1989	2002	25	Mono (Amou)	9	SUD	60	Danyi	17	Plateaux			7.0984	0.661887	2017	16	0	0	0	20.5907	RDT	OV16 (5-10y)	4	No
	Tchalo	5	TOGO	95	Mono	No	1989	2002	25	Mono	9	SUD	48	Tchaoudjo	14	Centrale			8.94356	1.12999	2017	16	0	0	0	20.5907	RDT	OV16 (5-10y)	4	No
	Tchaloude	5	TOGO	12	Anie/Mono	No	1989	2002	25	Mono (Anié)	9	SUD	45	Blitta	14	Centrale			8.25689	1.11904	2017	16	0	0	0	20.5907	RDT	OV16 (5-10y)	4	No
	Tchamonga	5	TOGO	49	Keran/Oti-Pendjari	Yes	1977	2007	30	Oti	3	III E	69	Oti	18	Savanes			10.5626	0.733493	2017	16	0	0	0	20.5907	RDT	OV16 (5-10y)	4	No
	Tchanade	5	TOGO	45	Kara	Yes	1977	2007	30	Oti	3	III E	54	Kozah	15	Kara			9.52414	1.1902	2017	16	0	0	0	20.5907	RDT	OV16 (5-10y)	4	No
	Tchanaga	5	TOGO	49	Keran/Oti-Pendjari	Yes	1977	2007	30	Oti	3	III E	69	Oti	18	Savanes			10.5509	0.499297	2017	16	0	0	0	20.5907	RDT	OV16 (5-10y)	4	No
	Tchare	5	TOGO	45	Kara	Yes	1977	2007	30	Oti	3	III E	54	Kozah	15	Kara			9.66237	1.1866	2017	16	0	0	0	20.5907	RDT	OV16 (5-10y)	4	No
	Tcharebaou	5	TOGO	12	Anie/Mono	No	1989	2002	25	Mono (Anié)	9	SUD	45	Blitta	14	Centrale			8.02722	1.0346	2017	16	0	0	0	20.5907	RDT	OV16 (5-10y)	4	No
	Tchatchaminade	5	TOGO	48	Kama/Mo/Oti-Pendjari	Yes	1977	2007	30	Oti	3	III E	50	Bassar	15	Kara			9.31503	0.995267	2017	16	0	0	0	20.5907	RDT	OV16 (5-10y)	4	No
	Tchebebe	5	TOGO	95	Mono	No	1989	2002	25	Mono	9	SUD	46	Sotouboua	14	Centrale			8.43336	0.990275	2017	16	0	0	0	20.5907	RDT	OV16 (5-10y)	4	No
	Tchekita	5	TOGO	95	Mono	No	1989	2002	25	Mono	9	SUD	61	Est-Mono	17	Plateaux			8.17052	1.32775	2017	16	0	0	0	20.5907	RDT	OV16 (5-10y)	4	No
	Tchekpo Dedekpoe	5	TOGO	61	Yoto/Haho	No	1988	2002	29	Haho	9	SUD	56	Yoto	16	Maritime			6.50296	1.40382	2017	16	0	0	0	20.5907	RDT	OV16 (5-10y)	4	No
	Tchekpo Deve	5	TOGO	61	Yoto/Haho	No	1988	2002	29	Haho	9	SUD	56	Yoto	16	Maritime			6.48135	1.36853	2017	16	0	0	0	20.5907	RDT	OV16 (5-10y)	4	No
	Tchifama	5	TOGO	12	Anie/Mono	No	1989	2002	25	Mono (Anié)	9	SUD	45	Blitta	14	Centrale			8.22293	0.810227	2017	16	0	0	0	20.5907	RDT	OV16 (5-10y)	4	No
	Tchimouri	5	TOGO	39	Oti-Pendjari	Yes	1976	2007	30	Oti	3	III E	68	Kpendjal	18	Savanes			10.9554	0.551317	2017	16	0	0	0	20.5907	RDT	OV16 (5-10y)	4	No
	Tchintchinda	5	TOGO	45	Kara	Yes	1977	2007	30	Oti	3	III E	54	Kozah	15	Kara			9.54661	1.207	2017	16	0	0	0	20.5907	RDT	OV16 (5-10y)	4	No
	Tchitchao	5	TOGO	45	Kara	Yes	1977	2007	30	Oti	3	III E	54	Kozah	15	Kara			9.62885	1.14004	2017	16	0	0	0	20.5907	RDT	OV16 (5-10y)	4	No
	Tchoide	5	TOGO	95	Mono	No	1989	2002	25	Mono	9	SUD	46	Sotouboua	14	Centrale			8.50657	1.08242	2017	16	0	0	0	20.5907	RDT	OV16 (5-10y)	4	No
	Tchore	5	TOGO	45	KARA	Yes	1977	2007	30	Oti	3	III E	52	Doufelgou	15	Kara			9.84829	1.01773	2017	16	0	0	0	20.5907	RDT	OV16 (5-10y)	4	No
	Tembio	5	TOGO	95	Mono	No	1989	2002	25	Mono	9	SUD	46	Sotouboua	14	Centrale			8.65803	1.09489	2017	16	0	0	0	20.5907	RDT	OV16 (5-10y)	4	No
	Temedja	5	TOGO	24	Amou/Mono	No	1989	2002	25	Mono (Mono)	9	SUD	59	Amou	17	Plateaux			7.52654	1.08397	2017	16	0	0	0	20.5907	RDT	OV16 (5-10y)	4	No
	Tenega	5	TOGO	45	KARA	Yes	1977	2007	30	Oti	3	III E	52	Doufelgou	15	Kara			9.81768	1.12192	2017	16	0	0	0	20.5907	RDT	OV16 (5-10y)	4	No
	Tetetou	5	TOGO	95	Mono	No	1989	2002	25	Mono	9	SUD	62	Haho	17	Plateaux			7.02317	1.57329	2017	16	0	0	0	20.5907	RDT	OV16 (5-10y)	4	No
	Timbou	5	TOGO	39	Oti-Pendjari	Yes	1977	2007	30	Oti	3	III E	6	Cinkassé	18	Savanes			11.0125	0.13762	2017	16	0	0	0	20.5907	RDT	OV16 (5-10y)	4	No
	Tindjassi	5	TOGO	95	Mono	No	1989	2002	25	Mono	9	SUD	46	Sotouboua	14	Centrale			8.64797	0.446018	2017	16	0	0	0	20.5907	RDT	OV16 (5-10y)	4	No
	Titigbe	5	TOGO	95	Mono	No	1989	2002	25	Mono	9	SUD	46	Sotouboua	14	Centrale			8.61482	1.09876	2017	16	0	0	0	20.5907	RDT	OV16 (5-10y)	4	No
	Todome	5	TOGO	133	WAWA/ASUKAWKAW	No	1988	2002	19	Asukawkaw (Wawa)	9	SUD	67	Wawa	17	Plateaux			7.5514	0.692613	2017	16	0	0	0	20.5907	RDT	OV16 (5-10y)	4	No
	Togblekope	5	TOGO	158	SIO (ZIO)	No	1988	2002	25	Sio	9	SUD	7	Golfe	16	Maritime			6.27833	1.21031	2017	16	0	0	0	20.5907	RDT	OV16 (5-10y)	4	No
	Togoville	5	TOGO	95	MONO	No	1989	2002	25	Mono (Mono)	9	SUD	8	Vo	16	Maritime			6.23817	1.51425	2017	16	0	0	0	20.5907	RDT	OV16 (5-10y)	4	No
	Tohoun	5	TOGO	95	Mono	No	1989	2002	25	Mono	9	SUD	65	Moyen Mono	17	Plateaux			7.0933	1.60625	2017	16	1	6.25	0.158111	30.2321	RDT	OV16 (5-10y)	4	No
	Tokpli	5	TOGO	61	Yoto/Haho	No	1988	2002	29	Haho	9	SUD	56	Yoto	16	Maritime			6.66231	1.5946	2017	8	0	0	0	36.9417	RDT	OV16 (5-10y)	4	No
	Tokpli Adabiam	5	TOGO	61	Yoto/Haho	No	1988	2002	29	Haho	9	SUD	56	Yoto	16	Maritime			6.65239	1.59871	2017	8	0	0	0	36.9417	RDT	OV16 (5-10y)	4	No
	Tome	5	TOGO	17	Deveho	No	1989	2002	25	Todzie (Aka, Dévého)	9	SUD	63	Kloto	17	Plateaux			6.81236	0.664136	2017	16	0	0	0	20.5907	RDT	OV16 (5-10y)	4	No
	Tomegbe	5	TOGO	158	Sio (Zio)	No	1988	2002	20	Sio	9	SUD	58	Agou	17	Plateaux			6.84999	0.733809	2017	8	0	0	0	36.9417	RDT	OV16 (5-10y)	4	No
	Tomety Condji	5	TOGO	61	Yoto/Haho	No	1988	2002	29	Haho	9	SUD	56	Yoto	16	Maritime			6.77881	1.52992	2017	15	0	0	0	21.8019	RDT	OV16 (5-10y)	4	No
	Tondja	5	TOGO	12	Anie/Mono	No	1989	2002	25	Mono (Anié)	9	SUD	45	Blitta	14	Centrale			8.33	0.989962	2017	16	0	0	0	20.5907	RDT	OV16 (5-10y)	4	No
	Tove	5	TOGO	17	Deveho	No	1989	2002	25	Todzie (Aka, Dévého)	9	SUD	63	Kloto	17	Plateaux			6.87285	0.653895	2017	16	0	0	0	20.5907	RDT	OV16 (5-10y)	4	No
	Tovegan	5	TOGO	158	SIO (ZIO)	No	1988	2002	25	Sio	9	SUD	1	Avé	16	Maritime			6.62221	0.868043	2017	16	0	0	0	20.5907	RDT	OV16 (5-10y)	4	No
	Tsiko	5	TOGO	17	Deveho	No	1989	2002	25	Todzie (Aka, Dévého)	9	SUD	63	Kloto	17	Plateaux			7.121	0.700636	2017	16	1	6.25	0.158111	30.2321	RDT	OV16 (5-10y)	4	No
	Tsinigan	5	TOGO	95	Mono	No	1989	2002	25	Mono	9	SUD	62	Haho	17	Plateaux			7.00234	1.08717	2017	16	0	0	0	20.5907	RDT	OV16 (5-10y)	4	No
	Tutu Nyiemabou	5	TOGO	17	Sio (Zio)	No	1988	2002	25	Sio	9	SUD	63	Kpélé	17	Plateaux			7.01706	0.79244	2017	8	0	0	0	36.9417	RDT	OV16 (5-10y)	4	No
	Tutu Nyiomabou	5	TOGO	17	Sio (Zio)	No	1988	2002	25	Sio	9	SUD	63	Kpélé	17	Plateaux			7.10121	0.731953	2017	8	1	12.5	0.315972	52.651	RDT	OV16 (5-10y)	4	No
	Vogan	5	TOGO	95	MONO	No	1989	2002	25	Mono (Mono)	9	SUD	8	Vo	16	Maritime			6.34978	1.49892	2017	16	0	0	0	20.5907	RDT	OV16 (5-10y)	4	No
	Vokoutime I	5	TOGO	95	MONO	No	1989	2002	25	Mono (Mono)	9	SUD	8	Vo	16	Maritime			6.37196	1.55715	2017	16	0	0	0	20.5907	RDT	OV16 (5-10y)	4	No
	Vokoutime Ii	5	TOGO	95	MONO	No	1989	2002	25	Mono (Mono)	9	SUD	8	Vo	16	Maritime			6.37873	1.57035	2017	16	0	0	0	20.5907	RDT	OV16 (5-10y)	4	No
	Wahala	5	TOGO	95	Mono	No	1989	2002	25	Mono	9	SUD	62	Haho	17	Plateaux			7.19236	1.22678	2017	16	0	0	0	20.5907	RDT	OV16 (5-10y)	4	No
	Waragni	5	TOGO	12	Anie/Mono	No	1989	2002	25	Mono (Anié)	9	SUD	45	Blitta	14	Centrale			8.32118	0.981114	2017	16	0	0	0	20.5907	RDT	OV16 (5-10y)	4	No
	Warengo	5	TOGO	49	Keran	Yes	1977	2007	30	Kéran	3	III E	53	Kéran	15	Kara			10.113	1.12853	2017	16	0	0	0	20.5907	RDT	OV16 (5-10y)	4	No
	Warkambou	5	TOGO	39	Oti-Pendjari	Yes	1977	2007	30	Oti	3	III E	71	Tône	18	Savanes			10.8043	-0.012405	2017	16	0	0	0	20.5907	RDT	OV16 (5-10y)	4	No
	Wassarabo	5	TOGO	95	Mono	No	1989	2002	25	Mono	9	SUD	48	Tchaoudjo	14	Centrale			9.00438	1.27244	2017	16	0	0	0	20.5907	RDT	OV16 (5-10y)	4	No
	Welly	5	TOGO	12	Anie/Mono	No	1989	2002	25	Mono (Anié)	9	SUD	45	Blitta	14	Centrale			8.08177	0.878403	2017	16	0	0	0	20.5907	RDT	OV16 (5-10y)	4	No
	Wiyamde	5	TOGO	45	Kara	Yes	1977	2007	30	Oti	3	III E	54	Kozah	15	Kara			9.65768	1.17908	2017	16	0	0	0	20.5907	RDT	OV16 (5-10y)	4	No
	Wli Centre	5	TOGO	158	SIO (ZIO)	No	1988	2002	25	Sio	9	SUD	57	Zio	16	Maritime			6.41064	1.16458	2017	16	0	0	0	20.5907	RDT	OV16 (5-10y)	4	No
	Wli Mivakpo	5	TOGO	158	SIO (ZIO)	No	1988	2002	25	Sio	9	SUD	57	Zio	16	Maritime			6.40013	1.1114	2017	8	0	0	0	36.9417	RDT	OV16 (5-10y)	4	No
	Wodagni	5	TOGO	24	Amou/Mono	No	1989	2002	25	Mono (Mono)	9	SUD	4	Akebou	17	Plateaux			7.84938	0.849747	2017	16	1	6.25	0.158111	30.2321	RDT	OV16 (5-10y)	4	No
	Wome	5	TOGO	17	Deveho	No	1989	2002	25	Todzie (Aka, Dévého)	9	SUD	63	Kloto	17	Plateaux			6.84895	0.569437	2017	16	0	0	0	20.5907	RDT	OV16 (5-10y)	4	No
	Wonougba	5	TOGO	158	SIO (ZIO)	No	1988	2002	25	Sio	9	SUD	57	Zio	16	Maritime			6.74899	0.905798	2017	16	0	0	0	20.5907	RDT	OV16 (5-10y)	4	No
	Wonougba-Seva	5	TOGO	158	Sio (Zio)	No	1988	2002	20	Sio	9	SUD	58	Agou	17	Plateaux			6.74248	0.883799	2017	16	0	0	0	20.5907	RDT	OV16 (5-10y)	4	No
	Yade Bohou	5	TOGO	45	Kara	Yes	1977	2007	30	Oti	3	III E	54	Kozah	15	Kara			9.58871	1.1554	2017	16	0	0	0	20.5907	RDT	OV16 (5-10y)	4	No
	Yaka	5	TOGO	45	KARA	Yes	1977	2007	30	Oti	3	III E	52	Doufelgou	15	Kara			9.7469	1.10004	2017	16	0	0	0	20.5907	RDT	OV16 (5-10y)	4	No
	Yalla	5	TOGO	24	Amou/Mono	No	1989	2002	25	Mono (Mono)	9	SUD	4	Akebou	17	Plateaux			7.80809	0.66266	2017	16	0	0	0	20.5907	RDT	OV16 (5-10y)	4	No
	Yaloumbe	5	TOGO	12	Anie/Mono	No	1989	2002	25	Mono (Anié)	9	SUD	45	Blitta	14	Centrale			8.28105	1.1014	2017	16	0	0	0	20.5907	RDT	OV16 (5-10y)	4	No
	Yanda	5	TOGO	95	Mono	No	1989	2002	25	Mono	9	SUD	61	Est-Mono	17	Plateaux			8.37057	1.60926	2017	16	1	6.25	0.158111	30.2321	RDT	OV16 (5-10y)	4	No
	Yao-Kope	5	TOGO	95	Mono	No	1989	2002	25	Mono	9	SUD	48	Tchaoudjo	14	Centrale			8.86836	1.07705	2017	16	0	0	0	20.5907	RDT	OV16 (5-10y)	4	No
	Yara Kabye	5	TOGO	95	Mono	No	1989	2002	25	Mono	9	SUD	48	Tchaoudjo	14	Centrale			8.77009	1.06174	2017	16	0	0	0	20.5907	RDT	OV16 (5-10y)	4	No
	Yebou-Yebou	5	TOGO	95	Mono	No	1989	2002	25	Mono	9	SUD	61	Est-Mono	17	Plateaux			8.03459	1.41918	2017	16	0	0	0	20.5907	RDT	OV16 (5-10y)	4	No
	Yegue	5	TOGO	12	Anie/Mono	No	1989	2002	25	Mono (Anié)	9	SUD	45	Blitta	14	Centrale			8.19955	0.61557	2017	16	0	0	0	20.5907	RDT	OV16 (5-10y)	4	No
	Yembour	5	TOGO	39	Oti-Pendjari	Yes	1977	2007	30	Oti	3	III E	70	Tandjouaré	18	Savanes			10.5195	0.153132	2017	16	0	0	0	20.5907	RDT	OV16 (5-10y)	4	No
	Yikpa	5	TOGO	24	Amou/Mono	No	1989	2002	25	Mono (Amou)	9	SUD	60	Danyi	17	Plateaux			7.12689	0.613167	2017	16	0	0	0	20.5907	RDT	OV16 (5-10y)	4	No
	Yokele	5	TOGO	17	Deveho	No	1989	2002	25	Todzie (Aka, Dévého)	9	SUD	63	Kloto	17	Plateaux			6.95902	0.685763	2017	32	1	3.125	0.0790869	16.2171	RDT	OV16 (5-10y)	4	No
	Yometchin	5	TOGO	158	SIO (ZIO)	No	1988	2002	25	Sio	9	SUD	1	Avé	16	Maritime			6.48157	1.00839	2017	16	0	0	0	20.5907	RDT	OV16 (5-10y)	4	No
	Yope-Tsiviepe	5	TOGO	158	SIO (ZIO)	No	1988	2002	25	Sio	9	SUD	1	Avé	16	Maritime			6.41129	0.91742	2017	16	0	0	0	20.5907	RDT	OV16 (5-10y)	4	No
	Yotokope	5	TOGO	61	Yoto/Haho	No	1988	2002	29	Haho	9	SUD	56	Yoto	16	Maritime			6.78959	1.27532	2017	16	0	0	0	20.5907	RDT	OV16 (5-10y)	4	No
	Zafi	5	TOGO	61	Yoto/Haho	No	1988	2002	29	Haho	9	SUD	56	Yoto	16	Maritime			6.62533	1.37748	2017	16	0	0	0	20.5907	RDT	OV16 (5-10y)	4	No
	Zalive	5	TOGO	95	MONO	No	1989	2002	25	Mono (Mono)	9	SUD	55	Lacs	16	Maritime			6.25306	1.59383	2017	16	0	0	0	20.5907	RDT	OV16 (5-10y)	4	No
	Zogbegan	5	TOGO	133	WAWA/ASUKAWKAW	No	1988	2002	19	Asukawkaw (Wawa)	9	SUD	67	Wawa	17	Plateaux			7.58178	0.696997	2017	16	0	0	0	20.5907	RDT	OV16 (5-10y)	4	No
	Zogbepime	5	TOGO	158	SIO (ZIO)	No	1988	2002	25	Sio	9	SUD	1	Avé	16	Maritime			6.44534	0.980467	2017	16	0	0	0	20.5907	RDT	OV16 (5-10y)	4	No
	Zowla	5	TOGO	95	MONO	No	1989	2002	25	Mono (Mono)	9	SUD	55	Lacs	16	Maritime			6.28702	1.57435	2017	16	0	0	0	20.5907	RDT	OV16 (5-10y)	4	No

## Sheet: 3. Other
VILCODE	VILNOM	VILPAY	PAYNOM	BAS_CODE	BASNOM	SIZ	VECTOR_START	VECTOR_END	GBA_CODE	GBALIB	PHASE_CODE	PHANOM	DIS_CODE	DISNOM	REG_CODE	REGNOM	PC_CODE	PCLIBE	AIRE_SANITAIRE	Survey_year	EXA	POS	PREV	DIAGNOSIS	LAT.DD.	LON.DD.	DATABASE	Pre.control	period	endem	Comment
135	Bangan	5	TOGO	47	MO/OTI-PENDJARI	Yes	1977	2007	30	Oti	3	III E	50	Bassar	15	Kara	1622	BAGAN	NA	1975	143	141	98.6	MFT	9.06666	0.7	2	Yes	NA	>=80%	Omitted in analysis
NA	Bouzalo	5	TOGO	NA	NA	Yes	NA	2007	NA	NA	NA	NA	48	Tchaoudjo	14	Centrale	NA	NA	NA	1975	47	46	97.87	MFT	9.1	1.01666	2	No	NA	>=80%	Omitted in analysis
NA	Diome	5	TOGO	95	MONO	No	1989	2002	25	Mono (Mono)	9	SUD	65	Moyen-Mono	17	Plateaux	2605	TETETOU	NA	1977	295	151	51.19	Nodules	8.58335	1.31665	2	Yes	Pre-control	>=30 - <60%	Omitted in analysis
5942	Mo-Village	5	TOGO	136	MO-PENJARI	Yes	1977	2007	30	Mô (Pendjari)	3	III E	50	Bassar	15	Kara	NA	NA	NA	1975	35	32	91.43	MFT	9.0417	0.729	2	Yes	Pre-control	>=80%	Omitted in analysis
NA	Sogbadai	5	TOGO	NA	NA	Yes	NA	2007	NA	NA	NA	NA	48	Tchaoudjo	14	Centrale	NA	NA	NA	1975	72	70	97.22	MFT	9.07	1.05333	2	No	NA	>=80%	Omitted in analysis
NA	Tchalanide	5	TOGO	NA	NA	Yes	NA	2007	NA	NA	NA	NA	48	Tchaoudjo	14	Centrale	NA	NA	NA	1975	106	49	46.23	MFT	9.05	1.13333	2	No	NA	>=30 - <60%	Omitted in analysis
NA	Tetetou	5	TOGO	95	MONO	No	1989	2002	25	Mono (Mono)	9	SUD	65	Moyen-Mono	17	Plateaux	2605	TETETOU	NA	1977	238	123	51.68	Nodules	7.01671	1.49998	2	Yes	Pre-control	>=30 - <60%	Omitted in analysis

## Sheet: 4. Entomology
CODEPC	PC_NAME	PCLONGC	PCLATIC	PCPAY	PAYNOM	BASNOM	SIZ	VECTOR_START	VECTOR_END	PHASE_CODE	PHASE_NOM	GBALIB	Riverbasin	DISNOM	REGNOM	ANNEE	ABR	ATP	ATPCOR	NBJRS	NBMOIS	Flies_exa	Flies_pos	Prev_cr_flies_pos.1000	Infec_F.1000parousF	DATABASE	Comments	Endem_class	Period
2632	Adedakope	7.33335	1.33335	5	TOGO	Amou/Mono	No	1989	2002	9	SUD	Mono (Amou)	Mono	Ogou	Plateaux	1989	840	8	NA	38	10	NA	NA	NA	NA	15	NA	High (>=400)	Not considered in mapping
2632	Adedakope	7.33335	1.33335	5	TOGO	Amou/Mono	No	1989	2002	9	SUD	Mono (Amou)	Mono	Ogou	Plateaux	1990	5815	211	NA	50	12	NA	NA	NA	NA	15	NA	High (>=400)	Not considered in mapping
2632	Adedakope	7.33335	1.33335	5	TOGO	Amou/Mono	No	1989	2002	9	SUD	Mono (Amou)	Mono	Ogou	Plateaux	1991	16962	211	NA	48	12	NA	NA	NA	NA	15	NA	High (>=400)	Not considered in mapping
2632	Adedakope	7.33335	1.33335	5	TOGO	Amou/Mono	No	1989	2002	9	SUD	Mono (Amou)	Mono	Ogou	Plateaux	1992	1117	16	NA	51	12	NA	NA	NA	NA	15	NA	High (>=400)	Not considered in mapping
2632	Adedakope	7.33335	1.33335	5	TOGO	Amou/Mono	No	1989	2002	9	SUD	Mono (Amou)	Mono	Ogou	Plateaux	1993	2986	205	NA	51	12	NA	NA	NA	NA	15	NA	High (>=400)	Not considered in mapping
2632	Adedakope	7.33335	1.33335	5	TOGO	Amou/Mono	No	1989	2002	9	SUD	Mono (Amou)	Mono	Ogou	Plateaux	1994	2139	50	51	44	12	NA	NA	NA	NA	15	NA	High (>=400)	Not considered in mapping
2632	Adedakope	7.33335	1.33335	5	TOGO	Amou/Mono	No	1989	2002	9	SUD	Mono (Amou)	Mono	Ogou	Plateaux	1995	1830	18	7	39	12	NA	NA	NA	NA	15	NA	High (>=400)	Not considered in mapping
2632	Adedakope	7.33335	1.33335	5	TOGO	Amou/Mono	No	1989	2002	9	SUD	Mono (Amou)	Mono	Ogou	Plateaux	1996	886	0	0	22	7	NA	NA	NA	NA	15	NA	High (>=400)	Not considered in mapping
2632	Adedakope	7.33335	1.33335	5	TOGO	Amou/Mono	No	1989	2002	9	SUD	Mono (Amou)	Mono	Ogou	Plateaux	1997	1596	0	0	29	12	NA	NA	NA	NA	15	NA	High (>=400)	Not considered in mapping
2632	Adedakope	7.33336	1.33336	5	TOGO	Amou/Mono	No	1989	2002	9	SUD	Mono (Amou)	Mono	Ogou	Plateaux	1998	2200	0	0	31	12	NA	NA	NA	NA	15	NA	High (>=400)	Not considered in mapping
2632	Adedakope	7.33336	1.33336	5	TOGO	Amou/Mono	No	1989	2002	9	SUD	Mono (Amou)	Mono	Ogou	Plateaux	1999	7129	40	21	32	12	NA	NA	NA	NA	15	NA	High (>=400)	End Phase OCP (1999-2004)
2632	Adedakope	7.33336	1.33336	5	TOGO	Amou/Mono	No	1989	2002	9	SUD	Mono (Amou)	Mono	Ogou	Plateaux	2000	6006	0	0	37	12	NA	NA	NA	NA	15	NA	High (>=400)	End Phase OCP (1999-2004)
2632	Adedakope	7.33336	1.33336	5	TOGO	Amou/Mono	No	1989	2002	9	SUD	Mono (Amou)	Mono	Ogou	Plateaux	2001	3146	35	NA	39	12	NA	NA	NA	NA	15	NA	High (>=400)	End Phase OCP (1999-2004)
2609	Alamassou	7.58333	1.2	5	TOGO	Mono	No	1989	2002	9	SUD	Mono (Mono)	Mono	Ougou	Plateaux	1978	61769	6887	NA	34	11	NA	NA	NA	NA	15	NA	High (>=400)	Not considered in mapping
2609	Alamassou	7.58333	1.2	5	TOGO	Mono	No	1989	2002	9	SUD	Mono (Mono)	Mono	Ougou	Plateaux	1979	57687	6611	NA	54	12	NA	NA	NA	NA	15	NA	High (>=400)	Not considered in mapping
2609	Alamassou	7.58333	1.2	5	TOGO	Mono	No	1989	2002	9	SUD	Mono (Mono)	Mono	Ougou	Plateaux	1980	54270	4028	NA	59	12	NA	NA	NA	NA	15	NA	High (>=400)	Not considered in mapping
2609	Alamassou	7.58333	1.2	5	TOGO	Mono	No	1989	2002	9	SUD	Mono (Mono)	Mono	Ougou	Plateaux	1981	28282	2850	NA	179	12	NA	NA	NA	NA	15	NA	High (>=400)	Not considered in mapping
2609	Alamassou	7.58333	1.2	5	TOGO	Mono	No	1989	2002	9	SUD	Mono (Mono)	Mono	Ougou	Plateaux	1982	17037	1551	NA	52	12	NA	NA	NA	NA	15	NA	High (>=400)	Not considered in mapping
2609	Alamassou	7.58333	1.2	5	TOGO	Mono	No	1989	2002	9	SUD	Mono (Mono)	Mono	Ougou	Plateaux	1983	18083	1202	NA	51	12	NA	NA	NA	NA	15	NA	High (>=400)	Not considered in mapping
2609	Alamassou	7.58333	1.2	5	TOGO	Mono	No	1989	2002	9	SUD	Mono (Mono)	Mono	Ougou	Plateaux	1984	49633	3134	NA	52	12	NA	NA	NA	NA	15	NA	High (>=400)	Not considered in mapping
2609	Alamassou	7.58333	1.2	5	TOGO	Mono	No	1989	2002	9	SUD	Mono (Mono)	Mono	Ougou	Plateaux	1985	4176	143	NA	39	9	NA	NA	NA	NA	15	NA	High (>=400)	Not considered in mapping
2609	Alamassou	7.58333	1.2	5	TOGO	Mono	No	1989	2002	9	SUD	Mono (Mono)	Mono	Ougou	Plateaux	1986	34097	2748	NA	40	12	NA	NA	NA	NA	15	NA	High (>=400)	Not considered in mapping
2609	Alamassou	7.58333	1.2	5	TOGO	Mono	No	1989	2002	9	SUD	Mono (Mono)	Mono	Ougou	Plateaux	1987	1413	183	NA	21	7	NA	NA	NA	NA	15	NA	High (>=400)	Not considered in mapping
[truncated: 1,326 more rows]

## Sheet: 5. MDA history Vil-level
VILNOM	PAYNOM	SIZ	DISNOM	REGNOM		FOSA/MSTR	ANNEE	Mois	Recenses	Traites	TheraCov	DATABASE	Sourcefile
[truncated: 34,037 more rows]

[truncated: 2 more sheets: 6. MDA history Dis-level, 7. References]
